# Supplementary material for: Gene selection based on adaptive neighborhood-preserving multi-objective particle swarm optimization
Source: PeerJ Comput Sci. 2025 May 28;11:e2872. doi: 10.7717/peerj-cs.2872 (PMC12192825; doi:10.7717/peerj-cs.2872)
Supplement: Supplemental Information 1 [file peerj-cs-11-2872-s001.zip]

Archive with 21 entries (19 files):
- Code/
- Code/ANPMOPSO.m
- Code/ANPMOPSOwithexperiments.m
- Code/assignMovingPoint.m
- Code/checkConflict.m
- Code/DE.m
- Code/Decision_niched_NSGAII.m
- Code/Dominates.m
- Code/FeatureRank.m
- Code/getNeighbor.m
- Code/MOPSO-ASFS.m
- Code/mo_ring_pso_scd.m
- Code/Omni_Opt.m
- Code/updateArchive.m
- datasets/
- datasets/Breast_Cancer.csv
- datasets/Colon.csv
- datasets/Leukaemia.xlsx
- datasets/lung cancer.csv
- datasets/Lymphoma.csv
- datasets/SRBCT.xlsx
