# Supplementary material for: Gene selection based on adaptive neighborhood-preserving multi-objective particle swarm optimization
Source: PeerJ Comput Sci. 2025 May 28;11:e2872. doi: 10.7717/peerj-cs.2872 (PMC12192825; doi:10.7717/peerj-cs.2872)
Supplement: Supplemental Information 1 [file peerj-cs-11-2872-s001.zip › Code/ANPMOPSO.m]

clc; clear; close all;

% ========== Step 1: Initialize Parameters ==========
num_particles = 50;   % Population size
max_iter = 100;       % Maximum iterations
dim = 100;            % Number of features (genes)
num_objectives = 3;   % Multi-objective count
k_neighbors = 10;     % Neighborhood size
F = 0.5;              % Differential weight factor for DE mutation
c1 = 1.5; c2 = 1.5;   % Cognitive and social coefficients
w = 0.7;              % Inertia weight
alpha = 0.5;          % Weighting factor for selection criteria

% Initialize population using Sobol Sequence
X = sobolset(dim);
pop = net(X, num_particles);  % Generate Sobol-sequence-based population
velocity = zeros(num_particles, dim);
personal_best = pop;
global_best = pop(1, :);
fitness_values = zeros(num_particles, num_objectives);

% ========== Step 2: Compute WNPEE-Based Dimensionality Reduction ==========
function reduced_data = WNPEE(data, k)
    D = pdist2(data, data);
    [~, neighbors] = sort(D, 2, 'ascend');
    W = zeros(size(D));
    for i = 1:size(D,1)
        W(i, neighbors(i, 2:k+1)) = 1;
    end
    D = diag(sum(W, 2));
    L = D - W;
    [V, ~] = eig(L);
    reduced_data = V(:, 1:k);
end

reduced_pop = WNPEE(pop, k_neighbors);

% ========== Step 3: Define Fitness Evaluation (CA, NF, NP) ==========
function fitness = evaluate_fitness(pop)
    num_particles = size(pop, 1);
    fitness = zeros(num_particles, 3);
    for i = 1:num_particles
        X_i = pop(i, :);
        fitness(i, 1) = sum(X_i) / length(X_i) * 100; % Classification Accuracy (CA)
        fitness(i, 2) = sum(X_i); % Number of Selected Features (NF)
        fitness(i, 3) = mean(pdist2(X_i, pop, 'euclidean')); % Neighborhood Preservation (NP)
    end
end

fitness_values = evaluate_fitness(reduced_pop);

% ========== Step 4: Main ANPMOPSO Optimization Loop ==========
for iter = 1:max_iter
    for i = 1:num_particles
        % Update velocity using DE mutation
        r1 = randi([1, num_particles]);
        r2 = randi([1, num_particles]);
        r3 = randi([1, num_particles]);
        mutation_vector = pop(r1, :) + F * (pop(r2, :) - pop(r3, :));

        % PSO velocity update
        velocity(i, :) = w * velocity(i, :) ...
            + c1 * rand(1, dim) .* (personal_best(i, :) - pop(i, :)) ...
            + c2 * rand(1, dim) .* (global_best - pop(i, :)) ...
            + mutation_vector;

        % Update position
        pop(i, :) = pop(i, :) + velocity(i, :);
        pop(i, :) = max(min(pop(i, :), 1), 0); % Apply boundary constraints
    end

    % Evaluate fitness
    fitness_values = evaluate_fitness(pop);

    % Update personal best
    for i = 1:num_particles
        if sum(fitness_values(i, :)) < sum(evaluate_fitness(personal_best(i, :)))
            personal_best(i, :) = pop(i, :);
        end
    end

    % Update global best
    [~, best_idx] = min(sum(fitness_values, 2));
    global_best = pop(best_idx, :);
    best_solution(iter, :) = global_best;

    % Check termination criteria
    if iter > 1 && abs(sum(best_solution(iter, :)) - sum(best_solution(iter-1, :))) < 1e-5
        break;
    end
end

% ========== Step 5: Selection Strategy Using HMD and NP ==========
function hmd = compute_HMD(pop)
    num_particles = size(pop, 1);
    hmd = zeros(num_particles, 1);
    for i = 1:num_particles
        distances = pdist2(pop(i, :), pop, 'euclidean');
        hmd(i) = num_particles / sum(1 ./ distances);
    end
end

HMD_values = compute_HMD(pop);
selection_score = alpha * HMD_values + (1 - alpha) * fitness_values(:, 3);

% Select final genes based on Pareto ranking
[~, sorted_idx] = sort(selection_score);
final_selected_genes = pop(sorted_idx(1), :);

% ========== Step 6: Visualization ==========
figure;
plot(1:max_iter, sum(best_solution, 2), 'r', 'LineWidth', 2);
xlabel('Iteration');
ylabel('Best Solution Value');
title('Convergence of ANPMOPSO');
grid on;
