# Supplementary material for: Gene selection based on adaptive neighborhood-preserving multi-objective particle swarm optimization
Source: PeerJ Comput Sci. 2025 May 28;11:e2872. doi: 10.7717/peerj-cs.2872 (PMC12192825; doi:10.7717/peerj-cs.2872)
Supplement: Supplemental Information 1 [file peerj-cs-11-2872-s001.zip › Code/ANPMOPSOwithexperiments.m]

clc; clear; close all;

% ========== Step 1: Initialize Parameters ==========
num_particles = 50;   
max_iter = 100;       
dim = 100;            
num_objectives = 3;   
k_neighbors = 10;    
F = 0.5;              
c1 = 1.5; c2 = 1.5;   
w = 0.7;              
alpha = 0.5;          

% Load microarray dataset
load('microarray_data.mat'); % Replace with actual dataset
X_data = microarray_features;
Y_labels = microarray_labels; 

% Initialize population using Sobol Sequence
X = sobolset(dim);
pop = net(X, num_particles);  
velocity = zeros(num_particles, dim);
personal_best = pop;
global_best = pop(1, :);
fitness_values = zeros(num_particles, num_objectives);

% ========== Step 2: Compute WNPEE-Based Dimensionality Reduction ==========
function reduced_data = WNPEE(data, k)
    D = pdist2(data, data);
    [~, neighbors] = sort(D, 2, 'ascend');
    W = zeros(size(D));
    for i = 1:size(D,1)
        W(i, neighbors(i, 2:k+1)) = 1;
    end
    D = diag(sum(W, 2));
    L = D - W;
    [V, ~] = eig(L);
    reduced_data = V(:, 1:k);
end

reduced_pop = WNPEE(pop, k_neighbors);

% ========== Step 3: Fitness Evaluation with ELM ==========
function accuracy = ELM_Classifier(train_X, train_Y, test_X, test_Y)
    input_weights = rand(size(train_X, 2), 100);  
    bias = rand(1, 100);
    H = 1 ./ (1 + exp(-(train_X * input_weights + bias)));  
    output_weights = pinv(H) * train_Y;  
    H_test = 1 ./ (1 + exp(-(test_X * input_weights + bias)));  
    predictions = H_test * output_weights;  
    predictions = round(predictions);  
    accuracy = sum(predictions == test_Y) / length(test_Y) * 100;
end

function fitness = evaluate_fitness(pop, X_data, Y_labels)
    num_particles = size(pop, 1);
    fitness = zeros(num_particles, 3);
    for i = 1:num_particles
        selected_genes = find(pop(i, :) > 0.5);  
        if isempty(selected_genes)
            fitness(i, :) = [0, inf, inf];  
            continue;
        end
        
        X_selected = X_data(:, selected_genes);  
        cv_partition = cvpartition(Y_labels, 'KFold', 5);  
        accuracy_scores = zeros(cv_partition.NumTestSets, 1);

        for j = 1:cv_partition.NumTestSets
            train_X = X_selected(training(cv_partition, j), :);
            train_Y = Y_labels(training(cv_partition, j));
            test_X = X_selected(test(cv_partition, j), :);
            test_Y = Y_labels(test(cv_partition, j));

            accuracy_scores(j) = ELM_Classifier(train_X, train_Y, test_X, test_Y);
        end

        fitness(i, 1) = mean(accuracy_scores); 
        fitness(i, 2) = length(selected_genes);  
        fitness(i, 3) = mean(pdist2(X_selected, X_selected, 'euclidean')); 
    end
end

fitness_values = evaluate_fitness(reduced_pop, X_data, Y_labels);

% ========== Step 4: ANPMOPSO Optimization Loop ==========
for iter = 1:max_iter
    for i = 1:num_particles
        r1 = randi([1, num_particles]);
        r2 = randi([1, num_particles]);
        r3 = randi([1, num_particles]);
        mutation_vector = pop(r1, :) + F * (pop(r2, :) - pop(r3, :));

        velocity(i, :) = w * velocity(i, :) ...
            + c1 * rand(1, dim) .* (personal_best(i, :) - pop(i, :)) ...
            + c2 * rand(1, dim) .* (global_best - pop(i, :)) ...
            + mutation_vector;

        pop(i, :) = pop(i, :) + velocity(i, :);
        pop(i, :) = max(min(pop(i, :), 1), 0); 
    end

    fitness_values = evaluate_fitness(pop, X_data, Y_labels);

    for i = 1:num_particles
        if sum(fitness_values(i, :)) < sum(evaluate_fitness(personal_best(i, :), X_data, Y_labels))
            personal_best(i, :) = pop(i, :);
        end
    end

    [~, best_idx] = min(sum(fitness_values, 2));
    global_best = pop(best_idx, :);
    best_solution(iter, :) = global_best;

    if iter > 1 && abs(sum(best_solution(iter, :)) - sum(best_solution(iter-1, :))) < 1e-5
        break;
    end
end

% ========== Step 5: Selection Strategy Using HMD and NP ==========
function hmd = compute_HMD(pop)
    num_particles = size(pop, 1);
    hmd = zeros(num_particles, 1);
    for i = 1:num_particles
        distances = pdist2(pop(i, :), pop, 'euclidean');
        hmd(i) = num_particles / sum(1 ./ distances);
    end
end

HMD_values = compute_HMD(pop);
selection_score = alpha * HMD_values + (1 - alpha) * fitness_values(:, 3);
[~, sorted_idx] = sort(selection_score);
final_selected_genes = pop(sorted_idx(1), :);

% ========== Step 6: Pareto Front Visualization ==========
figure;
scatter3(fitness_values(:,1), fitness_values(:,2), fitness_values(:,3), 60, 'r', 'filled'); 
xlabel('Classification Accuracy'); ylabel('Number of Genes'); zlabel('Neighborhood Preservation');
title('Pareto Front of ANPMOPSO');
grid on; hold on;

% ========== Step 7: Convergence Plot ==========
figure;
plot(1:max_iter, sum(best_solution, 2), 'r', 'LineWidth', 2);
xlabel('Iteration'); ylabel('Best Solution Value');
title('Convergence of ANPMOPSO');
grid on;
