# Supplementary material for: Gene selection based on adaptive neighborhood-preserving multi-objective particle swarm optimization
Source: PeerJ Comput Sci. 2025 May 28;11:e2872. doi: 10.7717/peerj-cs.2872 (PMC12192825; doi:10.7717/peerj-cs.2872)
Supplement: Supplemental Information 1 [file peerj-cs-11-2872-s001.zip › Code/assignMovingPoint.m]

function W = assignMovingPoint(expPara,start,stop,nMoving,fix)
nStart = floor(expPara.D*start);
nStop = floor(expPara.D*stop);
moving = nStart:nStop;
nF = floor(fix.*expPara.D);
index = [];
%¼ì²éÖØ¸´
for i =1:length(moving)
    if ~find(nF==moving(i))
        index = [index,i];
    end
end
mv = nF(index)./expPara.D;
middle = floor((nStart+nStop)/2);
currentBound = middle;
while length(mv)<nMoving
    if currentBound>=nStart
        mv = [mv,currentBound/expPara.D,(2*middle-currentBound)/expPara.D];
        currentBound = currentBound-1;
    else
        currentBound = middle;
    end
end
W = [fix,mv(1:nMoving)];   
W = sort(W);    
