# Supplementary material for: Gene selection based on adaptive neighborhood-preserving multi-objective particle swarm optimization
Source: PeerJ Comput Sci. 2025 May 28;11:e2872. doi: 10.7717/peerj-cs.2872 (PMC12192825; doi:10.7717/peerj-cs.2872)
Supplement: Supplemental Information 1 [file peerj-cs-11-2872-s001.zip › Code/checkConflict.m]

function isTrue = checkConflict(pop,W,interval,ma)
y = W(:,1);
cost = [pop.Cost];
preBest = min(cost(1,find(y<interval(ma+1)&y>interval(ma))));
currentBest = min(cost(1,find(y<interval(ma+2)&y>interval(ma+1))));
if preBest(1)<currentBest(1)
    isTrue = 1;
else 
    isTrue = 0;
end
