# Supplementary material for: Gene selection based on adaptive neighborhood-preserving multi-objective particle swarm optimization
Source: PeerJ Comput Sci. 2025 May 28;11:e2872. doi: 10.7717/peerj-cs.2872 (PMC12192825; doi:10.7717/peerj-cs.2872)
Supplement: Supplemental Information 1 [file peerj-cs-11-2872-s001.zip › Code/DE.m]

function Offspring = DE(pop1,pop2,pop3,funPara)
pos1 = pop1.Position;
pos2 = pop2.Position;
pos3 = pop3.Position;
Offspring = pop1;
%% º¯Êý²ÎÊý
D = funPara.D;
Xmin = funPara.Xmin;
Xmax = funPara.Xmax;
%% ±äÒì²ÎÊý
CR = funPara.CR;
F = funPara.F;
proM = funPara.proM;
disM = funPara.disM;
%% ²î·Ö½ø»¯
site = rand(size(pos1))<CR;
OF = pos1;
OF(site) = OF(site) + F*(pos2(site) - pos3(site));

 %% ¶àÏîÊ½±äÒì
 Site  = rand(D,1) < proM/D;
 mu    = rand(D,1);
 temp  = Site & mu<=0.5;
 OF   = min(max(OF,Xmin),Xmax);
 OF(temp) = OF(temp)+(Xmax(temp)-Xmin(temp)).*((2.*mu(temp)+(1-2.*mu(temp)).*...
           (1-(OF(temp)-Xmin(temp))./(Xmax(temp)-Xmin(temp))).^(disM+1)).^(1/(disM+1))-1);
 temp = Site & mu>0.5; 
 OF(temp) = OF(temp)+(Xmax(temp)-Xmin(temp)).*(1-(2.*(1-mu(temp))+2.*(mu(temp)-0.5).*...
           (1-(Xmax(temp)-OF(temp))./(Xmax(temp)-Xmin(temp))).^(disM+1)).^(1/(disM+1)));
Offspring.Position = OF;
