# Supplementary material for: Gene selection based on adaptive neighborhood-preserving multi-objective particle swarm optimization
Source: PeerJ Comput Sci. 2025 May 28;11:e2872. doi: 10.7717/peerj-cs.2872 (PMC12192825; doi:10.7717/peerj-cs.2872)
Supplement: Supplemental Information 1 [file peerj-cs-11-2872-s001.zip › Code/Dominates.m]

%% ÅÐ¶Ï½âµÄÖ§Åä¹ØÏµ
function b=Dominates(x,y)

    if isfield(x,'Cost')   % Èç¹û´«ÈëµÄÊÇ½á¹¹Ìå£¬ÔòÈ¡ÊÊÓ¦¶ÈÖµ£¬Èç¹û´«ÈëµÄÊÇÊÊÓ¦¶ÈÖµÔòÖ±½Ó±È½Ï
        x=x.Cost;
    end

    if isfield(y,'Cost')
        y=y.Cost;
    end
    
    M = length(x);
    m = 1;
    while m<=M && x(m)<=y(m)
        m = m +1;
    end
    b = m>M;

end
