# Supplementary material for: Gene selection based on adaptive neighborhood-preserving multi-objective particle swarm optimization
Source: PeerJ Comput Sci. 2025 May 28;11:e2872. doi: 10.7717/peerj-cs.2872 (PMC12192825; doi:10.7717/peerj-cs.2872)
Supplement: Supplemental Information 1 [file peerj-cs-11-2872-s001.zip › Code/FeatureRank.m]

function FR = FeatureRank(rep,VelLim)
cost = [rep.Position];
cost(cost>VelLim) = 1;
cost(cost<=VelLim) = 0;
FR = sum(cost,2);
