# Supplementary material for: Gene selection based on adaptive neighborhood-preserving multi-objective particle swarm optimization
Source: PeerJ Comput Sci. 2025 May 28;11:e2872. doi: 10.7717/peerj-cs.2872 (PMC12192825; doi:10.7717/peerj-cs.2872)
Supplement: Supplemental Information 1 [file peerj-cs-11-2872-s001.zip › Code/getNeighbor.m]

function B = getNeighbor(lamdaMat,T)
%  ·µ»ØÁÚ¾ÓBË÷Òý

N =size(lamdaMat,1);
distanceMat = zeros(N,N);

for i = 1:N
    for j = 1:N
        l = lamdaMat(i,:)-lamdaMat(j,:);
        distanceMat(i,j)=sqrt(l*l');
    end
end

% ·µ»ØÁÚ¾ÓË÷Òý
for i = 1:N
    [s,sindex] = sort(distanceMat(i,:));
     B(i,:) = sindex(1:T);
end
