# Supplementary material for: Gene selection based on adaptive neighborhood-preserving multi-objective particle swarm optimization
Source: PeerJ Comput Sci. 2025 May 28;11:e2872. doi: 10.7717/peerj-cs.2872 (PMC12192825; doi:10.7717/peerj-cs.2872)
Supplement: Supplemental Information 1 [file peerj-cs-11-2872-s001.zip › Code/MOPSO-ASFS.m]

function [rep] = MOPSOARPFS(expPara,trainData,testData,runs)
addpath('.\Evaluate');
%% Initialization
D = expPara.D;
N = expPara.N;
M = expPara.M;
penalty = repmat(expPara.penalty,1,expPara.N);
T = N/10;
Xmin = expPara.Xmin;
Xmax = expPara.Xmax;
VelLim = expPara.velLim;
maxGen = expPara.MaxGen;
c1 = expPara.c1;
c2 = expPara.c2;
iw = expPara.iw;

classHdl = str2func([expPara.eval 'Evaluate']);

%% Initialize population 
particle.Position = [];
particle.Train = [];
particle.Cost = [];
particle.Selected = [];
particle.Err = 0;
particle.SF = [];
particle.Encoding = zeros(D,1);
particle.Test = [];
pop = repmat(particle,1,N);
for i = 1:N
    pop(i).Position = rand(D,1).*(Xmax-Xmin)+Xmin;
    pop(i).Velocity = rand(D,1).*(Xmax-Xmin)+Xmin;
    pop(i).Selected = find(pop(i).Position>expPara.theta);
    pop(i).Encoding(pop(i).Selected) = 1;
    pop(i) = feval(classHdl,expPara,pop(i),trainData,testData,'train');
    pop(i).Cost = [length(pop(i).Selected)/D;pop(i).Err];
    pop(i).Train = pop(i).Cost;
end
%% Initialize reference points
cost= [pop.Cost];
[~,minIdx] = min(cost(2,:));
[~,maxIdx] = max(cost(2,:));
W = [];
if cost(1,maxIdx(1))>1/expPara.D
    if cost(1,maxIdx(1))>0.1*N/expPara.D
        a = linspace(0,cost(1,maxIdx(1)),0.1*N+1);
    else
        a = 1/expPara.D:1/expPara.D:cost(1,maxIdx(1));
    end
    W = [W;a(1:end-1)'];
end
if cost(1,minIdx(1))<1
    maxSF = max(cost(1,:));
    a = linspace(cost(1,minIdx(1)),maxSF,0.1*N+1);
%     if 1-cost(1,minIdx)>0.1*N/expPara.D
%         a = linspace(cost(1,minIdx),1,0.1*N+1);
%     else
%         a = cost(1,minIdx):1/expPara.D:1;
%     end
    W = [W;a(2:end)'];
end
W = sort([W;linspace(cost(1,maxIdx),cost(1,minIdx(1)),N-size(W,1))']);
W = [W,zeros(N,1)];
B = getNeighbor(W,T);
[rep,penalty] = updateArchive(pop,expPara,W,penalty,B);
pbest = rep;
%% main loop
for gen = 1:maxGen
    cost= [rep.Cost];
    [~,minIdx] = min(cost(2,:));
    %check boundary iteration   
    for i = 1:N
%         Bi = B(i,:);
% %         result = mean();
%         cost = [rep(Bi).Cost];
%         [~,idx] = min(cost(2,:));
%         leader = rep(Bi(idx(1)));
         if i>0.9*N
            id = i;
            Bi = B(i,:);
            cost = [rep(Bi).Cost];
            [~,idx] = min(cost(2,:));
            leader = rep(Bi(idx(1)));
        else
            idx = find(W(:,1)>cost(1,minIdx(1)));
            if isempty(idx)
                idx = minIdx(1);
            end
            n = idx(1) -1;
            id = ceil(i*n/0.9/N);
            Bi = B(id,:);
            cs = [rep(Bi).Cost];
            [~,idx] = min(cs(2,:));
            leader = rep(Bi(idx(1)));
            
         end
        %·ÖÎöÐÂµÄleaderÊÇ·ñÓÐÀûÓÚËÑË÷
        if sum(abs(leader.Encoding-pop(i).Encoding))<sum(abs(pbest(i).Encoding-pop(i).Encoding))
            rd = find(rand(D,1)>0.5);
            FR = FeatureRank(rep(Bi),expPara.theta);
            leader.Position(rd) = rand(length(rd),1).*(Xmin(rd)+Xmax(rd))-rep(i).Position(rd);
            
        end
        pop(i).Velocity = iw.*pop(i).Velocity + rand(D,1).*(pbest(i).Position-pop(i).Position)+...
                rand(D,1).*(leader.Position-pop(i).Position);
        pop(i).Position = pop(i).Position + pop(i).Velocity;
        %¼ì²é±ß½ç
        pop(i).Velocity = max(-Xmax,min(pop(i).Velocity,Xmax));
        pop(i).Position = max(Xmin,min(pop(i).Position,Xmax));
        
        pop(i).Selected = find(pop(i).Position>expPara.theta);
        pop(i).Encoding = zeros(D,1);
        pop(i).Encoding(pop(i).Selected) = 1;
        pop(i) = feval(classHdl,expPara,pop(i),trainData,testData,'train');
        pop(i).Cost = [length(pop(i).Selected)/D;pop(i).Err];
        pop(i).Train = pop(i).Cost;
       if abs(pop(i).Cost(1)-W(id,1))*penalty(id) + pop(i).Cost(2,:)<...
                abs(pbest(i).Cost(1)-W(id,1))*penalty(id) + pbest(i).Cost(2,:)
            pbest(i) = pop(i);
        end
    end
    rep = [rep,pop];
    cost= [rep.Cost];
    [~,minIdx] = min(cost(2,:));
    [~,maxIdx] = max(cost(2,:));
    W = [];
    if cost(1,maxIdx(1))>1/expPara.D
        if cost(1,maxIdx(1))>0.1*N/expPara.D
            a = linspace(0,cost(1,maxIdx(1)),0.1*N+1);
        else
            a = 1/expPara.D:1/expPara.D:cost(1,maxIdx(1));
        end
        W = [W;a(1:end-1)'];
    end
    if cost(1,minIdx(1))<1
        maxSF = max(cost(1,:));
        a = linspace(cost(1,minIdx(1)),maxSF,0.1*N+1);
%     if 1-cost(1,minIdx)>0.1*N/expPara.D
%         a = linspace(cost(1,minIdx),1,0.1*N+1);
%     else
%         a = cost(1,minIdx):1/expPara.D:1;
%     end
        W = [W;a(2:end)'];
    end
    W = sort([W;linspace(cost(1,maxIdx(1)),cost(1,minIdx(1)),N-size(W,1))']);
    W = [W,zeros(N,1)];
    B = getNeighbor(W,T);
    
    [rep,penalty] = updateArchive(rep,expPara,W,penalty,B);
    cost = [pop.Cost];
    plot(cost(1,:),cost(2,:),'gx');
    hold on;
    cost = [rep.Cost];
    plot(cost(1,:),cost(2,:),'ro');
    hold off;
    ylabel('training error');
    xlabel('percentage of selected feature');
    pause(0.001);
    title(['Algo: ' expPara.algName ' Data: ' expPara.dataName ' Runs: ' num2str(runs) ' Iteration: ' num2str(gen)]);
    disp(['Algo: ' expPara.algName ' Data: ' expPara.dataName ' Runs: ' num2str(runs) ' Iteration: ' num2str(gen)]);

end
num = numel(rep);
for i = 1:num
     rep(i) = feval(classHdl,expPara,rep(i),trainData,testData,'test');
     rep(i).Test = [rep(i).Train(1);pop(i).Err];
end
