# Supplementary material for: Gene selection based on adaptive neighborhood-preserving multi-objective particle swarm optimization
Source: PeerJ Comput Sci. 2025 May 28;11:e2872. doi: 10.7717/peerj-cs.2872 (PMC12192825; doi:10.7717/peerj-cs.2872)
Supplement: Supplemental Information 1 [file peerj-cs-11-2872-s001.zip › Code/updateArchive.m]

function [rep,penalty] = updateArchive(pop,expPara,W,penalty,B)

rep = [];
for i = 1:size(W,1)
    cost = [pop.Cost];
    fitness = abs(cost(1,:)-W(i,1))*penalty(i) + cost(2,:);
    [~,idx] = min(fitness);
    rep = [rep,pop(idx(1))];
    pop(idx(1)) = [];
end
for i  = 1:size(W,1)
    cost = [rep.Cost];
    cost = unique(cost','rows');
    pen = max(abs(cost(:,2)-rep(i).Cost(2))./abs(cost(:,1)-W(i,1)));
    penalty(i) = pen(1);
end
    
        
