# Supplementary material for: Gene selection based on adaptive neighborhood-preserving multi-objective particle swarm optimization
Source: PeerJ Comput Sci. 2025 May 28;11:e2872. doi: 10.7717/peerj-cs.2872 (PMC12192825; doi:10.7717/peerj-cs.2872)
Supplement: Supplemental Information 1 [file peerj-cs-11-2872-s001.zip › datasets/Breast_Cancer.csv]

Age	Race	Marital Status	T Stage	N Stage	6th Stage	differentiate	Grade	A Stage	Tumor Size	Estrogen Status	Progesterone Status	Regional Node Examined	Reginol Node Positive	Survival Months	Status
68	White	Married	T1	N1	IIA	Poorly differentiated	3	Regional	4	Positive	Positive	24	1	60	Alive
50	White	Married	T2	N2	IIIA	Moderately differentiated	2	Regional	35	Positive	Positive	14	5	62	Alive
58	White	Divorced	T3	N3	IIIC	Moderately differentiated	2	Regional	63	Positive	Positive	14	7	75	Alive
58	White	Married	T1	N1	IIA	Poorly differentiated	3	Regional	18	Positive	Positive	2	1	84	Alive
47	White	Married	T2	N1	IIB	Poorly differentiated	3	Regional	41	Positive	Positive	3	1	50	Alive
51	White	Single	T1	N1	IIA	Moderately differentiated	2	Regional	20	Positive	Positive	18	2	89	Alive
51	White	Married	T1	N1	IIA	Well differentiated	1	Regional	8	Positive	Positive	11	1	54	Alive
40	White	Married	T2	N1	IIB	Moderately differentiated	2	Regional	30	Positive	Positive	9	1	14	Dead
40	White	Divorced	T4	N3	IIIC	Poorly differentiated	3	Regional	103	Positive	Positive	20	18	70	Alive
69	White	Married	T4	N3	IIIC	Well differentiated	1	Distant	32	Positive	Positive	21	12	92	Alive
68	White	Widowed	T1	N1	IIA	Moderately differentiated	2	Regional	13	Positive	Positive	9	1	64	Dead
46	White	Married	T3	N1	IIIA	Poorly differentiated	3	Regional	59	Negative	Negative	11	3	92	Alive
65	White	Married	T2	N1	IIB	Poorly differentiated	3	Regional	35	Positive	Positive	13	3	56	Alive
48	White	Married	T1	N2	IIIA	Poorly differentiated	3	Regional	15	Positive	Positive	23	7	38	Alive
62	White	Divorced	T2	N3	IIIC	Moderately differentiated	2	Regional	35	Positive	Positive	16	14	64	Alive
61	White	Married	T1	N1	IIA	Moderately differentiated	2	Regional	19	Positive	Positive	20	1	49	Alive
56	White	Single	T2	N1	IIB	Moderately differentiated	2	Regional	46	Positive	Positive	1	1	105	Alive
43	White	Married	T2	N1	IIB	Moderately differentiated	2	Regional	24	Positive	Positive	22	1	62	Alive
48	Black	Divorced	T2	N1	IIB	Moderately differentiated	2	Regional	25	Positive	Positive	16	1	107	Alive
60	White	Divorced	T2	N1	IIB	Moderately differentiated	2	Regional	29	Negative	Negative	20	1	77	Alive
48	Other	Married	T2	N1	IIB	Well differentiated	1	Regional	30	Positive	Positive	15	2	81	Alive
57	White	Married	T2	N2	IIIA	Moderately differentiated	2	Regional	40	Positive	Positive	15	5	50	Alive
55	White	Single	T2	N1	IIB	Poorly differentiated	3	Regional	29	Positive	Positive	4	1	78	Alive
48	White	Married	T3	N1	IIIA	Poorly differentiated	3	Regional	70	Positive	Negative	18	1	102	Alive
62	White	Married	T1	N3	IIIC	Poorly differentiated	3	Regional	20	Positive	Positive	26	22	98	Alive
63	White	Married	T2	N3	IIIC	Moderately differentiated	2	Regional	22	Positive	Positive	31	17	70	Alive
48	White	Married	T2	N3	IIIC	Poorly differentiated	3	Regional	50	Positive	Positive	25	23	102	Alive
46	White	Married	T1	N1	IIA	Well differentiated	1	Regional	17	Positive	Positive	14	1	82	Alive
57	White	Divorced	T2	N2	IIIA	Well differentiated	1	Regional	25	Positive	Negative	14	4	64	Alive
66	White	Married	T2	N1	IIB	Poorly differentiated	3	Regional	21	Positive	Positive	10	1	86	Alive
47	White	Separated	T2	N1	IIB	Well differentiated	1	Regional	40	Positive	Positive	3	1	52	Alive
53	White	Married	T1	N1	IIA	Moderately differentiated	2	Regional	15	Positive	Positive	5	1	49	Alive
59	White	Single	T1	N1	IIA	Moderately differentiated	2	Regional	15	Positive	Positive	6	1	90	Alive
60	White	Married	T1	N1	IIA	Moderately differentiated	2	Regional	20	Positive	Negative	19	3	62	Alive
46	Other	Married	T2	N3	IIIC	Moderately differentiated	2	Regional	30	Positive	Positive	19	10	31	Alive
51	White	Married	T1	N1	IIA	Well differentiated	1	Regional	10	Positive	Positive	9	2	77	Alive
54	White	Married	T2	N2	IIIA	Moderately differentiated	2	Regional	27	Positive	Negative	21	6	37	Alive
51	White	Married	T1	N1	IIA	Moderately differentiated	2	Regional	18	Positive	Positive	14	2	103	Alive
49	White	Married	T2	N1	IIB	Moderately differentiated	2	Regional	35	Positive	Positive	10	2	82	Alive
51	Other	Divorced	T2	N2	IIIA	Moderately differentiated	2	Regional	23	Positive	Positive	15	5	105	Alive
57	White	Single	T3	N3	IIIC	Moderately differentiated	2	Regional	70	Positive	Positive	12	12	42	Dead
64	White	Married	T1	N1	IIA	Moderately differentiated	2	Regional	17	Positive	Positive	12	2	61	Alive
62	Other	Married	T2	N1	IIB	Moderately differentiated	2	Regional	21	Positive	Negative	2	1	86	Alive
53	Black	Single	T2	N2	IIIA	Poorly differentiated	3	Regional	23	Positive	Negative	15	6	84	Alive
55	White	Married	T1	N1	IIA	Moderately differentiated	2	Regional	5	Positive	Positive	11	2	63	Alive
66	White	Married	T3	N2	IIIA	Moderately differentiated	2	Regional	51	Positive	Positive	10	5	90	Alive
42	White	Married	T1	N3	IIIC	Moderately differentiated	2	Regional	9	Negative	Negative	15	2	39	Dead
62	White	Widowed	T1	N1	IIA	Moderately differentiated	2	Regional	15	Positive	Positive	12	1	59	Alive
53	White	Married	T2	N2	IIIA	Moderately differentiated	2	Regional	32	Positive	Positive	16	9	82	Alive
69	White	Widowed	T1	N1	IIA	Moderately differentiated	2	Regional	5	Positive	Positive	8	3	82	Alive
37	White	Single	T2	N1	IIB	Moderately differentiated	2	Regional	23	Positive	Positive	17	3	71	Alive
69	White	Married	T3	N1	IIIA	Moderately differentiated	2	Regional	55	Positive	Negative	9	1	71	Alive
60	Black	Married	T3	N1	IIIA	Poorly differentiated	3	Regional	120	Positive	Negative	7	1	86	Alive
63	White	Married	T3	N1	IIIA	Well differentiated	1	Regional	77	Positive	Negative	20	2	70	Alive
57	White	Married	T1	N1	IIA	Moderately differentiated	2	Regional	2	Positive	Negative	16	1	74	Alive
55	White	Married	T1	N1	IIA	Moderately differentiated	2	Regional	11	Positive	Positive	13	1	73	Alive
62	White	Married	T2	N1	IIB	Moderately differentiated	2	Regional	25	Positive	Positive	19	1	91	Alive
50	White	Married	T1	N1	IIA	Moderately differentiated	2	Regional	18	Positive	Negative	49	1	106	Alive
50	White	Married	T1	N1	IIA	Moderately differentiated	2	Regional	15	Positive	Positive	15	1	73	Alive
55	White	Married	T1	N1	IIA	Moderately differentiated	2	Regional	12	Positive	Positive	17	2	77	Alive
56	Other	Married	T1	N1	IIA	Moderately differentiated	2	Regional	18	Positive	Negative	24	2	80	Alive
51	White	Married	T1	N1	IIA	Moderately differentiated	2	Regional	17	Positive	Negative	12	1	49	Alive
42	White	Married	T2	N1	IIB	Moderately differentiated	2	Regional	26	Positive	Positive	1	1	78	Alive
59	White	Married	T3	N1	IIIA	Moderately differentiated	2	Regional	75	Positive	Positive	20	2	75	Alive
67	White	Divorced	T1	N1	IIA	Moderately differentiated	2	Regional	13	Positive	Positive	16	3	60	Dead
46	White	Married	T1	N1	IIA	Poorly differentiated	3	Regional	15	Positive	Positive	5	1	106	Alive
31	White	Married	T3	N3	IIIC	Poorly differentiated	3	Regional	70	Positive	Positive	23	23	44	Dead
40	White	Married	T1	N1	IIA	Poorly differentiated	3	Regional	15	Positive	Positive	20	3	85	Alive
58	Other	Divorced	T1	N1	IIA	Poorly differentiated	3	Regional	15	Positive	Positive	5	1	79	Alive
52	White	Married	T1	N1	IIA	Moderately differentiated	2	Regional	17	Positive	Positive	12	3	84	Alive
49	White	Married	T3	N2	IIIA	Poorly differentiated	3	Regional	130	Positive	Negative	12	8	104	Alive
64	White	Married	T2	N3	IIIC	Poorly differentiated	3	Regional	34	Positive	Negative	24	20	12	Dead
31	Black	Married	T2	N1	IIB	Poorly differentiated	3	Regional	30	Positive	Positive	16	1	52	Alive
66	White	Married	T1	N1	IIA	Moderately differentiated	2	Regional	10	Positive	Positive	15	1	98	Alive
67	White	Married	T2	N3	IIIC	Moderately differentiated	2	Regional	22	Positive	Negative	19	16	85	Alive
56	White	Married	T3	N1	IIIA	Moderately differentiated	2	Regional	55	Positive	Positive	13	1	95	Alive
66	White	Single	T2	N2	IIIA	Moderately differentiated	2	Regional	25	Positive	Positive	11	4	79	Alive
42	White	Married	T2	N1	IIB	Moderately differentiated	2	Regional	50	Positive	Positive	7	1	106	Alive
51	White	Married	T2	N1	IIB	Well differentiated	1	Regional	50	Positive	Positive	9	1	81	Alive
68	White	Married	T1	N1	IIA	Moderately differentiated	2	Regional	15	Positive	Positive	9	1	55	Alive
53	White	Married	T2	N3	IIIC	Poorly differentiated	3	Regional	30	Positive	Positive	21	13	101	Alive
67	White	Widowed	T1	N1	IIA	Moderately differentiated	2	Regional	20	Positive	Positive	10	1	65	Alive
66	White	Married	T2	N1	IIB	Moderately differentiated	2	Regional	22	Positive	Positive	9	2	72	Alive
53	White	Single	T1	N1	IIA	Moderately differentiated	2	Regional	15	Positive	Negative	2	1	55	Alive
51	White	Single	T1	N1	IIA	Well differentiated	1	Regional	15	Positive	Positive	13	1	65	Alive
46	White	Married	T2	N3	IIIC	Poorly differentiated	3	Regional	40	Negative	Negative	12	11	71	Alive
48	White	Married	T3	N2	IIIA	Moderately differentiated	2	Regional	120	Positive	Positive	7	5	82	Alive
52	White	Married	T3	N1	IIIA	Moderately differentiated	2	Regional	80	Positive	Positive	10	1	84	Alive
55	White	Single	T1	N1	IIA	Moderately differentiated	2	Regional	17	Positive	Positive	11	1	95	Alive
65	White	Married	T1	N1	IIA	Well differentiated	1	Regional	3	Positive	Positive	9	1	95	Alive
53	White	Married	T3	N1	IIIA	Poorly differentiated	3	Regional	60	Positive	Positive	8	1	91	Dead
33	White	Married	T1	N1	IIA	Moderately differentiated	2	Regional	14	Positive	Positive	15	1	57	Alive
63	Other	Married	T2	N2	IIIA	Well differentiated	1	Regional	26	Positive	Positive	5	4	87	Dead
45	Other	Married	T2	N3	IIIC	Poorly differentiated	3	Regional	25	Positive	Positive	21	16	40	Dead
59	White	Divorced	T1	N1	IIA	Moderately differentiated	2	Regional	12	Positive	Positive	12	3	91	Alive
60	White	Married	T2	N1	IIB	Well differentiated	1	Regional	25	Positive	Positive	17	2	50	Alive
50	White	Divorced	T2	N1	IIB	Moderately differentiated	2	Regional	30	Positive	Negative	4	2	25	Dead
61	White	Married	T2	N1	IIB	Moderately differentiated	2	Regional	25	Positive	Positive	10	1	73	Alive
50	White	Married	T4	N1	IIIB	Poorly differentiated	3	Regional	24	Positive	Positive	3	3	63	Dead
68	White	Married	T2	N1	IIB	Well differentiated	1	Regional	27	Positive	Positive	14	1	50	Alive
38	White	Single	T3	N3	IIIC	Moderately differentiated	2	Regional	70	Positive	Positive	33	24	54	Dead
47	White	Single	T1	N1	IIA	Poorly differentiated	3	Regional	16	Positive	Positive	25	1	73	Alive
39	White	Married	T2	N1	IIB	Moderately differentiated	2	Regional	45	Positive	Positive	3	1	8	Alive
57	White	Married	T2	N1	IIB	Poorly differentiated	3	Regional	27	Positive	Positive	7	1	53	Dead
52	White	Single	T2	N1	IIB	Moderately differentiated	2	Regional	23	Positive	Positive	14	3	65	Alive
60	White	Married	T2	N1	IIB	Moderately differentiated	2	Regional	25	Positive	Positive	2	1	58	Alive
54	White	Married	T2	N1	IIB	Poorly differentiated	3	Regional	40	Positive	Negative	11	1	24	Dead
68	White	Married	T1	N1	IIA	Moderately differentiated	2	Regional	20	Positive	Positive	12	2	64	Alive
38	Black	Single	T2	N1	IIB	Moderately differentiated	2	Regional	21	Positive	Positive	8	2	106	Alive
63	White	Married	T2	N1	IIB	Moderately differentiated	2	Regional	36	Positive	Positive	30	3	61	Alive
61	White	Married	T1	N2	IIIA	Moderately differentiated	2	Regional	14	Positive	Positive	15	4	66	Alive
37	White	Married	T3	N1	IIIA	Well differentiated	1	Regional	51	Positive	Positive	3	3	79	Dead
46	White	Single	T2	N3	IIIC	Moderately differentiated	2	Regional	50	Positive	Positive	34	10	74	Alive
45	White	Married	T2	N1	IIB	Poorly differentiated	3	Regional	45	Positive	Positive	14	2	69	Alive
54	White	Married	T3	N2	IIIA	Moderately differentiated	2	Regional	51	Positive	Positive	6	5	103	Alive
53	Black	Married	T1	N1	IIA	Moderately differentiated	2	Regional	19	Positive	Positive	12	3	52	Alive
50	White	Married	T3	N1	IIIA	Moderately differentiated	2	Regional	76	Positive	Positive	9	1	93	Alive
69	White	Divorced	T1	N2	IIIA	Poorly differentiated	3	Regional	20	Positive	Positive	16	9	94	Alive
48	White	Married	T2	N1	IIB	Poorly differentiated	3	Regional	35	Positive	Positive	15	3	91	Alive
53	Black	Widowed	T2	N1	IIB	Poorly differentiated	3	Regional	27	Positive	Positive	15	2	57	Alive
67	White	Married	T2	N1	IIB	Well differentiated	1	Regional	35	Positive	Positive	7	2	94	Alive
43	White	Divorced	T4	N1	IIIB	Poorly differentiated	3	Regional	35	Positive	Positive	15	3	79	Alive
50	White	Single	T2	N3	IIIC	Moderately differentiated	2	Regional	50	Positive	Positive	16	16	62	Alive
59	White	Divorced	T2	N2	IIIA	Poorly differentiated	3	Regional	38	Positive	Positive	23	4	86	Alive
53	Other	Married	T1	N1	IIA	Well differentiated	1	Regional	15	Positive	Positive	23	2	49	Alive
62	White	Married	T1	N1	IIA	Moderately differentiated	2	Regional	17	Positive	Positive	16	1	14	Dead
39	White	Married	T2	N1	IIB	Moderately differentiated	2	Regional	25	Positive	Positive	13	2	100	Alive
59	White	Married	T1	N1	IIA	Poorly differentiated	3	Regional	19	Positive	Negative	3	1	50	Alive
56	Other	Married	T1	N1	IIA	Poorly differentiated	3	Regional	15	Positive	Positive	8	2	79	Alive
45	Black	Single	T1	N1	IIA	Moderately differentiated	2	Regional	18	Positive	Positive	13	3	77	Alive
60	White	Married	T1	N1	IIA	Moderately differentiated	2	Regional	11	Positive	Positive	14	1	50	Alive
50	White	Married	T2	N2	IIIA	Poorly differentiated	3	Regional	45	Negative	Negative	10	6	73	Alive
58	Black	Single	T1	N1	IIA	Moderately differentiated	2	Regional	12	Positive	Positive	8	1	96	Alive
50	White	Married	T1	N1	IIA	Moderately differentiated	2	Regional	20	Positive	Positive	5	1	87	Alive
55	White	Single	T2	N2	IIIA	Poorly differentiated	3	Regional	45	Positive	Negative	8	7	41	Dead
37	White	Married	T1	N1	IIA	Moderately differentiated	2	Regional	18	Positive	Positive	28	5	54	Dead
46	White	Married	T2	N1	IIB	Well differentiated	1	Regional	25	Positive	Positive	12	1	84	Alive
65	White	Married	T2	N1	IIB	Well differentiated	1	Regional	21	Positive	Negative	20	1	67	Dead
61	White	Single	T2	N3	IIIC	Moderately differentiated	2	Distant	49	Positive	Positive	14	10	53	Dead
52	White	Married	T3	N2	IIIA	Poorly differentiated	3	Regional	70	Positive	Negative	18	9	104	Alive
54	White	Married	T1	N1	IIA	Well differentiated	1	Regional	7	Positive	Positive	4	1	86	Alive
36	White	Married	T1	N2	IIIA	Moderately differentiated	2	Regional	19	Positive	Positive	13	4	102	Alive
49	White	Married	T1	N1	IIA	Moderately differentiated	2	Regional	17	Positive	Positive	24	1	50	Alive
62	White	Widowed	T2	N1	IIB	Moderately differentiated	2	Regional	38	Positive	Positive	23	3	42	Dead
54	White	Married	T2	N1	IIB	Moderately differentiated	2	Regional	34	Positive	Positive	20	1	52	Dead
61	White	Divorced	T2	N1	IIB	Moderately differentiated	2	Regional	30	Positive	Positive	15	1	107	Alive
46	White	Married	T1	N1	IIA	Well differentiated	1	Regional	4	Positive	Positive	18	2	92	Alive
38	White	Married	T3	N2	IIIA	Poorly differentiated	3	Regional	72	Positive	Positive	13	8	52	Dead
66	White	Married	T1	N1	IIA	Moderately differentiated	2	Regional	18	Positive	Positive	1	1	69	Alive
59	White	Married	T2	N1	IIB	Moderately differentiated	2	Regional	25	Positive	Positive	13	3	82	Alive
38	White	Single	T1	N1	IIA	Poorly differentiated	3	Regional	9	Positive	Positive	18	1	101	Alive
67	White	Married	T2	N1	IIB	Moderately differentiated	2	Regional	21	Positive	Positive	14	2	64	Alive
60	White	Married	T1	N1	IIA	Moderately differentiated	2	Regional	20	Negative	Negative	15	1	55	Dead
61	Other	Married	T1	N2	IIIA	Moderately differentiated	2	Regional	15	Positive	Positive	14	5	98	Alive
67	White	Divorced	T1	N1	IIA	Poorly differentiated	3	Regional	18	Positive	Positive	14	2	56	Alive
69	White	Widowed	T3	N2	IIIA	Moderately differentiated	2	Regional	100	Positive	Negative	16	6	91	Alive
47	White	Married	T1	N1	IIA	Poorly differentiated	3	Regional	17	Negative	Negative	15	1	51	Alive
39	White	Married	T1	N1	IIA	Moderately differentiated	2	Regional	7	Positive	Positive	6	1	102	Alive
53	White	Widowed	T2	N1	IIB	Moderately differentiated	2	Regional	24	Negative	Negative	2	1	71	Alive
55	White	Married	T2	N3	IIIC	Poorly differentiated	3	Regional	43	Positive	Positive	14	14	13	Dead
59	White	Married	T2	N2	IIIA	Moderately differentiated	2	Regional	30	Positive	Positive	18	4	11	Alive
53	White	Married	T1	N1	IIA	Moderately differentiated	2	Regional	7	Positive	Positive	3	1	53	Alive
59	White	Divorced	T1	N1	IIA	Poorly differentiated	3	Regional	18	Positive	Positive	2	1	82	Alive
57	White	Divorced	T1	N1	IIA	Poorly differentiated	3	Regional	12	Positive	Positive	20	2	89	Alive
61	White	Married	T2	N2	IIIA	Moderately differentiated	2	Regional	25	Positive	Positive	16	6	56	Alive
68	Other	Widowed	T3	N1	IIIA	Moderately differentiated	2	Regional	62	Positive	Positive	3	1	54	Alive
54	White	Married	T1	N2	IIIA	Moderately differentiated	2	Regional	20	Positive	Positive	12	7	72	Alive
37	White	Single	T4	N3	IIIC	Moderately differentiated	2	Distant	70	Positive	Positive	24	17	102	Alive
48	White	Married	T2	N1	IIB	Moderately differentiated	2	Regional	37	Positive	Positive	8	1	51	Alive
53	White	Married	T1	N1	IIA	Moderately differentiated	2	Regional	13	Positive	Positive	14	1	100	Alive
69	Other	Widowed	T2	N1	IIB	Moderately differentiated	2	Regional	40	Positive	Positive	20	2	62	Dead
63	White	Widowed	T3	N1	IIIA	Poorly differentiated	3	Regional	70	Positive	Negative	11	3	73	Alive
49	White	Married	T1	N1	IIA	Poorly differentiated	3	Regional	12	Positive	Positive	9	2	84	Alive
63	White	Married	T1	N1	IIA	Well differentiated	1	Regional	9	Positive	Positive	9	1	87	Alive
60	White	Divorced	T1	N1	IIA	Moderately differentiated	2	Regional	10	Positive	Positive	24	2	96	Alive
41	White	Married	T3	N1	IIIA	Moderately differentiated	2	Regional	55	Positive	Positive	11	1	74	Alive
59	Black	Single	T1	N3	IIIC	Moderately differentiated	2	Regional	18	Positive	Negative	17	10	47	Dead
43	White	Married	T1	N1	IIA	Moderately differentiated	2	Regional	15	Positive	Positive	7	2	77	Alive
52	White	Married	T2	N3	IIIC	Moderately differentiated	2	Regional	25	Positive	Positive	31	14	55	Alive
61	White	Married	T2	N2	IIIA	Poorly differentiated	3	Regional	50	Positive	Positive	11	5	64	Dead
60	White	Married	T1	N1	IIA	Well differentiated	1	Regional	10	Positive	Positive	32	1	93	Alive
61	White	Married	T2	N1	IIB	Moderately differentiated	2	Regional	30	Positive	Positive	23	2	74	Dead
63	White	Divorced	T1	N1	IIA	Moderately differentiated	2	Regional	13	Positive	Negative	3	1	23	Dead
48	White	Married	T2	N1	IIB	Well differentiated	1	Regional	40	Positive	Positive	15	13	60	Alive
51	Black	Married	T3	N3	IIIC	Poorly differentiated	3	Regional	100	Positive	Negative	14	11	85	Alive
66	White	Single	T2	N1	IIB	Moderately differentiated	2	Regional	25	Positive	Negative	14	2	86	Alive
68	White	Married	T3	N1	IIIA	Moderately differentiated	2	Regional	68	Positive	Positive	3	3	81	Alive
58	White	Divorced	T2	N1	IIB	Moderately differentiated	2	Regional	25	Positive	Positive	14	2	71	Alive
62	White	Married	T2	N2	IIIA	Moderately differentiated	2	Regional	23	Positive	Negative	34	9	90	Dead
46	White	Married	T1	N1	IIA	Moderately differentiated	2	Regional	15	Positive	Positive	14	1	79	Alive
58	White	Married	T2	N1	IIB	Moderately differentiated	2	Regional	22	Positive	Positive	12	1	60	Alive
60	White	Married	T1	N1	IIA	Moderately differentiated	2	Regional	7	Positive	Positive	2	1	89	Alive
62	White	Single	T1	N1	IIA	Poorly differentiated	3	Regional	16	Positive	Positive	19	4	66	Alive
53	White	Divorced	T2	N1	IIB	Moderately differentiated	2	Regional	24	Positive	Negative	5	1	84	Alive
42	White	Single	T3	N3	IIIC	Moderately differentiated	2	Distant	75	Positive	Positive	16	13	55	Alive
63	White	Married	T1	N1	IIA	Well differentiated	1	Regional	11	Positive	Positive	5	1	50	Alive
55	White	Married	T2	N1	IIB	Poorly differentiated	3	Regional	35	Positive	Positive	16	2	55	Alive
50	White	Married	T3	N2	IIIA	Poorly differentiated	3	Regional	60	Positive	Positive	10	5	98	Alive
52	White	Married	T2	N1	IIB	Poorly differentiated	3	Regional	30	Positive	Positive	22	2	53	Alive
47	White	Married	T2	N1	IIB	Poorly differentiated	3	Regional	25	Positive	Positive	11	2	103	Alive
55	White	Married	T2	N1	IIB	Poorly differentiated	3	Regional	25	Positive	Positive	14	2	77	Alive
60	White	Married	T2	N2	IIIA	Moderately differentiated	2	Regional	25	Positive	Positive	16	4	63	Alive
66	White	Married	T1	N1	IIA	Moderately differentiated	2	Regional	12	Positive	Negative	1	1	45	Dead
50	White	Single	T2	N3	IIIC	Poorly differentiated	3	Regional	25	Positive	Positive	17	12	25	Dead
64	Other	Widowed	T1	N1	IIA	Well differentiated	1	Regional	17	Positive	Positive	2	1	68	Alive
67	White	Widowed	T1	N1	IIA	Moderately differentiated	2	Regional	11	Positive	Positive	6	1	53	Alive
56	Other	Single	T2	N1	IIB	Moderately differentiated	2	Regional	32	Positive	Positive	24	1	91	Alive
60	Other	Married	T2	N1	IIB	Well differentiated	1	Regional	21	Positive	Positive	18	1	105	Alive
56	White	Widowed	T2	N1	IIB	Moderately differentiated	2	Regional	25	Positive	Negative	12	1	76	Alive
48	White	Divorced	T4	N1	IIIB	Poorly differentiated	3	Regional	19	Positive	Positive	6	1	94	Alive
44	White	Married	T3	N2	IIIA	Moderately differentiated	2	Regional	75	Positive	Positive	11	4	71	Alive
37	White	Married	T3	N3	IIIC	Moderately differentiated	2	Regional	52	Positive	Positive	17	12	15	Dead
52	White	Married	T1	N3	IIIC	Well differentiated	1	Regional	9	Positive	Negative	18	17	106	Alive
63	White	Married	T1	N1	IIA	Moderately differentiated	2	Regional	17	Positive	Positive	9	1	56	Alive
54	White	Married	T2	N2	IIIA	Moderately differentiated	2	Regional	35	Positive	Positive	10	9	56	Alive
63	Other	Single	T3	N2	IIIA	Poorly differentiated	3	Regional	85	Negative	Negative	4	4	16	Dead
44	White	Divorced	T2	N1	IIB	Poorly differentiated	3	Regional	50	Positive	Positive	12	1	31	Dead
68	White	Divorced	T3	N1	IIIA	Poorly differentiated	3	Regional	51	Positive	Positive	17	1	85	Alive
64	White	Married	T1	N1	IIA	Poorly differentiated	3	Regional	18	Positive	Positive	4	2	62	Alive
50	White	Married	T3	N3	IIIC	Poorly differentiated	3	Distant	75	Negative	Negative	27	27	23	Dead
55	White	Married	T3	N3	IIIC	Poorly differentiated	3	Regional	72	Negative	Negative	14	13	24	Dead
66	Black	Widowed	T2	N2	IIIA	Moderately differentiated	2	Regional	35	Positive	Positive	20	7	50	Dead
46	White	Single	T1	N1	IIA	Moderately differentiated	2	Regional	12	Positive	Positive	18	2	107	Alive
43	White	Married	T2	N1	IIB	Moderately differentiated	2	Regional	23	Positive	Positive	9	3	76	Alive
43	White	Divorced	T1	N1	IIA	Poorly differentiated	3	Regional	16	Positive	Positive	2	1	87	Alive
43	Black	Single	T1	N1	IIA	Poorly differentiated	3	Regional	16	Positive	Positive	27	2	101	Alive
59	White	Married	T3	N2	IIIA	Moderately differentiated	2	Regional	57	Positive	Positive	20	9	60	Alive
55	White	Divorced	T3	N1	IIIA	Poorly differentiated	3	Regional	50	Positive	Positive	42	1	66	Alive
61	White	Divorced	T1	N1	IIA	Moderately differentiated	2	Regional	17	Positive	Positive	9	1	53	Alive
66	White	Married	T2	N3	IIIC	Moderately differentiated	2	Regional	32	Positive	Positive	15	4	93	Alive
55	White	Married	T2	N1	IIB	Moderately differentiated	2	Regional	21	Positive	Positive	19	1	90	Alive
65	White	Married	T1	N2	IIIA	Moderately differentiated	2	Regional	11	Positive	Positive	7	7	59	Alive
69	White	Married	T2	N2	IIIA	Moderately differentiated	2	Regional	40	Positive	Positive	22	5	58	Alive
59	White	Married	T1	N1	IIA	Poorly differentiated	3	Regional	15	Positive	Positive	2	1	68	Alive
63	White	Married	T1	N1	IIA	Moderately differentiated	2	Regional	17	Positive	Positive	15	2	94	Alive
68	White	Married	T1	N1	IIA	Moderately differentiated	2	Regional	14	Positive	Positive	26	1	72	Alive
48	Other	Married	T3	N3	IIIC	Moderately differentiated	2	Distant	60	Positive	Positive	26	21	53	Alive
61	White	Married	T3	N1	IIIA	Poorly differentiated	3	Regional	55	Positive	Negative	12	1	103	Alive
43	White	Married	T4	N3	IIIC	Poorly differentiated	3	Distant	120	Negative	Negative	28	26	16	Dead
44	White	Married	T1	N1	IIA	Moderately differentiated	2	Regional	11	Positive	Positive	8	2	77	Alive
47	White	Married	T2	N1	IIB	Poorly differentiated	3	Regional	39	Positive	Positive	29	1	49	Dead
52	White	Married	T2	N1	IIB	Moderately differentiated	2	Regional	23	Positive	Positive	30	2	99	Alive
69	White	Married	T2	N1	IIB	Poorly differentiated	3	Regional	28	Positive	Positive	9	2	107	Alive
39	Other	Married	T2	N3	IIIC	Moderately differentiated	2	Distant	37	Positive	Positive	18	15	81	Alive
43	White	Married	T2	N2	IIIA	Poorly differentiated	3	Regional	40	Positive	Positive	15	5	87	Alive
64	Black	Single	T1	N1	IIA	Poorly differentiated	3	Regional	9	Negative	Negative	18	1	103	Alive
66	White	Single	T1	N1	IIA	Well differentiated	1	Regional	8	Positive	Positive	9	1	96	Alive
45	White	Married	T2	N1	IIB	Poorly differentiated	3	Regional	28	Negative	Negative	18	3	40	Dead
37	White	Divorced	T1	N1	IIA	Moderately differentiated	2	Regional	15	Positive	Positive	15	2	78	Alive
50	Other	Married	T1	N1	IIA	Moderately differentiated	2	Regional	17	Positive	Positive	11	1	92	Alive
40	White	Married	T2	N2	IIIA	Moderately differentiated	2	Regional	50	Positive	Positive	6	6	106	Alive
52	Other	Married	T2	N1	IIB	Moderately differentiated	2	Regional	48	Positive	Positive	5	1	54	Alive
41	White	Married	T2	N1	IIB	Well differentiated	1	Regional	30	Positive	Positive	2	2	85	Alive
32	White	Single	T3	N2	IIIA	Poorly differentiated	3	Regional	68	Positive	Negative	13	6	69	Alive
65	White	Married	T3	N1	IIIA	Moderately differentiated	2	Regional	110	Positive	Positive	19	2	51	Alive
67	White	Married	T2	N1	IIB	Poorly differentiated	3	Regional	23	Positive	Negative	20	2	93	Alive
57	White	Single	T1	N1	IIA	Poorly differentiated	3	Regional	12	Positive	Positive	13	2	76	Alive
63	White	Married	T1	N1	IIA	Moderately differentiated	2	Regional	13	Positive	Positive	7	1	58	Alive
42	Other	Married	T2	N1	IIB	Well differentiated	1	Regional	40	Positive	Positive	20	1	79	Alive
57	White	Married	T2	N1	IIB	Moderately differentiated	2	Regional	30	Positive	Positive	12	1	63	Alive
42	White	Single	T1	N1	IIA	Moderately differentiated	2	Regional	9	Positive	Positive	11	2	7	Alive
46	White	Married	T2	N1	IIB	Moderately differentiated	2	Regional	22	Positive	Positive	9	1	104	Alive
47	White	Married	T2	N1	IIB	Well differentiated	1	Regional	30	Positive	Negative	9	2	74	Alive
67	White	Married	T1	N1	IIA	Moderately differentiated	2	Regional	12	Positive	Positive	3	3	67	Dead
67	White	Widowed	T1	N1	IIA	Well differentiated	1	Regional	10	Positive	Positive	33	1	98	Alive
65	White	Single	T2	N1	IIB	Well differentiated	1	Regional	25	Positive	Positive	3	1	100	Alive
65	White	Married	T1	N1	IIA	Moderately differentiated	2	Regional	16	Positive	Positive	33	1	58	Alive
33	White	Single	T3	N1	IIIA	Moderately differentiated	2	Regional	65	Positive	Positive	3	3	61	Alive
64	White	Married	T2	N1	IIB	Well differentiated	1	Regional	22	Positive	Positive	4	1	45	Dead
66	Black	Married	T1	N3	IIIC	Moderately differentiated	2	Regional	17	Positive	Positive	20	10	48	Alive
34	White	Married	T3	N3	IIIC	Moderately differentiated	2	Distant	60	Positive	Positive	13	9	40	Dead
55	White	Widowed	T2	N1	IIB	Well differentiated	1	Regional	22	Positive	Positive	20	2	57	Alive
47	White	Divorced	T2	N1	IIB	Moderately differentiated	2	Regional	35	Positive	Positive	18	3	42	Alive
58	Other	Married	T1	N2	IIIA	Moderately differentiated	2	Regional	18	Positive	Positive	9	9	76	Alive
38	White	Married	T2	N1	IIB	Poorly differentiated	3	Regional	34	Positive	Negative	11	1	55	Alive
57	White	Divorced	T1	N1	IIA	Poorly differentiated	3	Regional	6	Negative	Negative	2	1	68	Alive
65	White	Married	T3	N1	IIIA	Well differentiated	1	Regional	105	Positive	Positive	4	2	49	Alive
52	Black	Single	T3	N3	IIIC	Undifferentiated	anaplastic; Grade IV	Regional	100	Positive	Positive	23	17	16	Dead
67	White	Married	T1	N1	IIA	Well differentiated	1	Regional	20	Positive	Positive	14	2	99	Alive
57	White	Married	T3	N1	IIIA	Moderately differentiated	2	Regional	57	Positive	Positive	14	3	88	Alive
61	White	Divorced	T1	N1	IIA	Well differentiated	1	Regional	10	Positive	Positive	16	1	87	Alive
45	White	Single	T1	N1	IIA	Well differentiated	1	Regional	17	Positive	Positive	12	2	60	Alive
50	White	Married	T2	N3	IIIC	Poorly differentiated	3	Regional	25	Positive	Negative	18	10	34	Dead
50	White	Separated	T2	N1	IIB	Moderately differentiated	2	Regional	21	Positive	Positive	12	2	92	Alive
53	White	Married	T2	N1	IIB	Moderately differentiated	2	Regional	45	Positive	Positive	14	2	65	Alive
54	White	Married	T2	N2	IIIA	Moderately differentiated	2	Regional	50	Positive	Negative	7	6	23	Dead
58	Black	Married	T2	N1	IIB	Moderately differentiated	2	Regional	35	Positive	Positive	13	2	50	Alive
56	Other	Married	T2	N3	IIIC	Poorly differentiated	3	Regional	38	Positive	Positive	12	11	107	Alive
68	White	Divorced	T1	N3	IIIC	Moderately differentiated	2	Regional	16	Positive	Negative	30	28	92	Alive
41	White	Married	T3	N3	IIIC	Poorly differentiated	3	Regional	140	Positive	Positive	41	15	51	Dead
61	White	Married	T2	N1	IIB	Poorly differentiated	3	Regional	25	Positive	Positive	39	1	92	Alive
65	White	Divorced	T1	N1	IIA	Moderately differentiated	2	Regional	18	Positive	Positive	17	1	61	Alive
69	White	Married	T1	N1	IIA	Moderately differentiated	2	Regional	18	Positive	Positive	11	1	50	Dead
43	White	Married	T2	N2	IIIA	Poorly differentiated	3	Regional	34	Positive	Negative	19	6	95	Alive
47	White	Married	T4	N3	IIIC	Moderately differentiated	2	Distant	65	Positive	Positive	14	14	97	Alive
67	White	Married	T1	N1	IIA	Moderately differentiated	2	Regional	13	Positive	Positive	10	1	65	Alive
45	White	Married	T1	N1	IIA	Moderately differentiated	2	Regional	20	Positive	Positive	1	1	81	Alive
65	Other	Divorced	T2	N2	IIIA	Poorly differentiated	3	Regional	29	Positive	Positive	11	4	81	Alive
53	White	Married	T1	N1	IIA	Well differentiated	1	Regional	10	Positive	Positive	21	1	92	Alive
67	White	Married	T3	N1	IIIA	Moderately differentiated	2	Regional	62	Positive	Positive	13	3	53	Alive
43	Other	Married	T2	N1	IIB	Moderately differentiated	2	Regional	50	Positive	Negative	18	1	91	Alive
47	Other	Married	T2	N1	IIB	Moderately differentiated	2	Regional	29	Positive	Positive	23	2	49	Alive
48	White	Married	T1	N1	IIA	Moderately differentiated	2	Regional	15	Positive	Positive	30	3	61	Alive
62	White	Separated	T1	N3	IIIC	Poorly differentiated	3	Regional	15	Positive	Positive	46	14	74	Alive
68	White	Married	T2	N2	IIIA	Well differentiated	1	Regional	42	Positive	Positive	25	5	48	Alive
57	Black	Divorced	T3	N3	IIIC	Poorly differentiated	3	Regional	130	Negative	Positive	10	10	37	Dead
40	White	Married	T2	N1	IIB	Moderately differentiated	2	Regional	21	Positive	Positive	22	3	75	Alive
56	White	Married	T3	N1	IIIA	Moderately differentiated	2	Regional	51	Positive	Negative	10	4	57	Alive
52	White	Married	T2	N1	IIB	Moderately differentiated	2	Regional	30	Positive	Positive	4	1	81	Alive
40	White	Married	T2	N1	IIB	Moderately differentiated	2	Regional	35	Positive	Positive	19	3	56	Alive
51	White	Single	T2	N1	IIB	Moderately differentiated	2	Regional	31	Positive	Negative	4	2	73	Alive
67	White	Married	T1	N2	IIIA	Moderately differentiated	2	Regional	14	Positive	Positive	15	5	53	Alive
54	White	Married	T1	N2	IIIA	Well differentiated	1	Regional	15	Positive	Positive	14	6	68	Alive
56	White	Married	T3	N3	IIIC	Moderately differentiated	2	Regional	60	Positive	Positive	27	17	94	Dead
48	White	Married	T1	N1	IIA	Poorly differentiated	3	Regional	20	Positive	Positive	12	1	88	Alive
57	White	Married	T2	N1	IIB	Moderately differentiated	2	Regional	22	Positive	Positive	4	1	79	Alive
47	White	Single	T3	N1	IIIA	Moderately differentiated	2	Regional	80	Positive	Positive	14	1	63	Alive
54	White	Married	T1	N1	IIA	Moderately differentiated	2	Regional	15	Positive	Positive	14	3	74	Alive
41	White	Married	T3	N3	IIIC	Moderately differentiated	2	Regional	100	Positive	Negative	28	23	57	Alive
65	White	Widowed	T2	N1	IIB	Moderately differentiated	2	Regional	30	Positive	Positive	12	1	53	Alive
58	Black	Divorced	T1	N1	IIA	Well differentiated	1	Regional	8	Positive	Positive	18	1	104	Alive
38	White	Divorced	T1	N1	IIA	Moderately differentiated	2	Regional	15	Positive	Positive	15	1	57	Alive
38	White	Married	T3	N1	IIIA	Poorly differentiated	3	Regional	80	Positive	Positive	8	3	63	Alive
60	White	Divorced	T2	N2	IIIA	Moderately differentiated	2	Regional	30	Negative	Negative	19	7	90	Alive
58	White	Married	T2	N1	IIB	Well differentiated	1	Regional	25	Positive	Positive	16	1	73	Alive
63	White	Married	T2	N2	IIIA	Moderately differentiated	2	Regional	24	Positive	Positive	15	6	94	Alive
53	White	Single	T2	N2	IIIA	Poorly differentiated	3	Regional	35	Positive	Positive	14	4	98	Alive
43	White	Single	T1	N1	IIA	Well differentiated	1	Regional	12	Positive	Positive	1	1	74	Alive
60	Black	Married	T4	N1	IIIB	Poorly differentiated	3	Regional	45	Positive	Positive	9	1	89	Alive
60	White	Married	T2	N2	IIIA	Well differentiated	1	Regional	25	Positive	Positive	10	9	89	Alive
47	White	Married	T2	N1	IIB	Poorly differentiated	3	Regional	35	Positive	Positive	24	1	100	Alive
48	Black	Married	T2	N3	IIIC	Poorly differentiated	3	Distant	28	Negative	Negative	19	2	16	Dead
59	White	Married	T1	N1	IIA	Moderately differentiated	2	Regional	17	Positive	Positive	6	3	107	Alive
56	White	Married	T1	N1	IIA	Moderately differentiated	2	Regional	15	Positive	Negative	19	1	70	Alive
53	White	Widowed	T2	N1	IIB	Well differentiated	1	Regional	32	Positive	Positive	13	1	68	Alive
48	White	Married	T1	N1	IIA	Moderately differentiated	2	Regional	15	Positive	Positive	11	2	81	Alive
52	White	Single	T3	N1	IIIA	Moderately differentiated	2	Regional	60	Positive	Positive	4	1	67	Alive
61	White	Single	T3	N1	IIIA	Moderately differentiated	2	Regional	90	Positive	Positive	13	2	67	Alive
66	White	Divorced	T1	N1	IIA	Moderately differentiated	2	Regional	11	Positive	Positive	19	3	97	Alive
45	White	Married	T2	N1	IIB	Moderately differentiated	2	Regional	37	Positive	Positive	13	4	60	Alive
52	White	Married	T2	N1	IIB	Moderately differentiated	2	Regional	21	Positive	Positive	12	3	86	Alive
67	White	Single	T1	N2	IIIA	Poorly differentiated	3	Regional	2	Positive	Positive	19	9	75	Alive
40	White	Widowed	T3	N1	IIIA	Poorly differentiated	3	Regional	70	Positive	Positive	17	1	59	Alive
50	White	Married	T1	N1	IIA	Moderately differentiated	2	Regional	8	Positive	Positive	9	1	87	Alive
65	White	Married	T2	N2	IIIA	Poorly differentiated	3	Regional	22	Positive	Positive	23	5	75	Alive
55	White	Married	T2	N2	IIIA	Moderately differentiated	2	Regional	40	Positive	Positive	12	12	72	Alive
47	White	Single	T1	N1	IIA	Well differentiated	1	Regional	13	Positive	Positive	5	1	102	Alive
49	Other	Married	T2	N1	IIB	Moderately differentiated	2	Regional	32	Positive	Positive	16	2	101	Alive
53	White	Single	T1	N2	IIIA	Poorly differentiated	3	Regional	5	Positive	Positive	29	9	68	Alive
53	White	Divorced	T1	N1	IIA	Poorly differentiated	3	Regional	18	Positive	Positive	17	2	80	Alive
44	White	Married	T3	N2	IIIA	Moderately differentiated	2	Regional	52	Positive	Positive	24	4	104	Alive
54	White	Divorced	T2	N2	IIIA	Well differentiated	1	Regional	31	Positive	Positive	16	4	61	Alive
51	White	Married	T1	N1	IIA	Moderately differentiated	2	Regional	14	Positive	Positive	6	1	41	Alive
46	Other	Married	T1	N1	IIA	Poorly differentiated	3	Regional	7	Negative	Negative	7	1	100	Alive
47	White	Married	T1	N1	IIA	Poorly differentiated	3	Regional	12	Positive	Positive	1	1	105	Alive
68	White	Married	T2	N1	IIB	Poorly differentiated	3	Regional	21	Positive	Positive	18	1	57	Alive
50	White	Married	T1	N1	IIA	Poorly differentiated	3	Regional	20	Positive	Positive	23	2	59	Alive
67	White	Divorced	T2	N1	IIB	Moderately differentiated	2	Regional	26	Positive	Positive	5	2	54	Dead
47	White	Married	T1	N1	IIA	Well differentiated	1	Regional	16	Positive	Positive	3	1	76	Alive
68	Other	Married	T1	N1	IIA	Well differentiated	1	Regional	15	Positive	Positive	20	1	82	Alive
55	White	Married	T2	N1	IIB	Poorly differentiated	3	Regional	25	Positive	Positive	10	2	53	Alive
47	White	Married	T1	N1	IIA	Poorly differentiated	3	Regional	20	Positive	Positive	23	1	102	Alive
56	White	Married	T3	N1	IIIA	Moderately differentiated	2	Regional	80	Negative	Negative	24	3	47	Dead
51	White	Married	T2	N1	IIB	Moderately differentiated	2	Regional	30	Positive	Positive	2	2	100	Dead
41	White	Divorced	T1	N1	IIA	Poorly differentiated	3	Regional	16	Positive	Positive	11	2	107	Alive
67	White	Married	T1	N2	IIIA	Poorly differentiated	3	Regional	20	Positive	Positive	16	4	73	Alive
58	Black	Married	T1	N2	IIIA	Well differentiated	1	Regional	17	Positive	Positive	19	7	91	Alive
67	White	Married	T3	N2	IIIA	Moderately differentiated	2	Regional	100	Positive	Positive	25	8	92	Alive
63	White	Married	T2	N1	IIB	Poorly differentiated	3	Regional	41	Positive	Negative	14	4	107	Alive
69	White	Married	T1	N2	IIIA	Poorly differentiated	3	Regional	16	Positive	Positive	12	6	85	Dead
59	White	Married	T2	N3	IIIC	Moderately differentiated	2	Regional	25	Positive	Negative	30	11	89	Alive
44	White	Married	T4	N3	IIIC	Moderately differentiated	2	Distant	108	Positive	Positive	16	14	71	Dead
65	White	Married	T1	N1	IIA	Moderately differentiated	2	Regional	12	Positive	Positive	2	1	102	Alive
48	Black	Widowed	T2	N2	IIIA	Well differentiated	1	Regional	38	Positive	Positive	24	4	49	Alive
39	White	Married	T2	N3	IIIC	Moderately differentiated	2	Regional	24	Positive	Positive	26	13	59	Alive
55	White	Married	T2	N3	IIIC	Poorly differentiated	3	Regional	45	Negative	Negative	14	13	90	Alive
50	White	Divorced	T3	N1	IIIA	Moderately differentiated	2	Regional	98	Positive	Positive	14	12	57	Alive
39	White	Single	T2	N1	IIB	Moderately differentiated	2	Regional	25	Positive	Positive	16	3	85	Alive
49	White	Married	T2	N1	IIB	Poorly differentiated	3	Regional	30	Positive	Positive	18	1	86	Alive
58	White	Married	T3	N2	IIIA	Moderately differentiated	2	Regional	90	Positive	Positive	15	9	100	Dead
34	White	Married	T2	N1	IIB	Poorly differentiated	3	Regional	27	Positive	Positive	5	2	53	Alive
49	Other	Married	T2	N2	IIIA	Moderately differentiated	2	Regional	47	Positive	Negative	6	4	54	Alive
52	White	Single	T2	N2	IIIA	Moderately differentiated	2	Regional	30	Positive	Negative	17	4	101	Alive
62	White	Single	T2	N2	IIIA	Moderately differentiated	2	Regional	25	Positive	Positive	11	6	98	Alive
55	White	Married	T1	N1	IIA	Poorly differentiated	3	Regional	17	Positive	Positive	22	1	104	Alive
57	White	Single	T2	N1	IIB	Moderately differentiated	2	Regional	22	Positive	Negative	3	1	54	Alive
40	White	Married	T1	N1	IIA	Poorly differentiated	3	Regional	18	Positive	Positive	16	1	91	Alive
52	White	Married	T1	N1	IIA	Moderately differentiated	2	Regional	18	Positive	Positive	10	3	107	Alive
63	White	Married	T2	N1	IIB	Moderately differentiated	2	Regional	25	Positive	Positive	14	2	76	Alive
57	White	Married	T2	N1	IIB	Moderately differentiated	2	Regional	27	Negative	Negative	7	1	66	Alive
40	White	Divorced	T2	N3	IIIC	Poorly differentiated	3	Regional	25	Positive	Positive	20	17	76	Alive
55	White	Married	T3	N1	IIIA	Moderately differentiated	2	Regional	70	Positive	Positive	14	12	83	Alive
42	White	Married	T3	N1	IIIA	Poorly differentiated	3	Regional	65	Positive	Positive	21	2	57	Alive
52	White	Married	T2	N2	IIIA	Moderately differentiated	2	Regional	22	Positive	Positive	18	9	102	Alive
39	White	Married	T2	N3	IIIC	Poorly differentiated	3	Regional	45	Negative	Negative	40	13	17	Dead
53	White	Single	T1	N1	IIA	Moderately differentiated	2	Regional	20	Positive	Positive	20	1	93	Alive
47	Black	Single	T4	N2	IIIB	Moderately differentiated	2	Regional	65	Positive	Positive	14	4	87	Alive
37	White	Single	T1	N1	IIA	Well differentiated	1	Regional	17	Positive	Negative	6	1	102	Alive
63	Other	Single	T1	N2	IIIA	Poorly differentiated	3	Regional	15	Negative	Negative	18	8	58	Alive
62	Black	Married	T1	N1	IIA	Moderately differentiated	2	Regional	15	Positive	Positive	8	1	51	Alive
50	White	Single	T1	N1	IIA	Moderately differentiated	2	Regional	19	Positive	Positive	31	2	82	Alive
56	White	Married	T3	N1	IIIA	Well differentiated	1	Regional	90	Positive	Positive	13	1	79	Alive
56	White	Widowed	T1	N1	IIA	Moderately differentiated	2	Regional	10	Positive	Positive	14	1	56	Alive
52	White	Married	T4	N1	IIIB	Moderately differentiated	2	Regional	40	Positive	Positive	7	3	51	Alive
38	White	Divorced	T2	N1	IIB	Poorly differentiated	3	Regional	31	Positive	Positive	13	1	66	Alive
57	White	Single	T2	N1	IIB	Moderately differentiated	2	Regional	30	Positive	Positive	20	2	100	Alive
56	Other	Single	T2	N1	IIB	Moderately differentiated	2	Regional	26	Positive	Negative	12	2	92	Alive
42	White	Single	T2	N1	IIB	Poorly differentiated	3	Regional	25	Positive	Positive	9	2	104	Alive
54	Other	Married	T1	N1	IIA	Moderately differentiated	2	Regional	11	Positive	Positive	1	1	91	Alive
69	White	Divorced	T2	N1	IIB	Moderately differentiated	2	Regional	22	Positive	Positive	9	1	81	Alive
62	White	Married	T3	N1	IIIA	Poorly differentiated	3	Regional	59	Positive	Positive	7	2	75	Alive
63	White	Married	T2	N1	IIB	Moderately differentiated	2	Regional	23	Positive	Positive	19	1	85	Alive
46	White	Married	T2	N1	IIB	Moderately differentiated	2	Regional	25	Positive	Positive	3	1	78	Alive
47	White	Divorced	T1	N1	IIA	Poorly differentiated	3	Regional	18	Positive	Positive	9	1	45	Dead
55	White	Married	T1	N1	IIA	Moderately differentiated	2	Regional	15	Positive	Positive	9	1	3	Alive
40	White	Married	T2	N1	IIB	Well differentiated	1	Regional	30	Positive	Positive	2	1	64	Alive
47	White	Married	T2	N1	IIB	Poorly differentiated	3	Regional	25	Positive	Positive	7	2	99	Alive
52	White	Single	T2	N1	IIB	Moderately differentiated	2	Regional	27	Positive	Positive	20	2	55	Alive
65	White	Married	T2	N1	IIB	Well differentiated	1	Regional	25	Positive	Positive	39	1	80	Alive
63	White	Married	T2	N1	IIB	Moderately differentiated	2	Regional	24	Positive	Positive	7	1	82	Alive
57	White	Single	T2	N1	IIB	Poorly differentiated	3	Regional	24	Positive	Positive	27	1	96	Alive
45	White	Single	T1	N2	IIIA	Poorly differentiated	3	Regional	20	Negative	Negative	17	5	51	Alive
62	White	Single	T1	N1	IIA	Moderately differentiated	2	Regional	10	Positive	Positive	10	1	106	Alive
54	White	Married	T1	N1	IIA	Well differentiated	1	Regional	7	Positive	Positive	8	2	22	Alive
65	White	Married	T2	N1	IIB	Moderately differentiated	2	Regional	42	Positive	Positive	8	2	83	Alive
64	White	Married	T3	N1	IIIA	Moderately differentiated	2	Regional	54	Positive	Positive	14	1	86	Alive
47	White	Married	T3	N1	IIIA	Well differentiated	1	Regional	75	Positive	Positive	20	1	99	Alive
63	White	Married	T1	N3	IIIC	Moderately differentiated	2	Regional	15	Positive	Positive	11	11	106	Alive
66	White	Married	T2	N1	IIB	Poorly differentiated	3	Regional	22	Positive	Negative	10	2	45	Dead
69	White	Married	T1	N1	IIA	Moderately differentiated	2	Regional	20	Positive	Positive	10	1	99	Alive
48	White	Married	T3	N2	IIIA	Moderately differentiated	2	Regional	65	Positive	Positive	11	5	84	Alive
60	White	Widowed	T4	N3	IIIC	Poorly differentiated	3	Regional	61	Positive	Positive	25	14	86	Alive
61	White	Married	T2	N1	IIB	Moderately differentiated	2	Regional	27	Positive	Positive	1	1	87	Alive
61	White	Married	T1	N1	IIA	Well differentiated	1	Regional	16	Positive	Positive	9	1	92	Alive
43	White	Married	T2	N1	IIB	Moderately differentiated	2	Regional	35	Positive	Positive	15	1	49	Alive
49	White	Married	T3	N3	IIIC	Poorly differentiated	3	Regional	55	Negative	Negative	19	13	30	Dead
63	White	Married	T1	N1	IIA	Moderately differentiated	2	Regional	17	Positive	Positive	9	1	56	Alive
61	White	Married	T1	N1	IIA	Moderately differentiated	2	Regional	8	Positive	Positive	2	1	98	Alive
61	White	Married	T2	N1	IIB	Moderately differentiated	2	Regional	25	Positive	Positive	25	3	97	Alive
69	White	Divorced	T1	N1	IIA	Moderately differentiated	2	Regional	10	Positive	Positive	5	1	106	Alive
66	White	Divorced	T2	N1	IIB	Moderately differentiated	2	Regional	26	Positive	Positive	21	2	100	Alive
39	White	Widowed	T3	N3	IIIC	Moderately differentiated	2	Regional	120	Positive	Positive	17	17	75	Dead
52	White	Married	T1	N1	IIA	Poorly differentiated	3	Regional	7	Positive	Negative	10	2	90	Alive
49	White	Married	T1	N1	IIA	Moderately differentiated	2	Regional	18	Positive	Positive	29	2	74	Alive
55	White	Married	T2	N3	IIIC	Poorly differentiated	3	Regional	30	Positive	Negative	20	5	66	Alive
62	White	Married	T3	N1	IIIA	Moderately differentiated	2	Regional	70	Positive	Negative	3	3	6	Dead
42	White	Separated	T1	N1	IIA	Moderately differentiated	2	Regional	20	Positive	Positive	26	3	75	Alive
50	White	Divorced	T3	N1	IIIA	Well differentiated	1	Regional	80	Positive	Positive	6	1	107	Alive
52	White	Married	T2	N1	IIB	Moderately differentiated	2	Regional	30	Positive	Positive	11	1	63	Alive
38	White	Single	T2	N2	IIIA	Poorly differentiated	3	Regional	45	Negative	Positive	14	6	68	Alive
39	White	Married	T2	N1	IIB	Well differentiated	1	Regional	25	Positive	Positive	2	2	55	Alive
57	White	Married	T1	N1	IIA	Moderately differentiated	2	Regional	6	Positive	Positive	2	1	73	Alive
62	White	Married	T2	N1	IIB	Moderately differentiated	2	Regional	21	Positive	Positive	17	1	60	Alive
55	Other	Divorced	T1	N1	IIA	Moderately differentiated	2	Regional	11	Positive	Positive	9	1	100	Alive
47	White	Married	T1	N1	IIA	Poorly differentiated	3	Regional	18	Positive	Positive	14	1	90	Alive
68	White	Married	T2	N3	IIIC	Poorly differentiated	3	Regional	40	Negative	Negative	19	19	15	Dead
50	White	Married	T1	N1	IIA	Moderately differentiated	2	Regional	20	Positive	Positive	20	1	95	Alive
42	White	Married	T1	N3	IIIC	Moderately differentiated	2	Regional	12	Positive	Positive	16	11	32	Dead
46	White	Divorced	T1	N1	IIA	Moderately differentiated	2	Regional	16	Positive	Positive	13	1	103	Alive
42	White	Married	T1	N1	IIA	Moderately differentiated	2	Regional	10	Positive	Positive	10	1	99	Alive
46	White	Married	T1	N1	IIA	Moderately differentiated	2	Regional	20	Positive	Positive	6	2	102	Alive
50	White	Single	T1	N1	IIA	Moderately differentiated	2	Regional	20	Positive	Positive	18	2	103	Alive
62	White	Married	T2	N1	IIB	Poorly differentiated	3	Regional	25	Positive	Positive	18	1	88	Alive
58	White	Married	T1	N1	IIA	Moderately differentiated	2	Regional	17	Positive	Negative	11	3	58	Alive
53	White	Married	T2	N1	IIB	Moderately differentiated	2	Regional	22	Positive	Positive	7	3	61	Alive
46	White	Married	T1	N1	IIA	Poorly differentiated	3	Regional	20	Positive	Positive	11	3	101	Alive
38	White	Single	T1	N1	IIA	Moderately differentiated	2	Regional	20	Positive	Positive	3	1	101	Alive
40	White	Married	T2	N1	IIB	Moderately differentiated	2	Regional	30	Positive	Positive	4	2	9	Alive
60	White	Married	T1	N1	IIA	Moderately differentiated	2	Regional	13	Positive	Negative	12	1	68	Alive
63	White	Single	T1	N1	IIA	Moderately differentiated	2	Regional	15	Positive	Positive	12	1	87	Alive
49	Black	Divorced	T2	N1	IIB	Moderately differentiated	2	Regional	36	Positive	Positive	9	1	93	Alive
57	White	Married	T1	N1	IIA	Well differentiated	1	Regional	8	Positive	Positive	3	1	61	Alive
48	Other	Married	T1	N1	IIA	Moderately differentiated	2	Regional	10	Positive	Positive	4	1	95	Alive
46	White	Married	T2	N2	IIIA	Poorly differentiated	3	Regional	35	Positive	Positive	16	8	80	Alive
61	White	Married	T3	N1	IIIA	Moderately differentiated	2	Regional	70	Positive	Positive	7	1	13	Dead
61	Other	Married	T2	N2	IIIA	Moderately differentiated	2	Regional	35	Positive	Positive	32	6	52	Alive
53	White	Single	T3	N1	IIIA	Well differentiated	1	Regional	74	Positive	Negative	9	3	54	Alive
53	White	Married	T1	N1	IIA	Well differentiated	1	Regional	16	Positive	Positive	28	3	56	Alive
42	Other	Married	T3	N2	IIIA	Well differentiated	1	Regional	70	Positive	Positive	9	4	97	Alive
57	Other	Married	T2	N2	IIIA	Well differentiated	1	Regional	21	Positive	Positive	17	6	66	Alive
56	White	Married	T3	N1	IIIA	Poorly differentiated	3	Regional	100	Positive	Negative	18	8	98	Alive
48	White	Married	T3	N1	IIIA	Moderately differentiated	2	Regional	70	Positive	Positive	6	6	54	Alive
59	White	Divorced	T1	N3	IIIC	Poorly differentiated	3	Regional	12	Positive	Positive	25	24	9	Dead
57	White	Married	T3	N2	IIIA	Moderately differentiated	2	Regional	80	Positive	Negative	16	5	73	Alive
56	White	Divorced	T2	N1	IIB	Well differentiated	1	Regional	25	Positive	Positive	1	1	48	Dead
64	White	Married	T1	N1	IIA	Moderately differentiated	2	Regional	19	Positive	Positive	23	1	81	Alive
50	White	Single	T2	N2	IIIA	Moderately differentiated	2	Regional	25	Positive	Positive	9	7	69	Dead
40	White	Married	T1	N1	IIA	Moderately differentiated	2	Regional	16	Positive	Positive	18	1	84	Alive
40	White	Married	T3	N1	IIIA	Moderately differentiated	2	Regional	60	Negative	Negative	17	1	89	Alive
52	White	Widowed	T1	N1	IIA	Poorly differentiated	3	Regional	15	Positive	Positive	18	6	97	Alive
59	White	Divorced	T1	N2	IIIA	Moderately differentiated	2	Regional	20	Positive	Positive	51	4	79	Alive
53	White	Married	T1	N1	IIA	Well differentiated	1	Regional	9	Positive	Positive	15	1	100	Alive
54	White	Married	T1	N1	IIA	Poorly differentiated	3	Regional	16	Positive	Negative	7	3	67	Alive
61	White	Married	T3	N2	IIIA	Poorly differentiated	3	Regional	60	Positive	Negative	10	6	52	Dead
48	White	Married	T1	N1	IIA	Moderately differentiated	2	Regional	15	Positive	Positive	18	2	70	Alive
41	Black	Divorced	T1	N1	IIA	Well differentiated	1	Regional	12	Positive	Positive	23	2	95	Alive
57	White	Married	T1	N1	IIA	Moderately differentiated	2	Regional	17	Positive	Positive	23	1	87	Alive
40	White	Divorced	T2	N1	IIB	Moderately differentiated	2	Regional	25	Positive	Positive	16	1	53	Alive
63	White	Married	T1	N3	IIIC	Moderately differentiated	2	Distant	18	Positive	Positive	19	19	51	Alive
62	Black	Single	T1	N1	IIA	Well differentiated	1	Regional	15	Positive	Positive	20	2	83	Alive
62	White	Divorced	T2	N2	IIIA	Well differentiated	1	Regional	45	Positive	Positive	24	5	60	Alive
42	White	Married	T3	N2	IIIA	Poorly differentiated	3	Regional	70	Positive	Positive	15	7	63	Alive
47	White	Married	T1	N1	IIA	Poorly differentiated	3	Regional	10	Positive	Negative	5	1	106	Alive
53	White	Divorced	T1	N1	IIA	Moderately differentiated	2	Regional	9	Negative	Negative	4	2	107	Alive
64	White	Married	T1	N1	IIA	Poorly differentiated	3	Regional	12	Positive	Positive	22	2	95	Alive
51	Other	Married	T1	N2	IIIA	Poorly differentiated	3	Regional	15	Positive	Negative	12	7	58	Alive
56	White	Married	T1	N1	IIA	Well differentiated	1	Regional	18	Positive	Negative	9	1	94	Alive
50	White	Married	T1	N1	IIA	Moderately differentiated	2	Regional	12	Positive	Positive	15	3	52	Dead
66	White	Married	T1	N1	IIA	Moderately differentiated	2	Regional	16	Positive	Positive	12	2	97	Alive
56	White	Married	T1	N1	IIA	Moderately differentiated	2	Regional	15	Positive	Positive	14	1	86	Alive
46	White	Married	T2	N1	IIB	Poorly differentiated	3	Regional	30	Positive	Positive	17	3	91	Alive
66	White	Married	T1	N1	IIA	Moderately differentiated	2	Regional	20	Positive	Negative	9	2	49	Dead
57	White	Married	T2	N1	IIB	Moderately differentiated	2	Regional	21	Positive	Positive	13	2	69	Alive
55	Black	Married	T1	N1	IIA	Well differentiated	1	Regional	10	Positive	Positive	13	2	100	Alive
32	White	Married	T2	N1	IIB	Moderately differentiated	2	Regional	35	Positive	Negative	15	3	9	Alive
58	White	Separated	T2	N1	IIB	Moderately differentiated	2	Regional	22	Positive	Positive	13	2	86	Alive
63	White	Married	T2	N3	IIIC	Moderately differentiated	2	Regional	33	Positive	Positive	28	13	90	Alive
48	White	Single	T4	N3	IIIC	Poorly differentiated	3	Distant	60	Positive	Negative	14	1	76	Alive
64	White	Married	T1	N2	IIIA	Poorly differentiated	3	Regional	13	Positive	Positive	13	5	61	Alive
44	White	Married	T2	N1	IIB	Moderately differentiated	2	Regional	21	Positive	Positive	13	1	69	Alive
57	White	Married	T1	N1	IIA	Moderately differentiated	2	Regional	13	Positive	Positive	11	1	5	Dead
61	White	Divorced	T2	N3	IIIC	Moderately differentiated	2	Distant	39	Positive	Positive	33	12	80	Alive
52	White	Married	T2	N3	IIIC	Moderately differentiated	2	Distant	29	Positive	Positive	29	28	40	Dead
45	White	Single	T2	N3	IIIC	Moderately differentiated	2	Distant	35	Positive	Positive	21	20	53	Dead
52	White	Married	T1	N1	IIA	Moderately differentiated	2	Regional	18	Positive	Positive	1	1	92	Alive
67	White	Married	T3	N3	IIIC	Moderately differentiated	2	Regional	100	Positive	Negative	17	17	39	Dead
45	White	Married	T3	N1	IIIA	Moderately differentiated	2	Regional	130	Positive	Positive	44	3	80	Alive
63	White	Married	T2	N1	IIB	Moderately differentiated	2	Regional	21	Positive	Positive	2	1	54	Alive
56	White	Married	T2	N3	IIIC	Moderately differentiated	2	Regional	26	Positive	Positive	16	14	98	Alive
46	White	Married	T2	N1	IIB	Moderately differentiated	2	Regional	50	Positive	Positive	3	1	87	Alive
53	White	Married	T1	N3	IIIC	Well differentiated	1	Regional	8	Positive	Positive	38	28	10	Alive
62	White	Single	T1	N1	IIA	Well differentiated	1	Regional	16	Positive	Positive	14	1	80	Alive
47	White	Married	T1	N3	IIIC	Moderately differentiated	2	Distant	16	Positive	Positive	18	4	49	Alive
39	White	Married	T1	N2	IIIA	Moderately differentiated	2	Regional	15	Positive	Positive	16	5	56	Alive
33	White	Married	T2	N1	IIB	Poorly differentiated	3	Regional	28	Positive	Positive	17	2	75	Dead
56	White	Married	T2	N3	IIIC	Poorly differentiated	3	Distant	23	Negative	Negative	24	24	105	Alive
55	White	Married	T1	N1	IIA	Moderately differentiated	2	Regional	1	Positive	Negative	18	1	87	Alive
69	White	Widowed	T2	N1	IIB	Moderately differentiated	2	Regional	23	Positive	Positive	7	1	53	Dead
58	White	Married	T2	N1	IIB	Moderately differentiated	2	Regional	21	Positive	Positive	21	1	61	Alive
42	White	Single	T1	N1	IIA	Moderately differentiated	2	Regional	19	Positive	Positive	23	1	102	Alive
58	Other	Married	T3	N2	IIIA	Poorly differentiated	3	Regional	87	Positive	Positive	23	5	70	Alive
51	White	Single	T2	N1	IIB	Moderately differentiated	2	Regional	33	Positive	Positive	13	1	101	Alive
64	White	Married	T1	N1	IIA	Moderately differentiated	2	Regional	15	Positive	Positive	3	1	69	Alive
62	Other	Divorced	T1	N1	IIA	Moderately differentiated	2	Regional	13	Positive	Positive	9	3	80	Alive
52	White	Divorced	T1	N3	IIIC	Moderately differentiated	2	Regional	15	Positive	Positive	33	29	93	Alive
43	Other	Married	T2	N1	IIB	Moderately differentiated	2	Regional	25	Positive	Positive	5	1	98	Alive
65	White	Single	T3	N2	IIIA	Poorly differentiated	3	Regional	60	Positive	Positive	15	5	59	Dead
59	White	Married	T2	N2	IIIA	Well differentiated	1	Regional	30	Positive	Positive	16	4	53	Alive
62	White	Divorced	T1	N3	IIIC	Moderately differentiated	2	Regional	18	Positive	Positive	22	22	63	Dead
51	White	Married	T1	N2	IIIA	Moderately differentiated	2	Regional	20	Negative	Positive	20	4	107	Alive
57	White	Married	T3	N3	IIIC	Moderately differentiated	2	Regional	55	Positive	Negative	47	31	49	Dead
46	White	Married	T3	N1	IIIA	Well differentiated	1	Regional	60	Positive	Positive	15	3	94	Alive
40	White	Married	T1	N1	IIA	Poorly differentiated	3	Regional	11	Positive	Positive	13	2	60	Alive
49	White	Married	T1	N2	IIIA	Poorly differentiated	3	Regional	11	Positive	Positive	17	4	100	Alive
46	White	Single	T2	N1	IIB	Poorly differentiated	3	Regional	40	Positive	Positive	14	2	91	Alive
40	Black	Married	T1	N1	IIA	Moderately differentiated	2	Regional	16	Positive	Positive	1	1	66	Alive
49	White	Divorced	T3	N2	IIIA	Poorly differentiated	3	Regional	55	Positive	Positive	22	8	44	Dead
61	White	Single	T2	N2	IIIA	Moderately differentiated	2	Regional	36	Positive	Positive	9	7	60	Alive
56	White	Married	T1	N1	IIA	Moderately differentiated	2	Regional	16	Positive	Positive	14	2	50	Alive
50	White	Single	T2	N2	IIIA	Poorly differentiated	3	Regional	25	Positive	Positive	15	4	90	Alive
55	Black	Divorced	T2	N1	IIB	Moderately differentiated	2	Regional	30	Positive	Positive	11	5	88	Alive
60	White	Married	T1	N1	IIA	Moderately differentiated	2	Regional	19	Positive	Positive	19	1	75	Alive
34	White	Married	T2	N1	IIB	Poorly differentiated	3	Regional	30	Positive	Positive	1	1	74	Alive
51	White	Divorced	T3	N1	IIIA	Moderately differentiated	2	Regional	55	Positive	Positive	2	1	56	Alive
53	White	Married	T3	N2	IIIA	Moderately differentiated	2	Regional	80	Positive	Positive	17	5	103	Alive
58	White	Married	T2	N2	IIIA	Poorly differentiated	3	Regional	50	Negative	Negative	14	4	19	Dead
61	White	Married	T1	N1	IIA	Well differentiated	1	Regional	14	Positive	Positive	9	2	25	Dead
48	White	Married	T1	N1	IIA	Well differentiated	1	Regional	10	Positive	Positive	27	2	93	Alive
63	White	Divorced	T2	N3	IIIC	Well differentiated	1	Regional	30	Positive	Positive	18	10	60	Alive
56	White	Married	T3	N3	IIIC	Poorly differentiated	3	Regional	60	Positive	Positive	24	13	76	Alive
66	Other	Divorced	T2	N1	IIB	Moderately differentiated	2	Regional	24	Positive	Positive	16	2	87	Alive
64	White	Single	T2	N1	IIB	Well differentiated	1	Regional	32	Positive	Positive	25	1	69	Alive
49	White	Married	T2	N3	IIIC	Poorly differentiated	3	Distant	42	Positive	Positive	9	9	60	Dead
56	White	Married	T2	N2	IIIA	Poorly differentiated	3	Regional	35	Positive	Positive	26	5	95	Alive
67	White	Married	T2	N3	IIIC	Moderately differentiated	2	Regional	26	Positive	Positive	31	26	100	Alive
42	Other	Single	T2	N2	IIIA	Poorly differentiated	3	Regional	30	Positive	Positive	14	7	81	Alive
47	White	Single	T2	N1	IIB	Moderately differentiated	2	Regional	31	Positive	Positive	16	1	104	Alive
60	White	Married	T1	N1	IIA	Moderately differentiated	2	Regional	11	Positive	Positive	14	1	52	Alive
43	White	Divorced	T2	N1	IIB	Moderately differentiated	2	Regional	26	Positive	Positive	14	2	67	Alive
42	White	Married	T1	N1	IIA	Poorly differentiated	3	Regional	18	Positive	Positive	5	1	87	Alive
60	White	Divorced	T4	N3	IIIC	Moderately differentiated	2	Regional	43	Positive	Positive	13	10	34	Dead
52	Black	Single	T1	N1	IIA	Moderately differentiated	2	Regional	20	Positive	Positive	14	1	18	Dead
63	White	Divorced	T2	N1	IIB	Poorly differentiated	3	Regional	35	Positive	Positive	19	3	55	Alive
60	White	Married	T1	N1	IIA	Poorly differentiated	3	Regional	13	Positive	Positive	11	2	50	Alive
61	White	Married	T1	N1	IIA	Moderately differentiated	2	Regional	14	Positive	Positive	29	1	66	Alive
58	White	Married	T4	N2	IIIB	Moderately differentiated	2	Regional	81	Positive	Positive	19	6	107	Alive
52	White	Married	T1	N1	IIA	Well differentiated	1	Regional	10	Positive	Positive	19	1	107	Alive
64	White	Married	T1	N1	IIA	Well differentiated	1	Regional	10	Positive	Positive	11	1	85	Alive
68	White	Married	T1	N3	IIIC	Poorly differentiated	3	Regional	20	Positive	Negative	10	10	34	Dead
47	White	Married	T2	N1	IIB	Moderately differentiated	2	Regional	30	Positive	Positive	12	1	64	Alive
51	White	Married	T2	N1	IIB	Moderately differentiated	2	Regional	22	Positive	Positive	29	3	96	Alive
53	White	Divorced	T1	N1	IIA	Poorly differentiated	3	Regional	20	Positive	Positive	4	1	98	Alive
63	White	Married	T2	N2	IIIA	Moderately differentiated	2	Regional	28	Positive	Positive	15	4	52	Alive
50	Black	Single	T3	N3	IIIC	Moderately differentiated	2	Regional	80	Positive	Positive	19	15	76	Dead
45	White	Married	T2	N1	IIB	Poorly differentiated	3	Regional	37	Positive	Positive	13	2	76	Alive
68	White	Married	T2	N2	IIIA	Poorly differentiated	3	Regional	35	Positive	Positive	10	9	62	Alive
46	Black	Married	T1	N1	IIA	Poorly differentiated	3	Regional	12	Positive	Positive	4	1	64	Alive
54	Other	Married	T1	N1	IIA	Moderately differentiated	2	Regional	19	Positive	Positive	13	2	54	Alive
65	White	Married	T1	N2	IIIA	Moderately differentiated	2	Regional	20	Positive	Positive	15	5	89	Alive
51	White	Married	T2	N1	IIB	Moderately differentiated	2	Regional	22	Positive	Positive	18	2	90	Alive
45	Black	Single	T1	N1	IIA	Moderately differentiated	2	Regional	14	Positive	Positive	3	1	61	Alive
45	White	Married	T2	N2	IIIA	Poorly differentiated	3	Regional	32	Positive	Positive	16	4	52	Alive
57	White	Widowed	T3	N3	IIIC	Moderately differentiated	2	Regional	80	Positive	Positive	40	15	81	Alive
35	White	Married	T2	N2	IIIA	Poorly differentiated	3	Regional	21	Positive	Positive	27	5	69	Alive
54	White	Single	T2	N1	IIB	Poorly differentiated	3	Regional	25	Negative	Negative	22	1	93	Alive
68	White	Married	T2	N1	IIB	Well differentiated	1	Regional	21	Positive	Positive	7	3	62	Alive
58	White	Widowed	T1	N1	IIA	Moderately differentiated	2	Regional	15	Positive	Positive	16	2	103	Alive
48	White	Divorced	T2	N3	IIIC	Moderately differentiated	2	Regional	28	Positive	Positive	15	11	37	Dead
59	White	Married	T1	N1	IIA	Moderately differentiated	2	Regional	18	Positive	Positive	10	3	71	Alive
47	White	Married	T2	N1	IIB	Moderately differentiated	2	Regional	27	Positive	Positive	15	1	100	Alive
52	Other	Single	T2	N1	IIB	Poorly differentiated	3	Regional	30	Positive	Positive	6	1	62	Alive
46	White	Married	T2	N1	IIB	Moderately differentiated	2	Regional	25	Positive	Positive	17	2	96	Alive
34	White	Married	T2	N1	IIB	Moderately differentiated	2	Regional	35	Positive	Negative	8	3	74	Alive
34	White	Single	T1	N1	IIA	Moderately differentiated	2	Regional	12	Positive	Positive	8	3	66	Alive
36	White	Married	T2	N1	IIB	Poorly differentiated	3	Regional	30	Positive	Negative	13	1	75	Alive
40	White	Single	T2	N2	IIIA	Poorly differentiated	3	Regional	29	Positive	Positive	8	8	89	Alive
38	White	Married	T3	N1	IIIA	Undifferentiated	anaplastic; Grade IV	Regional	70	Positive	Positive	10	1	102	Alive
61	White	Married	T2	N1	IIB	Well differentiated	1	Regional	21	Positive	Positive	2	1	72	Alive
37	Black	Married	T3	N1	IIIA	Undifferentiated	anaplastic; Grade IV	Regional	60	Positive	Positive	5	2	97	Alive
60	White	Widowed	T2	N1	IIB	Moderately differentiated	2	Regional	25	Positive	Positive	11	1	103	Alive
38	Other	Divorced	T1	N1	IIA	Moderately differentiated	2	Regional	20	Positive	Positive	6	1	88	Dead
56	White	Married	T2	N1	IIB	Moderately differentiated	2	Regional	22	Positive	Positive	23	1	60	Alive
49	White	Single	T1	N1	IIA	Moderately differentiated	2	Regional	12	Positive	Positive	1	1	57	Alive
65	White	Married	T2	N2	IIIA	Poorly differentiated	3	Regional	48	Positive	Positive	15	9	106	Alive
61	White	Married	T2	N1	IIB	Poorly differentiated	3	Regional	31	Negative	Positive	24	1	81	Alive
69	White	Married	T2	N1	IIB	Well differentiated	1	Regional	27	Positive	Negative	8	1	91	Alive
53	White	Married	T1	N2	IIIA	Poorly differentiated	3	Regional	18	Positive	Positive	17	8	75	Alive
61	Black	Married	T1	N1	IIA	Moderately differentiated	2	Regional	1	Positive	Positive	4	1	51	Alive
47	White	Married	T2	N2	IIIA	Moderately differentiated	2	Regional	40	Positive	Positive	15	6	93	Alive
62	Other	Married	T2	N1	IIB	Moderately differentiated	2	Regional	26	Positive	Positive	13	1	84	Alive
62	White	Married	T3	N1	IIIA	Moderately differentiated	2	Regional	80	Positive	Positive	26	2	96	Alive
41	Black	Single	T1	N1	IIA	Moderately differentiated	2	Regional	20	Negative	Negative	2	2	5	Dead
41	White	Married	T2	N1	IIB	Moderately differentiated	2	Regional	27	Positive	Positive	18	1	62	Alive
48	White	Married	T1	N3	IIIC	Poorly differentiated	3	Regional	20	Negative	Negative	54	46	50	Dead
48	White	Married	T2	N1	IIB	Moderately differentiated	2	Regional	30	Positive	Positive	28	1	79	Alive
54	White	Single	T2	N1	IIB	Moderately differentiated	2	Regional	25	Positive	Positive	2	2	93	Alive
63	White	Married	T2	N1	IIB	Moderately differentiated	2	Regional	22	Positive	Positive	6	1	88	Alive
44	White	Married	T3	N1	IIIA	Poorly differentiated	3	Regional	63	Positive	Positive	1	1	55	Alive
51	White	Married	T1	N1	IIA	Moderately differentiated	2	Regional	10	Positive	Positive	2	1	104	Alive
55	White	Married	T1	N1	IIA	Moderately differentiated	2	Regional	10	Positive	Positive	2	1	85	Alive
49	White	Single	T2	N2	IIIA	Well differentiated	1	Regional	40	Positive	Positive	13	4	78	Alive
64	White	Married	T1	N1	IIA	Moderately differentiated	2	Regional	10	Positive	Positive	5	3	35	Dead
63	White	Married	T2	N1	IIB	Poorly differentiated	3	Regional	40	Positive	Positive	14	1	94	Alive
46	White	Married	T1	N2	IIIA	Well differentiated	1	Regional	20	Positive	Positive	27	9	59	Alive
46	White	Divorced	T2	N3	IIIC	Moderately differentiated	2	Regional	30	Positive	Positive	28	19	104	Alive
61	White	Married	T1	N1	IIA	Well differentiated	1	Regional	6	Positive	Positive	11	2	75	Alive
52	White	Married	T2	N1	IIB	Moderately differentiated	2	Regional	22	Negative	Negative	18	2	27	Alive
62	White	Married	T2	N1	IIB	Moderately differentiated	2	Regional	22	Positive	Positive	17	3	98	Alive
52	White	Married	T1	N1	IIA	Moderately differentiated	2	Regional	15	Positive	Positive	12	2	68	Alive
39	White	Married	T2	N2	IIIA	Poorly differentiated	3	Regional	40	Negative	Negative	31	7	36	Dead
36	White	Single	T2	N1	IIB	Well differentiated	1	Regional	45	Positive	Positive	2	1	53	Alive
64	White	Married	T1	N1	IIA	Well differentiated	1	Regional	13	Positive	Positive	24	1	79	Alive
55	White	Married	T2	N1	IIB	Moderately differentiated	2	Regional	25	Positive	Positive	3	3	83	Alive
65	White	Married	T1	N1	IIA	Moderately differentiated	2	Regional	11	Positive	Positive	7	2	89	Alive
45	Other	Separated	T3	N1	IIIA	Poorly differentiated	3	Regional	58	Negative	Negative	26	2	64	Alive
68	White	Married	T2	N1	IIB	Well differentiated	1	Regional	30	Positive	Positive	3	1	89	Alive
57	White	Married	T2	N3	IIIC	Poorly differentiated	3	Regional	23	Positive	Positive	28	22	67	Dead
44	White	Married	T1	N1	IIA	Moderately differentiated	2	Regional	9	Positive	Positive	24	2	102	Alive
51	White	Married	T2	N3	IIIC	Poorly differentiated	3	Regional	32	Positive	Positive	11	10	76	Alive
50	White	Married	T2	N3	IIIC	Poorly differentiated	3	Regional	35	Negative	Negative	21	16	42	Dead
52	White	Divorced	T1	N1	IIA	Moderately differentiated	2	Regional	15	Positive	Positive	14	1	101	Alive
53	White	Divorced	T1	N1	IIA	Poorly differentiated	3	Regional	15	Positive	Positive	7	1	54	Alive
49	White	Married	T2	N3	IIIC	Poorly differentiated	3	Regional	21	Positive	Positive	39	27	94	Alive
65	White	Married	T4	N1	IIIB	Moderately differentiated	2	Regional	51	Negative	Negative	19	3	36	Dead
67	White	Married	T1	N1	IIA	Well differentiated	1	Regional	15	Positive	Positive	1	1	50	Alive
63	White	Married	T3	N2	IIIA	Moderately differentiated	2	Regional	60	Positive	Negative	8	5	87	Dead
43	White	Divorced	T1	N2	IIIA	Moderately differentiated	2	Regional	20	Positive	Positive	16	4	85	Alive
57	White	Married	T3	N1	IIIA	Moderately differentiated	2	Regional	51	Positive	Positive	19	2	68	Alive
63	White	Married	T2	N1	IIB	Moderately differentiated	2	Regional	25	Positive	Positive	28	1	73	Alive
52	White	Married	T2	N1	IIB	Moderately differentiated	2	Regional	30	Positive	Positive	12	1	59	Alive
61	White	Divorced	T1	N1	IIA	Moderately differentiated	2	Regional	11	Positive	Negative	19	1	67	Alive
58	White	Divorced	T2	N1	IIB	Poorly differentiated	3	Regional	40	Positive	Negative	4	1	66	Alive
62	White	Married	T1	N1	IIA	Well differentiated	1	Regional	5	Positive	Positive	19	3	58	Alive
56	Other	Married	T2	N2	IIIA	Moderately differentiated	2	Regional	35	Positive	Positive	12	4	57	Alive
48	White	Married	T2	N1	IIB	Moderately differentiated	2	Regional	38	Positive	Positive	23	2	75	Alive
64	White	Married	T2	N1	IIB	Poorly differentiated	3	Regional	30	Positive	Positive	17	3	104	Alive
67	White	Married	T2	N1	IIB	Moderately differentiated	2	Regional	25	Positive	Positive	17	3	50	Alive
57	White	Married	T2	N1	IIB	Poorly differentiated	3	Regional	25	Positive	Positive	13	3	62	Dead
41	Other	Married	T2	N1	IIB	Moderately differentiated	2	Regional	27	Positive	Positive	10	3	93	Alive
62	White	Married	T2	N2	IIIA	Moderately differentiated	2	Regional	25	Positive	Positive	13	4	4	Dead
51	Other	Single	T1	N1	IIA	Moderately differentiated	2	Regional	18	Positive	Positive	14	1	73	Alive
65	White	Married	T2	N3	IIIC	Moderately differentiated	2	Regional	40	Positive	Positive	22	21	95	Alive
51	White	Married	T2	N1	IIB	Well differentiated	1	Regional	40	Positive	Positive	11	1	94	Alive
46	White	Divorced	T1	N2	IIIA	Moderately differentiated	2	Regional	15	Positive	Positive	9	5	73	Dead
46	White	Divorced	T1	N3	IIIC	Moderately differentiated	2	Regional	20	Positive	Negative	18	14	47	Alive
48	White	Married	T2	N1	IIB	Moderately differentiated	2	Regional	23	Positive	Positive	32	2	70	Alive
43	White	Single	T2	N1	IIB	Poorly differentiated	3	Regional	34	Positive	Positive	12	2	72	Alive
59	White	Married	T1	N1	IIA	Moderately differentiated	2	Regional	16	Positive	Positive	13	1	81	Alive
49	White	Married	T1	N1	IIA	Moderately differentiated	2	Regional	18	Positive	Positive	8	1	37	Alive
56	White	Married	T2	N1	IIB	Moderately differentiated	2	Regional	50	Positive	Positive	19	1	66	Alive
53	White	Married	T2	N2	IIIA	Moderately differentiated	2	Regional	45	Positive	Positive	16	5	95	Alive
58	White	Married	T3	N1	IIIA	Poorly differentiated	3	Regional	100	Positive	Positive	12	2	66	Alive
51	White	Married	T1	N1	IIA	Moderately differentiated	2	Regional	18	Positive	Positive	32	2	69	Alive
55	White	Married	T2	N2	IIIA	Moderately differentiated	2	Regional	23	Positive	Positive	20	4	95	Alive
54	White	Married	T2	N1	IIB	Moderately differentiated	2	Regional	25	Negative	Negative	14	1	73	Alive
34	Other	Divorced	T2	N2	IIIA	Moderately differentiated	2	Regional	32	Positive	Positive	8	6	79	Alive
42	White	Divorced	T2	N3	IIIC	Moderately differentiated	2	Regional	30	Positive	Positive	18	17	80	Dead
45	White	Divorced	T2	N3	IIIC	Poorly differentiated	3	Regional	30	Positive	Positive	27	11	87	Alive
46	White	Single	T2	N1	IIB	Moderately differentiated	2	Regional	30	Positive	Positive	26	6	47	Alive
62	Other	Divorced	T1	N1	IIA	Moderately differentiated	2	Regional	18	Positive	Positive	19	1	79	Alive
49	White	Married	T2	N2	IIIA	Well differentiated	1	Regional	24	Positive	Positive	12	6	89	Alive
38	White	Married	T4	N2	IIIB	Moderately differentiated	2	Regional	70	Positive	Positive	36	5	90	Alive
30	White	Single	T2	N2	IIIA	Moderately differentiated	2	Regional	28	Positive	Positive	19	7	74	Alive
68	White	Married	T1	N1	IIA	Poorly differentiated	3	Regional	20	Positive	Negative	12	2	59	Dead
59	White	Married	T2	N3	IIIC	Moderately differentiated	2	Regional	35	Positive	Positive	27	10	82	Alive
49	White	Single	T3	N2	IIIA	Moderately differentiated	2	Regional	117	Positive	Positive	5	4	58	Alive
57	White	Single	T1	N2	IIIA	Moderately differentiated	2	Regional	10	Positive	Positive	21	6	49	Alive
49	White	Married	T3	N1	IIIA	Moderately differentiated	2	Regional	70	Positive	Negative	2	2	105	Alive
65	White	Divorced	T2	N3	IIIC	Moderately differentiated	2	Regional	35	Positive	Positive	15	15	60	Dead
47	White	Married	T1	N1	IIA	Well differentiated	1	Regional	11	Positive	Positive	2	1	59	Alive
40	White	Married	T2	N1	IIB	Poorly differentiated	3	Regional	27	Positive	Positive	16	4	100	Alive
45	White	Married	T1	N1	IIA	Moderately differentiated	2	Regional	12	Positive	Positive	26	3	93	Alive
54	White	Married	T2	N1	IIB	Moderately differentiated	2	Regional	26	Positive	Positive	19	1	57	Alive
55	White	Married	T3	N1	IIIA	Well differentiated	1	Regional	76	Positive	Positive	2	2	88	Alive
57	White	Married	T2	N1	IIB	Moderately differentiated	2	Regional	32	Positive	Positive	14	3	95	Alive
67	White	Married	T1	N1	IIA	Moderately differentiated	2	Regional	18	Positive	Positive	2	1	65	Alive
51	White	Married	T2	N1	IIB	Well differentiated	1	Regional	23	Positive	Positive	11	2	58	Alive
54	White	Divorced	T1	N1	IIA	Well differentiated	1	Regional	10	Positive	Positive	4	1	72	Alive
52	White	Single	T1	N2	IIIA	Moderately differentiated	2	Regional	18	Positive	Positive	8	4	64	Alive
63	White	Widowed	T2	N1	IIB	Moderately differentiated	2	Regional	23	Positive	Positive	4	1	54	Alive
48	White	Married	T2	N2	IIIA	Moderately differentiated	2	Regional	25	Positive	Negative	14	4	93	Alive
49	White	Married	T2	N3	IIIC	Moderately differentiated	2	Regional	32	Positive	Positive	20	11	3	Alive
46	White	Separated	T1	N1	IIA	Moderately differentiated	2	Regional	18	Negative	Negative	20	3	76	Alive
46	White	Married	T1	N1	IIA	Poorly differentiated	3	Regional	17	Positive	Positive	14	1	79	Alive
46	White	Single	T3	N2	IIIA	Moderately differentiated	2	Regional	52	Positive	Positive	27	5	44	Dead
65	White	Married	T2	N1	IIB	Moderately differentiated	2	Regional	27	Positive	Positive	29	3	95	Alive
69	Black	Married	T1	N1	IIA	Well differentiated	1	Regional	7	Positive	Positive	24	1	66	Dead
59	White	Married	T3	N1	IIIA	Moderately differentiated	2	Regional	70	Positive	Positive	5	2	29	Dead
48	Black	Single	T4	N2	IIIB	Moderately differentiated	2	Distant	26	Positive	Positive	7	7	16	Dead
43	White	Married	T3	N3	IIIC	Poorly differentiated	3	Regional	55	Positive	Positive	22	22	33	Dead
55	White	Divorced	T1	N2	IIIA	Poorly differentiated	3	Regional	20	Negative	Negative	17	4	19	Dead
59	White	Married	T1	N1	IIA	Moderately differentiated	2	Regional	15	Positive	Positive	8	2	104	Alive
67	White	Widowed	T1	N1	IIA	Poorly differentiated	3	Regional	20	Positive	Positive	22	1	71	Alive
69	White	Single	T1	N1	IIA	Moderately differentiated	2	Regional	20	Positive	Positive	16	2	60	Dead
54	White	Married	T3	N1	IIIA	Moderately differentiated	2	Regional	61	Positive	Positive	23	3	67	Alive
69	White	Married	T1	N1	IIA	Moderately differentiated	2	Regional	8	Positive	Negative	10	1	88	Alive
60	White	Married	T1	N2	IIIA	Moderately differentiated	2	Regional	15	Positive	Positive	12	4	40	Dead
45	White	Married	T1	N1	IIA	Moderately differentiated	2	Regional	12	Positive	Positive	16	2	47	Alive
48	White	Single	T2	N1	IIB	Poorly differentiated	3	Regional	40	Positive	Positive	26	1	39	Alive
60	Black	Married	T2	N1	IIB	Moderately differentiated	2	Regional	25	Positive	Positive	15	3	105	Alive
49	White	Married	T3	N1	IIIA	Moderately differentiated	2	Regional	140	Positive	Positive	14	2	48	Alive
33	White	Married	T1	N1	IIA	Moderately differentiated	2	Regional	12	Positive	Negative	11	3	53	Alive
60	Black	Divorced	T2	N1	IIB	Moderately differentiated	2	Regional	21	Positive	Positive	9	2	61	Dead
68	White	Married	T2	N1	IIB	Poorly differentiated	3	Regional	23	Positive	Positive	1	1	50	Alive
67	White	Single	T1	N1	IIA	Poorly differentiated	3	Regional	20	Positive	Positive	8	3	99	Alive
50	White	Married	T1	N1	IIA	Moderately differentiated	2	Regional	17	Positive	Positive	9	1	104	Alive
46	White	Single	T3	N2	IIIA	Moderately differentiated	2	Regional	65	Positive	Positive	21	6	85	Alive
39	White	Married	T3	N1	IIIA	Moderately differentiated	2	Regional	80	Positive	Positive	26	2	71	Alive
55	Other	Married	T1	N2	IIIA	Moderately differentiated	2	Regional	19	Positive	Positive	25	4	102	Alive
59	White	Married	T1	N1	IIA	Moderately differentiated	2	Regional	12	Positive	Positive	2	1	58	Alive
32	Other	Married	T1	N1	IIA	Well differentiated	1	Regional	11	Positive	Positive	13	3	70	Alive
63	White	Single	T2	N1	IIB	Poorly differentiated	3	Regional	40	Positive	Positive	10	1	99	Alive
53	White	Married	T2	N1	IIB	Poorly differentiated	3	Regional	26	Positive	Positive	23	2	61	Dead
54	White	Married	T2	N1	IIB	Moderately differentiated	2	Regional	30	Positive	Positive	10	2	38	Dead
50	White	Divorced	T2	N2	IIIA	Moderately differentiated	2	Regional	50	Positive	Positive	6	6	34	Dead
45	White	Married	T2	N1	IIB	Moderately differentiated	2	Regional	44	Positive	Positive	33	3	103	Alive
46	White	Married	T2	N1	IIB	Moderately differentiated	2	Regional	21	Positive	Positive	10	3	67	Alive
46	White	Married	T2	N1	IIB	Poorly differentiated	3	Regional	35	Positive	Positive	19	1	65	Dead
67	White	Married	T2	N1	IIB	Moderately differentiated	2	Regional	22	Positive	Positive	5	2	97	Dead
58	White	Married	T3	N2	IIIA	Moderately differentiated	2	Regional	55	Positive	Positive	13	6	85	Alive
60	White	Married	T1	N1	IIA	Moderately differentiated	2	Regional	17	Positive	Positive	13	1	81	Alive
55	White	Married	T1	N1	IIA	Moderately differentiated	2	Regional	1	Positive	Positive	31	1	59	Alive
46	White	Married	T2	N1	IIB	Moderately differentiated	2	Regional	23	Positive	Positive	3	2	58	Alive
62	White	Married	T2	N1	IIB	Moderately differentiated	2	Regional	25	Positive	Positive	6	1	57	Alive
59	White	Married	T1	N1	IIA	Well differentiated	1	Regional	14	Positive	Positive	2	1	97	Alive
59	White	Married	T2	N2	IIIA	Poorly differentiated	3	Regional	25	Positive	Positive	24	6	87	Alive
44	White	Married	T2	N1	IIB	Moderately differentiated	2	Regional	35	Positive	Positive	19	1	74	Alive
69	White	Married	T1	N1	IIA	Undifferentiated	anaplastic; Grade IV	Regional	20	Positive	Positive	17	3	85	Alive
43	Black	Single	T2	N1	IIB	Poorly differentiated	3	Regional	25	Positive	Positive	2	1	69	Alive
63	Other	Married	T3	N1	IIIA	Moderately differentiated	2	Regional	90	Positive	Positive	13	2	99	Alive
43	White	Divorced	T1	N2	IIIA	Moderately differentiated	2	Regional	13	Positive	Positive	11	6	82	Alive
36	White	Single	T1	N2	IIIA	Moderately differentiated	2	Regional	12	Positive	Negative	19	8	80	Alive
63	White	Divorced	T2	N1	IIB	Moderately differentiated	2	Regional	45	Positive	Positive	17	1	105	Alive
60	Black	Single	T1	N1	IIA	Moderately differentiated	2	Regional	15	Positive	Positive	12	1	53	Alive
56	Other	Married	T2	N2	IIIA	Moderately differentiated	2	Regional	35	Positive	Negative	7	5	18	Alive
44	White	Married	T1	N1	IIA	Moderately differentiated	2	Regional	17	Positive	Positive	18	1	97	Alive
69	White	Widowed	T2	N3	IIIC	Moderately differentiated	2	Regional	24	Positive	Positive	15	13	26	Dead
50	White	Divorced	T3	N1	IIIA	Well differentiated	1	Regional	55	Positive	Positive	20	3	54	Alive
55	White	Married	T1	N1	IIA	Poorly differentiated	3	Regional	16	Positive	Positive	16	2	80	Alive
65	White	Married	T1	N1	IIA	Moderately differentiated	2	Regional	20	Positive	Positive	10	1	82	Dead
47	White	Married	T1	N1	IIA	Moderately differentiated	2	Regional	18	Positive	Positive	2	1	99	Alive
62	White	Married	T2	N2	IIIA	Moderately differentiated	2	Regional	32	Positive	Positive	6	5	87	Alive
60	White	Married	T2	N1	IIB	Poorly differentiated	3	Regional	30	Positive	Positive	10	1	88	Alive
62	White	Married	T2	N2	IIIA	Moderately differentiated	2	Regional	30	Positive	Positive	30	8	90	Dead
62	White	Widowed	T1	N1	IIA	Poorly differentiated	3	Regional	19	Positive	Positive	9	3	49	Alive
63	White	Married	T2	N1	IIB	Poorly differentiated	3	Regional	24	Positive	Positive	11	1	47	Alive
61	White	Married	T4	N1	IIIB	Moderately differentiated	2	Distant	18	Positive	Positive	18	18	79	Alive
55	Other	Married	T2	N1	IIB	Moderately differentiated	2	Regional	25	Negative	Negative	3	1	77	Alive
66	Other	Widowed	T1	N1	IIA	Well differentiated	1	Regional	19	Positive	Positive	2	1	77	Alive
69	White	Single	T2	N1	IIB	Moderately differentiated	2	Regional	30	Positive	Positive	15	2	48	Alive
60	White	Married	T2	N2	IIIA	Moderately differentiated	2	Regional	32	Positive	Positive	38	9	71	Alive
61	White	Married	T1	N1	IIA	Moderately differentiated	2	Regional	16	Positive	Negative	2	1	54	Alive
51	White	Married	T1	N1	IIA	Moderately differentiated	2	Regional	2	Positive	Negative	9	2	66	Alive
49	White	Single	T2	N2	IIIA	Moderately differentiated	2	Regional	30	Positive	Positive	15	8	83	Alive
58	White	Married	T2	N1	IIB	Moderately differentiated	2	Regional	27	Positive	Negative	2	1	81	Alive
60	Other	Married	T1	N1	IIA	Moderately differentiated	2	Regional	10	Positive	Positive	11	1	80	Alive
48	White	Single	T1	N1	IIA	Moderately differentiated	2	Regional	10	Positive	Positive	14	1	91	Alive
63	White	Married	T1	N1	IIA	Moderately differentiated	2	Regional	18	Positive	Positive	1	1	76	Alive
40	Black	Married	T2	N1	IIB	Moderately differentiated	2	Regional	30	Positive	Positive	25	2	85	Alive
69	Black	Single	T2	N1	IIB	Moderately differentiated	2	Regional	22	Positive	Positive	18	1	61	Dead
67	White	Married	T2	N3	IIIC	Moderately differentiated	2	Regional	40	Positive	Positive	15	10	61	Dead
41	White	Married	T3	N3	IIIC	Poorly differentiated	3	Regional	65	Negative	Negative	27	16	36	Dead
67	White	Married	T1	N1	IIA	Moderately differentiated	2	Regional	13	Positive	Negative	19	1	56	Alive
45	White	Divorced	T1	N1	IIA	Well differentiated	1	Regional	6	Positive	Positive	6	1	85	Alive
66	White	Married	T2	N1	IIB	Poorly differentiated	3	Regional	40	Positive	Positive	17	1	97	Alive
55	Other	Married	T1	N1	IIA	Moderately differentiated	2	Regional	19	Negative	Positive	1	1	101	Alive
48	White	Married	T1	N1	IIA	Poorly differentiated	3	Regional	20	Positive	Positive	6	1	77	Alive
58	White	Married	T2	N2	IIIA	Moderately differentiated	2	Regional	45	Positive	Positive	14	4	75	Alive
61	White	Married	T2	N1	IIB	Moderately differentiated	2	Regional	31	Positive	Positive	12	3	99	Alive
59	White	Married	T2	N1	IIB	Poorly differentiated	3	Regional	30	Negative	Negative	9	1	54	Alive
51	White	Married	T1	N1	IIA	Poorly differentiated	3	Regional	14	Positive	Positive	14	1	103	Alive
44	White	Divorced	T2	N1	IIB	Poorly differentiated	3	Regional	35	Positive	Positive	13	1	89	Alive
59	White	Married	T1	N1	IIA	Well differentiated	1	Regional	10	Positive	Positive	5	1	89	Alive
58	White	Married	T2	N1	IIB	Poorly differentiated	3	Regional	25	Positive	Positive	20	3	101	Alive
43	White	Married	T2	N3	IIIC	Moderately differentiated	2	Regional	40	Positive	Negative	13	10	91	Alive
52	White	Widowed	T2	N3	IIIC	Poorly differentiated	3	Regional	45	Positive	Positive	29	20	65	Alive
57	White	Married	T2	N3	IIIC	Well differentiated	1	Regional	21	Positive	Positive	21	14	55	Alive
52	White	Married	T2	N1	IIB	Moderately differentiated	2	Regional	28	Positive	Positive	2	1	95	Alive
56	White	Married	T1	N1	IIA	Moderately differentiated	2	Regional	4	Positive	Positive	1	1	94	Alive
69	White	Widowed	T2	N1	IIB	Moderately differentiated	2	Regional	25	Negative	Negative	9	1	94	Alive
49	White	Single	T1	N1	IIA	Moderately differentiated	2	Regional	15	Positive	Positive	2	1	48	Alive
64	White	Married	T3	N1	IIIA	Moderately differentiated	2	Regional	61	Positive	Negative	1	1	58	Alive
48	White	Married	T2	N1	IIB	Moderately differentiated	2	Regional	22	Positive	Positive	20	1	101	Alive
41	White	Married	T2	N1	IIB	Poorly differentiated	3	Regional	27	Positive	Positive	19	2	96	Alive
51	White	Single	T1	N2	IIIA	Moderately differentiated	2	Regional	19	Positive	Positive	26	4	90	Alive
45	White	Married	T2	N2	IIIA	Moderately differentiated	2	Regional	25	Positive	Positive	24	6	102	Alive
53	White	Divorced	T1	N1	IIA	Moderately differentiated	2	Regional	8	Positive	Positive	14	1	101	Alive
47	White	Married	T2	N1	IIB	Moderately differentiated	2	Regional	23	Positive	Positive	6	5	50	Alive
60	White	Divorced	T3	N1	IIIA	Well differentiated	1	Regional	80	Positive	Negative	13	2	77	Alive
62	White	Married	T1	N1	IIA	Moderately differentiated	2	Regional	7	Positive	Positive	17	1	62	Alive
50	White	Married	T1	N1	IIA	Moderately differentiated	2	Regional	15	Positive	Positive	5	1	96	Alive
55	White	Divorced	T1	N1	IIA	Poorly differentiated	3	Regional	13	Positive	Positive	1	1	97	Alive
60	Other	Married	T2	N2	IIIA	Moderately differentiated	2	Regional	30	Positive	Positive	14	9	86	Dead
65	Other	Married	T2	N2	IIIA	Moderately differentiated	2	Regional	50	Positive	Positive	26	4	76	Alive
64	White	Divorced	T2	N1	IIB	Moderately differentiated	2	Regional	31	Positive	Negative	3	3	20	Dead
64	Other	Married	T2	N1	IIB	Moderately differentiated	2	Regional	30	Positive	Positive	23	1	53	Alive
67	White	Married	T1	N1	IIA	Moderately differentiated	2	Regional	15	Positive	Positive	5	1	69	Alive
57	White	Married	T1	N1	IIA	Moderately differentiated	2	Regional	15	Positive	Positive	7	2	69	Alive
38	White	Married	T2	N3	IIIC	Moderately differentiated	2	Regional	50	Positive	Positive	36	33	28	Dead
52	White	Married	T2	N1	IIB	Moderately differentiated	2	Regional	25	Positive	Positive	15	2	69	Alive
36	Black	Single	T2	N3	IIIC	Moderately differentiated	2	Regional	30	Positive	Positive	19	18	98	Alive
49	White	Single	T3	N2	IIIA	Poorly differentiated	3	Regional	60	Positive	Positive	31	5	102	Alive
67	White	Married	T2	N1	IIB	Well differentiated	1	Regional	21	Positive	Positive	14	1	90	Alive
64	White	Married	T3	N1	IIIA	Moderately differentiated	2	Regional	51	Positive	Positive	16	1	5	Dead
61	Other	Divorced	T4	N1	IIIB	Moderately differentiated	2	Regional	18	Positive	Positive	12	1	99	Alive
68	White	Married	T2	N3	IIIC	Poorly differentiated	3	Distant	25	Positive	Positive	19	15	104	Alive
56	Other	Married	T2	N1	IIB	Poorly differentiated	3	Regional	50	Negative	Negative	20	3	87	Alive
47	Black	Married	T1	N1	IIA	Poorly differentiated	3	Regional	8	Positive	Positive	10	1	75	Alive
31	White	Married	T2	N1	IIB	Moderately differentiated	2	Regional	40	Positive	Positive	12	1	89	Alive
55	Black	Married	T1	N1	IIA	Well differentiated	1	Regional	16	Positive	Positive	17	1	53	Alive
62	Black	Widowed	T1	N1	IIA	Poorly differentiated	3	Regional	18	Positive	Positive	5	1	96	Dead
48	White	Married	T1	N2	IIIA	Moderately differentiated	2	Regional	13	Positive	Positive	9	7	56	Dead
46	White	Married	T2	N1	IIB	Moderately differentiated	2	Regional	35	Positive	Positive	19	3	102	Alive
62	White	Married	T1	N1	IIA	Poorly differentiated	3	Regional	12	Positive	Positive	3	1	57	Dead
61	Other	Married	T2	N1	IIB	Moderately differentiated	2	Regional	50	Positive	Positive	4	1	106	Alive
56	White	Married	T2	N2	IIIA	Poorly differentiated	3	Regional	29	Positive	Positive	25	8	107	Alive
65	White	Married	T1	N2	IIIA	Moderately differentiated	2	Regional	20	Positive	Positive	6	4	64	Alive
38	White	Married	T1	N1	IIA	Moderately differentiated	2	Regional	7	Positive	Negative	32	3	7	Dead
57	White	Married	T2	N1	IIB	Well differentiated	1	Regional	21	Positive	Positive	15	3	107	Alive
62	White	Married	T1	N1	IIA	Poorly differentiated	3	Regional	20	Positive	Negative	16	3	58	Alive
57	White	Single	T2	N1	IIB	Well differentiated	1	Regional	22	Positive	Positive	31	2	45	Dead
63	Other	Married	T2	N2	IIIA	Poorly differentiated	3	Regional	31	Positive	Positive	16	5	91	Alive
62	White	Married	T2	N1	IIB	Poorly differentiated	3	Regional	45	Positive	Negative	7	1	107	Alive
49	White	Single	T2	N3	IIIC	Moderately differentiated	2	Regional	25	Positive	Positive	21	10	43	Dead
31	Other	Divorced	T2	N1	IIB	Moderately differentiated	2	Regional	35	Positive	Positive	18	2	54	Dead
67	White	Widowed	T1	N3	IIIC	Poorly differentiated	3	Distant	15	Positive	Positive	15	14	86	Alive
39	White	Married	T2	N2	IIIA	Moderately differentiated	2	Regional	22	Negative	Negative	20	6	107	Alive
48	White	Married	T1	N3	IIIC	Moderately differentiated	2	Regional	15	Positive	Positive	10	10	43	Dead
38	White	Married	T1	N1	IIA	Poorly differentiated	3	Regional	16	Positive	Positive	31	3	83	Alive
47	White	Divorced	T2	N1	IIB	Moderately differentiated	2	Regional	26	Positive	Positive	13	3	78	Alive
47	White	Divorced	T2	N1	IIB	Moderately differentiated	2	Regional	35	Positive	Positive	3	1	28	Dead
53	White	Married	T2	N1	IIB	Moderately differentiated	2	Regional	30	Positive	Positive	3	1	96	Alive
46	White	Married	T2	N2	IIIA	Poorly differentiated	3	Regional	23	Positive	Positive	17	5	79	Alive
38	White	Married	T1	N2	IIIA	Moderately differentiated	2	Regional	18	Positive	Positive	6	4	57	Alive
52	White	Married	T4	N2	IIIB	Poorly differentiated	3	Regional	123	Positive	Positive	21	7	74	Alive
46	White	Married	T1	N1	IIA	Moderately differentiated	2	Regional	16	Positive	Positive	17	1	76	Alive
61	White	Divorced	T1	N1	IIA	Moderately differentiated	2	Regional	11	Positive	Positive	16	2	54	Alive
38	Black	Single	T3	N1	IIIA	Moderately differentiated	2	Regional	75	Negative	Negative	20	3	38	Dead
50	Other	Single	T3	N1	IIIA	Poorly differentiated	3	Regional	60	Positive	Positive	10	2	67	Alive
40	White	Married	T1	N1	IIA	Moderately differentiated	2	Regional	20	Positive	Negative	16	1	85	Alive
51	White	Married	T1	N2	IIIA	Moderately differentiated	2	Regional	15	Positive	Positive	25	4	85	Alive
61	White	Married	T2	N1	IIB	Moderately differentiated	2	Regional	27	Positive	Positive	15	3	73	Alive
42	White	Married	T1	N1	IIA	Moderately differentiated	2	Regional	9	Positive	Positive	6	1	70	Alive
63	Other	Married	T3	N2	IIIA	Poorly differentiated	3	Regional	60	Positive	Positive	17	5	73	Alive
64	White	Married	T1	N1	IIA	Well differentiated	1	Regional	7	Positive	Negative	6	1	98	Alive
66	White	Married	T1	N1	IIA	Poorly differentiated	3	Regional	19	Positive	Positive	18	3	49	Alive
42	White	Married	T1	N1	IIA	Moderately differentiated	2	Regional	15	Positive	Positive	25	2	62	Alive
51	White	Divorced	T2	N3	IIIC	Poorly differentiated	3	Distant	40	Positive	Negative	10	1	47	Dead
45	White	Married	T1	N1	IIA	Moderately differentiated	2	Regional	19	Positive	Negative	10	3	98	Alive
46	Other	Married	T3	N2	IIIA	Poorly differentiated	3	Regional	130	Positive	Positive	7	5	88	Alive
55	White	Single	T2	N2	IIIA	Moderately differentiated	2	Regional	30	Positive	Positive	28	9	62	Alive
49	White	Married	T3	N2	IIIA	Moderately differentiated	2	Regional	70	Positive	Positive	10	8	77	Alive
65	White	Single	T2	N3	IIIC	Poorly differentiated	3	Regional	24	Positive	Positive	25	22	79	Dead
58	White	Married	T3	N1	IIIA	Moderately differentiated	2	Regional	110	Positive	Positive	38	2	68	Alive
47	White	Married	T3	N2	IIIA	Well differentiated	1	Regional	133	Positive	Positive	26	4	58	Alive
65	White	Married	T2	N1	IIB	Well differentiated	1	Regional	22	Positive	Positive	20	2	103	Alive
67	White	Married	T3	N2	IIIA	Poorly differentiated	3	Regional	55	Positive	Positive	9	9	4	Dead
39	White	Married	T3	N1	IIIA	Poorly differentiated	3	Regional	95	Negative	Negative	14	3	26	Dead
59	White	Divorced	T2	N2	IIIA	Moderately differentiated	2	Regional	25	Positive	Negative	32	5	107	Alive
38	White	Married	T1	N1	IIA	Moderately differentiated	2	Regional	13	Positive	Positive	25	1	77	Alive
41	White	Single	T1	N1	IIA	Moderately differentiated	2	Regional	12	Positive	Positive	4	1	85	Alive
65	White	Married	T1	N1	IIA	Moderately differentiated	2	Regional	17	Positive	Positive	12	2	65	Alive
52	White	Married	T1	N1	IIA	Well differentiated	1	Regional	10	Positive	Positive	3	1	68	Alive
49	Black	Single	T3	N1	IIIA	Poorly differentiated	3	Regional	70	Positive	Positive	11	1	51	Alive
58	White	Widowed	T2	N1	IIB	Moderately differentiated	2	Regional	30	Positive	Positive	7	2	100	Alive
55	White	Married	T1	N1	IIA	Moderately differentiated	2	Regional	20	Positive	Positive	9	2	69	Alive
64	White	Married	T3	N3	IIIC	Moderately differentiated	2	Distant	107	Positive	Positive	17	12	91	Alive
53	White	Single	T2	N3	IIIC	Moderately differentiated	2	Distant	40	Positive	Negative	24	23	94	Alive
39	Black	Divorced	T2	N1	IIB	Moderately differentiated	2	Regional	30	Negative	Negative	9	1	25	Dead
54	Black	Widowed	T3	N3	IIIC	Poorly differentiated	3	Regional	90	Positive	Positive	29	29	67	Dead
67	White	Divorced	T1	N1	IIA	Moderately differentiated	2	Regional	16	Positive	Positive	2	2	80	Alive
65	Other	Married	T2	N3	IIIC	Moderately differentiated	2	Regional	47	Positive	Positive	32	19	52	Dead
45	White	Married	T2	N1	IIB	Moderately differentiated	2	Regional	30	Positive	Positive	13	1	87	Alive
63	White	Widowed	T1	N1	IIA	Moderately differentiated	2	Regional	7	Positive	Positive	18	1	62	Alive
56	White	Divorced	T2	N1	IIB	Well differentiated	1	Regional	30	Positive	Positive	4	1	84	Alive
38	Black	Separated	T1	N1	IIA	Moderately differentiated	2	Regional	20	Positive	Positive	18	2	85	Alive
47	White	Married	T3	N1	IIIA	Moderately differentiated	2	Regional	60	Positive	Positive	7	1	17	Alive
46	Black	Single	T2	N2	IIIA	Poorly differentiated	3	Regional	30	Positive	Negative	19	5	53	Dead
66	White	Married	T1	N1	IIA	Moderately differentiated	2	Regional	14	Positive	Positive	3	1	92	Alive
51	Other	Married	T1	N1	IIA	Poorly differentiated	3	Regional	20	Negative	Negative	13	3	102	Alive
63	White	Single	T2	N1	IIB	Well differentiated	1	Regional	27	Positive	Positive	19	2	104	Alive
43	Other	Married	T2	N3	IIIC	Moderately differentiated	2	Regional	40	Positive	Positive	19	11	1	Alive
49	White	Married	T3	N3	IIIC	Moderately differentiated	2	Regional	92	Positive	Positive	27	27	23	Dead
69	White	Single	T1	N1	IIA	Moderately differentiated	2	Regional	7	Positive	Positive	18	2	85	Alive
51	Other	Married	T1	N1	IIA	Poorly differentiated	3	Regional	20	Positive	Positive	8	2	94	Alive
49	White	Single	T2	N1	IIB	Well differentiated	1	Regional	22	Positive	Positive	26	2	55	Alive
44	White	Married	T1	N1	IIA	Well differentiated	1	Regional	8	Positive	Positive	10	1	99	Alive
45	Black	Separated	T2	N1	IIB	Well differentiated	1	Regional	50	Positive	Negative	5	3	65	Alive
64	White	Single	T2	N1	IIB	Moderately differentiated	2	Regional	22	Positive	Positive	1	1	3	Dead
60	White	Married	T1	N1	IIA	Well differentiated	1	Regional	14	Positive	Positive	23	1	55	Alive
60	Black	Single	T2	N1	IIB	Poorly differentiated	3	Regional	30	Positive	Positive	10	2	60	Alive
60	White	Married	T2	N1	IIB	Moderately differentiated	2	Regional	50	Positive	Positive	11	3	46	Dead
53	Other	Married	T1	N1	IIA	Poorly differentiated	3	Regional	15	Negative	Negative	16	1	80	Alive
63	White	Married	T2	N1	IIB	Moderately differentiated	2	Regional	25	Positive	Positive	12	2	75	Alive
53	White	Married	T1	N1	IIA	Moderately differentiated	2	Regional	18	Positive	Positive	15	3	70	Alive
53	White	Married	T2	N2	IIIA	Poorly differentiated	3	Regional	35	Positive	Positive	13	7	19	Dead
46	White	Married	T1	N1	IIA	Poorly differentiated	3	Regional	13	Positive	Positive	3	3	95	Alive
65	White	Widowed	T3	N2	IIIA	Moderately differentiated	2	Regional	100	Positive	Negative	14	9	31	Dead
30	White	Divorced	T3	N2	IIIA	Poorly differentiated	3	Regional	105	Negative	Negative	21	6	38	Dead
43	White	Married	T1	N2	IIIA	Moderately differentiated	2	Regional	20	Positive	Positive	14	7	97	Alive
61	White	Married	T1	N3	IIIC	Moderately differentiated	2	Regional	15	Positive	Positive	23	22	86	Alive
67	Black	Divorced	T2	N2	IIIA	Moderately differentiated	2	Regional	30	Positive	Positive	61	7	66	Alive
42	White	Married	T1	N1	IIA	Poorly differentiated	3	Regional	12	Positive	Positive	7	1	68	Alive
68	White	Married	T2	N1	IIB	Poorly differentiated	3	Regional	50	Positive	Negative	1	1	90	Alive
58	White	Married	T1	N3	IIIC	Well differentiated	1	Regional	20	Positive	Positive	23	20	60	Alive
57	White	Married	T1	N1	IIA	Moderately differentiated	2	Regional	7	Positive	Positive	26	3	96	Alive
43	White	Single	T2	N1	IIB	Moderately differentiated	2	Regional	42	Positive	Positive	10	2	44	Alive
39	White	Single	T4	N3	IIIC	Moderately differentiated	2	Distant	19	Positive	Positive	11	9	29	Dead
53	White	Married	T2	N2	IIIA	Moderately differentiated	2	Regional	27	Positive	Positive	14	4	81	Alive
55	White	Married	T1	N3	IIIC	Poorly differentiated	3	Regional	14	Negative	Negative	15	15	28	Dead
66	White	Divorced	T1	N1	IIA	Moderately differentiated	2	Regional	17	Positive	Negative	16	1	24	Dead
58	White	Married	T1	N1	IIA	Poorly differentiated	3	Regional	15	Positive	Positive	10	1	61	Alive
41	White	Married	T1	N1	IIA	Poorly differentiated	3	Regional	13	Positive	Positive	10	2	74	Alive
50	White	Married	T1	N1	IIA	Well differentiated	1	Regional	12	Positive	Positive	8	1	71	Alive
39	White	Married	T2	N1	IIB	Moderately differentiated	2	Regional	26	Positive	Positive	5	2	65	Alive
37	White	Widowed	T1	N1	IIA	Moderately differentiated	2	Regional	20	Positive	Positive	34	1	43	Alive
46	Black	Married	T1	N1	IIA	Moderately differentiated	2	Regional	17	Positive	Positive	16	2	46	Alive
55	Other	Married	T1	N1	IIA	Moderately differentiated	2	Regional	20	Positive	Positive	11	2	69	Alive
42	Black	Single	T2	N1	IIB	Moderately differentiated	2	Regional	24	Positive	Positive	22	2	81	Dead
53	White	Married	T2	N2	IIIA	Moderately differentiated	2	Regional	30	Positive	Positive	23	9	107	Alive
66	White	Married	T1	N1	IIA	Moderately differentiated	2	Regional	16	Positive	Positive	2	1	30	Dead
55	White	Married	T1	N1	IIA	Poorly differentiated	3	Regional	18	Positive	Negative	15	1	92	Alive
48	Other	Married	T2	N2	IIIA	Moderately differentiated	2	Regional	30	Positive	Positive	11	9	106	Alive
49	White	Married	T3	N2	IIIA	Moderately differentiated	2	Regional	52	Positive	Negative	32	5	68	Alive
60	White	Married	T3	N3	IIIC	Moderately differentiated	2	Regional	60	Positive	Positive	21	16	72	Alive
61	White	Married	T2	N1	IIB	Poorly differentiated	3	Regional	21	Positive	Positive	12	1	84	Alive
63	White	Married	T2	N1	IIB	Moderately differentiated	2	Regional	33	Positive	Positive	14	3	63	Alive
61	Black	Married	T1	N1	IIA	Moderately differentiated	2	Regional	6	Positive	Positive	19	3	90	Alive
47	White	Married	T2	N2	IIIA	Poorly differentiated	3	Regional	25	Negative	Negative	10	4	67	Alive
53	Black	Married	T1	N2	IIIA	Moderately differentiated	2	Regional	15	Positive	Positive	14	4	44	Dead
45	White	Married	T1	N1	IIA	Moderately differentiated	2	Regional	14	Positive	Positive	9	1	49	Alive
62	White	Married	T3	N3	IIIC	Moderately differentiated	2	Regional	105	Positive	Positive	17	11	57	Dead
47	White	Married	T2	N1	IIB	Well differentiated	1	Regional	35	Positive	Positive	9	2	77	Alive
40	Other	Married	T3	N2	IIIA	Moderately differentiated	2	Regional	57	Negative	Negative	20	9	93	Alive
63	White	Married	T1	N1	IIA	Poorly differentiated	3	Regional	20	Negative	Negative	5	1	24	Dead
42	White	Married	T1	N1	IIA	Poorly differentiated	3	Regional	20	Positive	Positive	10	1	71	Dead
47	White	Married	T2	N1	IIB	Poorly differentiated	3	Regional	28	Positive	Positive	32	3	75	Alive
51	White	Single	T3	N1	IIIA	Moderately differentiated	2	Regional	60	Positive	Positive	2	1	89	Alive
51	White	Single	T2	N1	IIB	Moderately differentiated	2	Regional	25	Positive	Positive	9	1	84	Alive
50	White	Married	T1	N1	IIA	Well differentiated	1	Regional	12	Positive	Positive	18	1	69	Alive
46	Other	Married	T3	N1	IIIA	Well differentiated	1	Regional	69	Positive	Negative	5	3	86	Alive
47	White	Married	T3	N2	IIIA	Well differentiated	1	Regional	55	Positive	Positive	19	9	86	Alive
46	Black	Single	T3	N2	IIIA	Moderately differentiated	2	Regional	60	Positive	Positive	9	6	81	Alive
56	White	Single	T1	N1	IIA	Moderately differentiated	2	Regional	20	Positive	Positive	13	1	97	Alive
64	Black	Married	T1	N1	IIA	Poorly differentiated	3	Regional	13	Negative	Negative	17	2	84	Alive
49	White	Widowed	T3	N1	IIIA	Poorly differentiated	3	Regional	100	Positive	Positive	3	3	84	Alive
66	Black	Married	T1	N1	IIA	Moderately differentiated	2	Regional	2	Negative	Negative	2	1	96	Alive
60	White	Single	T1	N3	IIIC	Poorly differentiated	3	Regional	20	Positive	Positive	26	19	71	Alive
60	White	Single	T2	N1	IIB	Well differentiated	1	Regional	38	Positive	Positive	9	3	81	Alive
53	White	Divorced	T2	N3	IIIC	Moderately differentiated	2	Distant	24	Positive	Positive	41	37	73	Alive
63	White	Divorced	T2	N1	IIB	Moderately differentiated	2	Regional	25	Positive	Positive	17	1	58	Alive
61	Other	Married	T1	N1	IIA	Moderately differentiated	2	Regional	15	Positive	Positive	18	1	50	Alive
45	White	Married	T2	N1	IIB	Moderately differentiated	2	Regional	25	Positive	Positive	10	2	80	Alive
47	White	Single	T3	N1	IIIA	Well differentiated	1	Regional	51	Positive	Positive	8	3	61	Alive
55	White	Single	T2	N1	IIB	Moderately differentiated	2	Regional	35	Positive	Positive	11	11	73	Alive
35	Black	Single	T2	N2	IIIA	Poorly differentiated	3	Regional	25	Negative	Negative	26	4	77	Alive
55	White	Separated	T2	N1	IIB	Moderately differentiated	2	Regional	45	Positive	Positive	21	1	87	Alive
60	Other	Widowed	T2	N1	IIB	Well differentiated	1	Regional	21	Positive	Positive	9	2	105	Alive
31	Other	Single	T1	N1	IIA	Moderately differentiated	2	Regional	19	Positive	Positive	20	3	77	Alive
51	White	Divorced	T2	N1	IIB	Moderately differentiated	2	Regional	40	Positive	Positive	22	1	67	Alive
58	White	Married	T1	N1	IIA	Moderately differentiated	2	Regional	9	Positive	Positive	3	1	82	Alive
50	White	Single	T2	N1	IIB	Moderately differentiated	2	Regional	22	Positive	Positive	19	2	95	Alive
48	White	Married	T2	N3	IIIC	Poorly differentiated	3	Regional	38	Positive	Positive	22	5	15	Alive
57	White	Divorced	T2	N2	IIIA	Moderately differentiated	2	Regional	50	Positive	Negative	8	7	67	Alive
69	White	Married	T2	N3	IIIC	Poorly differentiated	3	Regional	30	Positive	Positive	23	22	42	Dead
57	Other	Married	T2	N1	IIB	Well differentiated	1	Regional	23	Positive	Positive	13	3	74	Alive
44	Other	Married	T2	N1	IIB	Poorly differentiated	3	Regional	21	Positive	Positive	5	1	10	Alive
60	White	Divorced	T3	N2	IIIA	Moderately differentiated	2	Regional	140	Positive	Positive	21	5	57	Alive
56	White	Divorced	T3	N2	IIIA	Moderately differentiated	2	Regional	60	Positive	Positive	17	5	95	Alive
55	White	Married	T1	N1	IIA	Poorly differentiated	3	Regional	17	Negative	Negative	16	3	73	Alive
68	White	Divorced	T3	N1	IIIA	Poorly differentiated	3	Regional	55	Positive	Positive	15	1	58	Alive
42	White	Single	T1	N1	IIA	Moderately differentiated	2	Regional	17	Positive	Positive	20	5	92	Alive
47	White	Divorced	T2	N1	IIB	Moderately differentiated	2	Regional	29	Positive	Positive	24	1	60	Alive
59	White	Single	T2	N2	IIIA	Undifferentiated	anaplastic; Grade IV	Regional	40	Negative	Negative	10	9	33	Dead
65	White	Married	T1	N2	IIIA	Moderately differentiated	2	Regional	17	Positive	Positive	17	7	81	Alive
32	White	Single	T2	N1	IIB	Poorly differentiated	3	Regional	30	Negative	Negative	3	1	17	Dead
49	White	Married	T2	N1	IIB	Moderately differentiated	2	Regional	32	Positive	Positive	23	2	52	Alive
60	White	Single	T2	N3	IIIC	Moderately differentiated	2	Distant	40	Positive	Positive	16	16	83	Alive
55	Other	Married	T1	N1	IIA	Moderately differentiated	2	Regional	15	Positive	Positive	17	1	96	Alive
64	White	Widowed	T2	N1	IIB	Moderately differentiated	2	Regional	35	Positive	Positive	17	3	70	Alive
43	White	Married	T2	N2	IIIA	Poorly differentiated	3	Regional	32	Positive	Positive	18	4	65	Alive
61	White	Married	T2	N1	IIB	Well differentiated	1	Regional	21	Positive	Positive	17	1	98	Alive
42	White	Divorced	T2	N1	IIB	Poorly differentiated	3	Regional	25	Positive	Negative	6	3	14	Alive
58	White	Married	T2	N1	IIB	Moderately differentiated	2	Regional	33	Negative	Negative	17	2	35	Dead
51	White	Married	T2	N2	IIIA	Moderately differentiated	2	Regional	22	Positive	Positive	16	5	74	Alive
68	White	Married	T1	N1	IIA	Moderately differentiated	2	Regional	15	Positive	Positive	15	2	88	Alive
58	White	Married	T2	N1	IIB	Moderately differentiated	2	Regional	32	Positive	Positive	20	2	89	Alive
62	White	Married	T1	N1	IIA	Moderately differentiated	2	Regional	6	Positive	Positive	4	1	91	Alive
66	White	Widowed	T2	N1	IIB	Moderately differentiated	2	Regional	30	Positive	Positive	6	3	104	Alive
52	White	Widowed	T1	N2	IIIA	Poorly differentiated	3	Regional	14	Positive	Positive	18	5	96	Dead
69	White	Married	T1	N1	IIA	Well differentiated	1	Regional	10	Positive	Positive	15	1	83	Alive
64	White	Married	T1	N1	IIA	Moderately differentiated	2	Regional	12	Positive	Positive	29	3	74	Alive
66	White	Married	T1	N1	IIA	Moderately differentiated	2	Regional	15	Positive	Positive	18	2	87	Alive
62	White	Married	T2	N3	IIIC	Poorly differentiated	3	Regional	21	Negative	Negative	18	11	14	Dead
55	White	Married	T1	N1	IIA	Moderately differentiated	2	Regional	20	Positive	Positive	2	1	57	Alive
55	White	Married	T1	N1	IIA	Poorly differentiated	3	Regional	20	Negative	Negative	6	1	103	Alive
57	White	Single	T1	N1	IIA	Moderately differentiated	2	Regional	15	Positive	Positive	18	1	102	Alive
54	White	Married	T3	N1	IIIA	Poorly differentiated	3	Regional	54	Positive	Negative	13	1	50	Alive
67	White	Married	T2	N1	IIB	Well differentiated	1	Regional	21	Positive	Positive	6	1	92	Alive
62	White	Married	T2	N3	IIIC	Moderately differentiated	2	Regional	22	Positive	Negative	30	28	101	Alive
66	White	Divorced	T2	N3	IIIC	Moderately differentiated	2	Distant	22	Positive	Positive	23	22	72	Dead
56	White	Married	T1	N2	IIIA	Moderately differentiated	2	Regional	17	Positive	Positive	25	8	90	Alive
64	White	Divorced	T2	N2	IIIA	Moderately differentiated	2	Regional	25	Positive	Positive	9	4	4	Dead
67	White	Married	T2	N3	IIIC	Moderately differentiated	2	Regional	22	Positive	Positive	19	11	59	Alive
41	White	Married	T2	N1	IIB	Moderately differentiated	2	Regional	45	Positive	Positive	10	2	50	Alive
65	White	Married	T1	N1	IIA	Moderately differentiated	2	Regional	11	Positive	Positive	17	2	67	Alive
51	White	Married	T1	N1	IIA	Moderately differentiated	2	Regional	17	Negative	Negative	9	2	13	Dead
49	White	Married	T1	N1	IIA	Moderately differentiated	2	Regional	17	Positive	Positive	10	1	80	Alive
56	White	Married	T2	N2	IIIA	Well differentiated	1	Regional	40	Positive	Negative	13	8	95	Alive
44	White	Single	T1	N1	IIA	Poorly differentiated	3	Regional	5	Positive	Positive	8	1	66	Dead
56	White	Married	T1	N1	IIA	Moderately differentiated	2	Regional	13	Positive	Positive	14	1	62	Alive
48	White	Married	T1	N1	IIA	Moderately differentiated	2	Regional	19	Positive	Positive	15	2	88	Alive
54	White	Married	T1	N2	IIIA	Moderately differentiated	2	Regional	19	Positive	Positive	17	7	98	Alive
62	White	Married	T2	N1	IIB	Moderately differentiated	2	Regional	35	Negative	Negative	23	3	22	Dead
53	White	Married	T1	N1	IIA	Moderately differentiated	2	Regional	16	Positive	Positive	7	2	51	Alive
45	White	Married	T1	N2	IIIA	Moderately differentiated	2	Regional	15	Positive	Positive	16	6	90	Alive
50	White	Married	T2	N2	IIIA	Moderately differentiated	2	Regional	23	Positive	Positive	10	8	67	Alive
54	White	Married	T1	N1	IIA	Moderately differentiated	2	Regional	15	Positive	Positive	10	3	72	Alive
32	White	Married	T1	N1	IIA	Poorly differentiated	3	Regional	19	Positive	Positive	24	3	99	Alive
65	White	Divorced	T1	N1	IIA	Moderately differentiated	2	Regional	18	Positive	Positive	7	1	83	Alive
63	White	Single	T1	N3	IIIC	Moderately differentiated	2	Regional	16	Positive	Positive	19	18	83	Alive
67	White	Married	T2	N3	IIIC	Undifferentiated	anaplastic; Grade IV	Regional	21	Positive	Positive	25	17	75	Alive
62	White	Single	T2	N2	IIIA	Moderately differentiated	2	Regional	32	Positive	Positive	19	8	93	Dead
67	Other	Married	T1	N1	IIA	Poorly differentiated	3	Regional	13	Negative	Negative	19	1	73	Alive
42	White	Married	T1	N1	IIA	Poorly differentiated	3	Regional	16	Positive	Positive	27	2	95	Alive
60	White	Married	T2	N1	IIB	Moderately differentiated	2	Regional	40	Positive	Positive	19	3	88	Alive
48	White	Divorced	T2	N2	IIIA	Moderately differentiated	2	Regional	50	Positive	Positive	18	5	103	Alive
60	White	Divorced	T2	N2	IIIA	Moderately differentiated	2	Regional	35	Positive	Positive	9	9	68	Alive
69	White	Divorced	T1	N1	IIA	Poorly differentiated	3	Regional	16	Positive	Positive	16	3	91	Alive
54	Other	Married	T2	N3	IIIC	Poorly differentiated	3	Regional	35	Positive	Positive	22	17	98	Alive
56	Black	Single	T2	N2	IIIA	Poorly differentiated	3	Regional	36	Positive	Negative	12	9	34	Dead
48	White	Single	T2	N2	IIIA	Moderately differentiated	2	Regional	35	Positive	Positive	16	8	106	Alive
45	White	Divorced	T3	N2	IIIA	Moderately differentiated	2	Regional	55	Positive	Positive	23	7	88	Alive
59	White	Divorced	T2	N2	IIIA	Moderately differentiated	2	Regional	25	Positive	Positive	29	4	75	Alive
59	White	Divorced	T2	N1	IIB	Poorly differentiated	3	Regional	22	Positive	Positive	5	1	85	Alive
49	White	Married	T1	N1	IIA	Moderately differentiated	2	Regional	17	Positive	Negative	13	1	70	Alive
64	White	Married	T3	N2	IIIA	Poorly differentiated	3	Regional	55	Negative	Negative	26	9	89	Alive
47	White	Married	T1	N1	IIA	Moderately differentiated	2	Regional	10	Negative	Negative	4	3	85	Alive
46	White	Married	T2	N2	IIIA	Moderately differentiated	2	Regional	23	Positive	Positive	5	4	64	Alive
63	White	Married	T2	N1	IIB	Poorly differentiated	3	Regional	25	Positive	Positive	9	2	67	Dead
61	White	Married	T1	N3	IIIC	Poorly differentiated	3	Regional	5	Positive	Positive	30	11	80	Alive
65	White	Married	T1	N3	IIIC	Moderately differentiated	2	Regional	16	Positive	Positive	26	20	66	Dead
64	White	Single	T3	N3	IIIC	Poorly differentiated	3	Regional	55	Positive	Negative	12	11	7	Dead
53	Black	Married	T2	N1	IIB	Poorly differentiated	3	Regional	24	Positive	Positive	15	2	96	Alive
42	White	Married	T2	N1	IIB	Poorly differentiated	3	Regional	21	Positive	Positive	4	2	61	Alive
49	White	Divorced	T1	N1	IIA	Moderately differentiated	2	Regional	13	Positive	Positive	12	2	68	Alive
66	White	Divorced	T4	N1	IIIB	Moderately differentiated	2	Distant	22	Positive	Positive	1	1	73	Alive
36	White	Married	T1	N1	IIA	Poorly differentiated	3	Regional	14	Positive	Positive	28	1	35	Alive
46	White	Married	T2	N1	IIB	Poorly differentiated	3	Regional	30	Negative	Positive	15	2	88	Dead
53	White	Married	T1	N3	IIIC	Moderately differentiated	2	Regional	18	Positive	Negative	22	15	83	Alive
62	Other	Single	T1	N1	IIA	Poorly differentiated	3	Regional	16	Negative	Negative	33	1	106	Alive
55	White	Widowed	T3	N2	IIIA	Poorly differentiated	3	Regional	56	Positive	Positive	28	6	78	Alive
53	White	Married	T2	N1	IIB	Moderately differentiated	2	Regional	31	Positive	Positive	23	17	79	Dead
57	Black	Single	T1	N1	IIA	Well differentiated	1	Regional	14	Positive	Positive	23	2	67	Alive
58	White	Married	T1	N1	IIA	Moderately differentiated	2	Regional	15	Positive	Positive	18	1	98	Alive
68	Other	Married	T3	N3	IIIC	Moderately differentiated	2	Regional	82	Positive	Positive	22	16	55	Alive
41	White	Married	T1	N2	IIIA	Moderately differentiated	2	Regional	16	Positive	Positive	9	9	51	Dead
69	White	Married	T1	N1	IIA	Moderately differentiated	2	Regional	16	Positive	Positive	6	3	56	Alive
61	White	Married	T1	N1	IIA	Well differentiated	1	Regional	16	Positive	Positive	10	2	56	Alive
46	White	Married	T1	N1	IIA	Moderately differentiated	2	Regional	16	Positive	Positive	15	1	73	Alive
60	White	Married	T2	N3	IIIC	Moderately differentiated	2	Regional	50	Positive	Positive	11	10	64	Alive
63	White	Married	T2	N1	IIB	Moderately differentiated	2	Regional	25	Positive	Positive	15	1	57	Alive
45	White	Married	T1	N1	IIA	Moderately differentiated	2	Regional	18	Positive	Positive	21	3	95	Alive
60	White	Married	T2	N1	IIB	Moderately differentiated	2	Regional	25	Positive	Positive	10	3	101	Alive
50	White	Married	T1	N1	IIA	Moderately differentiated	2	Regional	18	Positive	Positive	1	1	99	Alive
64	White	Widowed	T2	N2	IIIA	Moderately differentiated	2	Regional	30	Positive	Positive	18	5	97	Alive
51	White	Divorced	T3	N3	IIIC	Poorly differentiated	3	Regional	65	Negative	Negative	14	14	23	Dead
58	White	Married	T1	N3	IIIC	Poorly differentiated	3	Regional	1	Positive	Positive	22	22	82	Dead
63	White	Married	T2	N1	IIB	Moderately differentiated	2	Regional	25	Positive	Positive	11	1	94	Alive
61	White	Married	T1	N2	IIIA	Well differentiated	1	Regional	20	Positive	Positive	20	9	104	Alive
49	Other	Married	T2	N1	IIB	Moderately differentiated	2	Regional	30	Positive	Positive	16	3	50	Alive
57	White	Married	T2	N1	IIB	Moderately differentiated	2	Regional	30	Positive	Positive	10	1	86	Alive
51	White	Single	T1	N1	IIA	Moderately differentiated	2	Regional	18	Positive	Positive	12	1	100	Alive
60	White	Single	T1	N1	IIA	Poorly differentiated	3	Regional	16	Positive	Positive	11	3	62	Alive
66	White	Divorced	T2	N2	IIIA	Moderately differentiated	2	Regional	50	Positive	Positive	8	6	97	Alive
50	White	Married	T3	N1	IIIA	Moderately differentiated	2	Regional	52	Negative	Positive	2	1	64	Alive
53	White	Married	T2	N3	IIIC	Moderately differentiated	2	Regional	37	Positive	Positive	26	24	74	Alive
33	White	Married	T2	N2	IIIA	Moderately differentiated	2	Regional	25	Positive	Positive	10	4	59	Alive
45	White	Married	T2	N1	IIB	Poorly differentiated	3	Regional	40	Positive	Positive	16	3	97	Alive
57	White	Married	T4	N3	IIIC	Moderately differentiated	2	Regional	50	Positive	Negative	16	15	77	Dead
52	Other	Married	T1	N3	IIIC	Well differentiated	1	Regional	15	Positive	Positive	30	30	80	Dead
52	White	Single	T2	N1	IIB	Well differentiated	1	Regional	25	Positive	Positive	2	2	87	Alive
58	White	Married	T3	N2	IIIA	Moderately differentiated	2	Regional	80	Positive	Positive	11	7	52	Alive
60	White	Single	T1	N1	IIA	Moderately differentiated	2	Regional	13	Positive	Positive	11	1	60	Alive
59	Other	Married	T2	N1	IIB	Poorly differentiated	3	Regional	25	Positive	Positive	11	2	76	Alive
43	Black	Single	T2	N1	IIB	Moderately differentiated	2	Regional	40	Positive	Positive	6	1	69	Alive
47	White	Divorced	T1	N1	IIA	Poorly differentiated	3	Regional	15	Positive	Positive	4	1	56	Dead
52	White	Single	T1	N1	IIA	Moderately differentiated	2	Regional	19	Positive	Positive	4	1	93	Alive
63	White	Divorced	T3	N3	IIIC	Moderately differentiated	2	Regional	65	Positive	Positive	37	37	86	Alive
51	White	Married	T1	N1	IIA	Poorly differentiated	3	Regional	18	Positive	Positive	2	2	49	Alive
63	White	Married	T1	N1	IIA	Moderately differentiated	2	Regional	15	Negative	Negative	17	1	52	Alive
49	White	Married	T1	N1	IIA	Moderately differentiated	2	Regional	16	Positive	Positive	4	2	62	Alive
61	White	Divorced	T2	N1	IIB	Moderately differentiated	2	Regional	23	Negative	Negative	23	7	92	Alive
64	White	Divorced	T2	N1	IIB	Poorly differentiated	3	Regional	21	Positive	Positive	2	1	79	Dead
57	Black	Married	T1	N1	IIA	Moderately differentiated	2	Regional	10	Positive	Positive	10	2	58	Alive
58	White	Married	T1	N2	IIIA	Moderately differentiated	2	Regional	20	Positive	Positive	11	7	67	Alive
55	Other	Married	T2	N3	IIIC	Poorly differentiated	3	Regional	40	Positive	Positive	10	10	102	Alive
54	White	Married	T2	N1	IIB	Moderately differentiated	2	Regional	31	Negative	Negative	14	1	63	Alive
67	White	Single	T1	N1	IIA	Moderately differentiated	2	Regional	15	Positive	Positive	10	1	45	Dead
57	White	Married	T4	N1	IIIB	Moderately differentiated	2	Distant	11	Negative	Positive	21	2	99	Alive
37	White	Married	T3	N3	IIIC	Moderately differentiated	2	Regional	55	Positive	Positive	12	5	62	Alive
61	White	Divorced	T1	N1	IIA	Moderately differentiated	2	Regional	15	Positive	Positive	13	1	82	Alive
46	White	Married	T2	N2	IIIA	Moderately differentiated	2	Regional	37	Positive	Positive	17	9	61	Alive
31	White	Divorced	T2	N1	IIB	Moderately differentiated	2	Regional	42	Positive	Positive	9	3	5	Alive
59	White	Married	T2	N1	IIB	Well differentiated	1	Regional	22	Positive	Positive	16	1	76	Alive
50	White	Single	T2	N1	IIB	Poorly differentiated	3	Regional	48	Negative	Negative	13	1	41	Dead
59	White	Married	T1	N1	IIA	Well differentiated	1	Regional	15	Positive	Positive	22	2	98	Alive
41	White	Married	T1	N1	IIA	Well differentiated	1	Regional	7	Positive	Positive	11	1	51	Alive
64	White	Widowed	T2	N1	IIB	Poorly differentiated	3	Regional	40	Positive	Positive	1	1	21	Dead
60	White	Married	T1	N2	IIIA	Moderately differentiated	2	Regional	12	Positive	Positive	18	7	55	Alive
68	White	Married	T1	N1	IIA	Moderately differentiated	2	Regional	12	Positive	Positive	8	1	48	Alive
46	Black	Divorced	T4	N3	IIIC	Moderately differentiated	2	Regional	65	Positive	Positive	11	10	98	Alive
43	White	Married	T1	N1	IIA	Poorly differentiated	3	Regional	15	Positive	Positive	14	1	103	Alive
49	White	Married	T1	N1	IIA	Moderately differentiated	2	Regional	16	Positive	Positive	14	1	60	Alive
56	White	Married	T2	N2	IIIA	Poorly differentiated	3	Regional	22	Positive	Positive	18	4	52	Alive
60	White	Married	T2	N2	IIIA	Moderately differentiated	2	Regional	35	Positive	Positive	10	4	56	Dead
67	White	Married	T2	N1	IIB	Poorly differentiated	3	Regional	25	Positive	Positive	4	1	2	Dead
67	White	Widowed	T1	N1	IIA	Moderately differentiated	2	Regional	20	Positive	Positive	9	2	91	Alive
50	White	Married	T1	N1	IIA	Moderately differentiated	2	Regional	18	Positive	Positive	12	1	53	Alive
68	White	Married	T3	N1	IIIA	Moderately differentiated	2	Regional	85	Positive	Positive	15	1	50	Dead
66	White	Single	T2	N2	IIIA	Poorly differentiated	3	Regional	25	Positive	Positive	17	5	96	Alive
40	White	Married	T3	N1	IIIA	Poorly differentiated	3	Regional	100	Positive	Positive	11	1	66	Alive
45	Black	Single	T1	N1	IIA	Poorly differentiated	3	Regional	15	Positive	Positive	10	5	48	Alive
61	White	Married	T1	N1	IIA	Moderately differentiated	2	Regional	18	Positive	Positive	21	2	81	Alive
68	White	Widowed	T1	N1	IIA	Moderately differentiated	2	Regional	14	Positive	Positive	16	2	94	Alive
59	White	Married	T2	N1	IIB	Moderately differentiated	2	Regional	23	Positive	Negative	13	1	88	Alive
65	White	Married	T2	N2	IIIA	Poorly differentiated	3	Regional	40	Positive	Positive	23	8	56	Alive
50	White	Married	T1	N2	IIIA	Poorly differentiated	3	Regional	17	Positive	Negative	8	4	83	Alive
62	White	Widowed	T2	N2	IIIA	Moderately differentiated	2	Regional	21	Positive	Positive	8	4	73	Alive
59	White	Widowed	T2	N1	IIB	Moderately differentiated	2	Regional	22	Positive	Positive	20	1	103	Alive
56	White	Married	T2	N2	IIIA	Moderately differentiated	2	Regional	31	Positive	Negative	7	7	31	Dead
46	Black	Single	T1	N1	IIA	Moderately differentiated	2	Regional	11	Positive	Positive	12	2	48	Alive
41	White	Married	T1	N1	IIA	Moderately differentiated	2	Regional	19	Positive	Positive	3	1	89	Alive
45	White	Married	T2	N1	IIB	Moderately differentiated	2	Regional	35	Positive	Positive	6	1	83	Alive
44	White	Married	T1	N1	IIA	Well differentiated	1	Regional	9	Positive	Positive	13	1	86	Alive
47	White	Single	T2	N1	IIB	Poorly differentiated	3	Regional	21	Positive	Negative	13	2	97	Alive
66	Other	Married	T1	N2	IIIA	Poorly differentiated	3	Regional	6	Positive	Negative	22	6	58	Alive
56	White	Single	T1	N1	IIA	Moderately differentiated	2	Regional	20	Positive	Positive	4	1	101	Alive
49	White	Married	T3	N3	IIIC	Poorly differentiated	3	Distant	60	Positive	Negative	5	3	53	Dead
64	Black	Widowed	T2	N3	IIIC	Poorly differentiated	3	Regional	38	Positive	Positive	23	12	102	Alive
66	White	Married	T1	N1	IIA	Moderately differentiated	2	Regional	9	Negative	Negative	4	1	94	Alive
45	White	Married	T1	N1	IIA	Moderately differentiated	2	Regional	11	Positive	Positive	18	3	76	Alive
65	White	Widowed	T2	N2	IIIA	Moderately differentiated	2	Regional	30	Positive	Negative	21	6	74	Alive
54	White	Married	T2	N1	IIB	Moderately differentiated	2	Regional	22	Positive	Negative	13	2	73	Alive
48	White	Single	T2	N1	IIB	Moderately differentiated	2	Regional	25	Positive	Positive	7	3	61	Alive
49	White	Divorced	T1	N1	IIA	Moderately differentiated	2	Regional	13	Positive	Negative	14	1	103	Alive
40	Other	Married	T2	N1	IIB	Poorly differentiated	3	Regional	30	Positive	Positive	12	1	63	Alive
64	White	Divorced	T2	N2	IIIA	Moderately differentiated	2	Regional	25	Positive	Negative	20	4	95	Alive
61	White	Single	T2	N1	IIB	Moderately differentiated	2	Regional	25	Positive	Positive	3	1	47	Alive
61	White	Married	T2	N2	IIIA	Moderately differentiated	2	Regional	48	Positive	Positive	12	5	64	Alive
55	White	Married	T3	N2	IIIA	Well differentiated	1	Regional	6	Positive	Positive	9	7	50	Alive
43	Black	Married	T1	N3	IIIC	Poorly differentiated	3	Distant	14	Positive	Positive	22	3	87	Alive
63	White	Married	T1	N1	IIA	Moderately differentiated	2	Regional	7	Positive	Positive	21	1	77	Alive
48	White	Married	T3	N1	IIIA	Well differentiated	1	Regional	90	Positive	Positive	7	1	106	Alive
46	White	Married	T2	N1	IIB	Moderately differentiated	2	Regional	25	Negative	Negative	2	1	105	Alive
63	White	Married	T1	N1	IIA	Moderately differentiated	2	Regional	15	Positive	Positive	1	1	80	Alive
43	White	Married	T3	N2	IIIA	Poorly differentiated	3	Regional	120	Negative	Negative	15	9	82	Alive
46	White	Divorced	T1	N1	IIA	Moderately differentiated	2	Regional	14	Positive	Positive	13	1	101	Alive
35	White	Married	T1	N1	IIA	Moderately differentiated	2	Regional	15	Positive	Positive	5	1	52	Alive
68	White	Married	T2	N3	IIIC	Well differentiated	1	Regional	35	Positive	Positive	28	27	40	Dead
47	White	Married	T2	N1	IIB	Moderately differentiated	2	Regional	30	Positive	Positive	15	1	79	Alive
43	White	Married	T1	N1	IIA	Moderately differentiated	2	Regional	16	Positive	Positive	12	2	13	Dead
57	White	Divorced	T1	N2	IIIA	Moderately differentiated	2	Regional	9	Positive	Positive	19	6	101	Alive
64	White	Married	T2	N1	IIB	Poorly differentiated	3	Regional	23	Negative	Negative	9	2	88	Alive
61	White	Married	T1	N1	IIA	Moderately differentiated	2	Regional	17	Positive	Positive	8	1	48	Alive
44	Other	Separated	T2	N2	IIIA	Moderately differentiated	2	Regional	43	Positive	Positive	16	4	73	Alive
50	White	Married	T1	N1	IIA	Moderately differentiated	2	Regional	19	Positive	Positive	9	3	69	Alive
49	White	Single	T2	N1	IIB	Poorly differentiated	3	Regional	21	Positive	Positive	17	2	91	Alive
67	White	Widowed	T1	N1	IIA	Well differentiated	1	Regional	17	Positive	Positive	9	2	102	Alive
46	Black	Divorced	T2	N2	IIIA	Poorly differentiated	3	Regional	45	Positive	Positive	14	8	77	Alive
51	White	Married	T1	N1	IIA	Moderately differentiated	2	Regional	18	Positive	Positive	18	1	101	Dead
58	White	Married	T2	N3	IIIC	Poorly differentiated	3	Regional	43	Negative	Negative	28	22	28	Dead
46	White	Married	T3	N3	IIIC	Poorly differentiated	3	Regional	61	Negative	Negative	18	10	10	Dead
59	White	Married	T2	N1	IIB	Well differentiated	1	Regional	27	Positive	Positive	12	1	36	Dead
53	White	Married	T1	N1	IIA	Moderately differentiated	2	Regional	15	Negative	Negative	2	2	83	Alive
62	White	Married	T2	N2	IIIA	Poorly differentiated	3	Regional	25	Positive	Negative	9	4	83	Alive
57	White	Married	T2	N1	IIB	Poorly differentiated	3	Regional	31	Positive	Positive	15	2	66	Alive
51	Black	Married	T2	N1	IIB	Well differentiated	1	Regional	50	Positive	Positive	16	1	76	Alive
69	White	Married	T2	N1	IIB	Moderately differentiated	2	Regional	30	Positive	Positive	26	2	98	Alive
47	White	Single	T2	N1	IIB	Moderately differentiated	2	Regional	38	Positive	Negative	15	2	75	Alive
57	White	Married	T1	N1	IIA	Poorly differentiated	3	Regional	5	Positive	Positive	8	1	100	Alive
55	White	Married	T1	N1	IIA	Poorly differentiated	3	Regional	11	Positive	Positive	18	2	72	Alive
52	White	Single	T2	N2	IIIA	Poorly differentiated	3	Regional	35	Positive	Negative	15	6	86	Alive
45	Other	Married	T1	N1	IIA	Well differentiated	1	Regional	7	Positive	Positive	10	2	74	Alive
39	White	Married	T1	N1	IIA	Poorly differentiated	3	Regional	14	Positive	Positive	3	1	78	Alive
56	Black	Married	T4	N1	IIIB	Moderately differentiated	2	Regional	120	Positive	Positive	15	2	58	Alive
45	White	Married	T1	N1	IIA	Well differentiated	1	Regional	14	Positive	Positive	13	1	94	Alive
41	White	Married	T2	N1	IIB	Moderately differentiated	2	Regional	33	Positive	Positive	3	1	62	Alive
63	White	Single	T1	N1	IIA	Well differentiated	1	Regional	19	Positive	Positive	6	2	17	Dead
68	White	Married	T1	N1	IIA	Moderately differentiated	2	Regional	19	Positive	Positive	8	1	98	Alive
64	White	Married	T1	N1	IIA	Well differentiated	1	Regional	15	Positive	Positive	7	1	50	Alive
49	White	Married	T1	N2	IIIA	Poorly differentiated	3	Regional	18	Positive	Positive	19	7	103	Alive
68	White	Married	T2	N1	IIB	Moderately differentiated	2	Regional	47	Positive	Positive	13	3	69	Alive
46	White	Single	T1	N1	IIA	Moderately differentiated	2	Regional	13	Positive	Positive	25	1	107	Alive
59	White	Married	T2	N1	IIB	Well differentiated	1	Regional	25	Positive	Positive	5	1	101	Alive
40	White	Married	T2	N1	IIB	Poorly differentiated	3	Regional	28	Negative	Negative	9	2	50	Alive
47	White	Married	T1	N1	IIA	Moderately differentiated	2	Regional	16	Positive	Positive	5	1	68	Alive
53	White	Married	T2	N1	IIB	Moderately differentiated	2	Regional	31	Positive	Positive	16	1	68	Alive
59	White	Married	T1	N1	IIA	Moderately differentiated	2	Regional	4	Positive	Positive	4	1	52	Alive
50	Black	Married	T2	N1	IIB	Moderately differentiated	2	Regional	31	Positive	Positive	14	1	84	Alive
47	White	Married	T2	N2	IIIA	Poorly differentiated	3	Regional	30	Negative	Positive	11	4	102	Alive
46	Other	Single	T3	N1	IIIA	Well differentiated	1	Regional	55	Positive	Positive	14	1	53	Alive
46	White	Married	T2	N1	IIB	Moderately differentiated	2	Regional	30	Positive	Positive	14	2	85	Alive
67	White	Married	T1	N1	IIA	Moderately differentiated	2	Regional	14	Positive	Positive	3	1	101	Alive
51	White	Married	T1	N2	IIIA	Poorly differentiated	3	Regional	17	Positive	Positive	16	6	106	Alive
65	White	Widowed	T2	N2	IIIA	Moderately differentiated	2	Regional	21	Positive	Positive	18	6	72	Dead
56	White	Married	T3	N3	IIIC	Moderately differentiated	2	Regional	70	Negative	Negative	26	26	18	Dead
68	Other	Widowed	T2	N2	IIIA	Well differentiated	1	Regional	30	Positive	Positive	10	9	48	Alive
57	Other	Married	T1	N1	IIA	Well differentiated	1	Regional	15	Positive	Positive	20	3	84	Alive
49	White	Married	T4	N2	IIIB	Poorly differentiated	3	Distant	40	Positive	Positive	10	5	59	Alive
48	White	Married	T1	N1	IIA	Moderately differentiated	2	Regional	8	Positive	Positive	5	1	72	Alive
67	Other	Married	T1	N1	IIA	Well differentiated	1	Regional	7	Positive	Positive	3	1	73	Alive
64	White	Married	T2	N1	IIB	Moderately differentiated	2	Regional	40	Negative	Negative	4	3	58	Alive
53	White	Single	T2	N1	IIB	Well differentiated	1	Regional	35	Positive	Positive	11	2	88	Alive
42	White	Divorced	T1	N1	IIA	Moderately differentiated	2	Regional	16	Positive	Positive	15	2	89	Alive
50	White	Married	T2	N1	IIB	Moderately differentiated	2	Regional	30	Positive	Positive	27	2	86	Alive
56	White	Married	T1	N1	IIA	Moderately differentiated	2	Regional	18	Positive	Positive	2	1	94	Alive
53	White	Married	T2	N1	IIB	Moderately differentiated	2	Regional	30	Positive	Positive	19	18	92	Alive
59	White	Married	T1	N1	IIA	Well differentiated	1	Regional	15	Positive	Negative	22	1	49	Alive
67	White	Married	T1	N1	IIA	Well differentiated	1	Regional	12	Positive	Positive	5	1	103	Alive
45	White	Single	T2	N1	IIB	Poorly differentiated	3	Regional	40	Positive	Positive	20	2	105	Alive
45	Black	Married	T3	N3	IIIC	Poorly differentiated	3	Regional	57	Positive	Positive	20	20	83	Alive
49	White	Married	T3	N1	IIIA	Moderately differentiated	2	Regional	60	Positive	Positive	4	1	101	Alive
65	White	Married	T2	N1	IIB	Moderately differentiated	2	Regional	38	Positive	Positive	3	3	98	Dead
45	White	Married	T3	N1	IIIA	Poorly differentiated	3	Regional	55	Positive	Positive	16	3	81	Alive
56	White	Divorced	T2	N3	IIIC	Poorly differentiated	3	Regional	24	Negative	Negative	21	13	37	Dead
60	White	Married	T1	N1	IIA	Moderately differentiated	2	Regional	20	Positive	Positive	17	1	75	Alive
57	Black	Separated	T2	N3	IIIC	Poorly differentiated	3	Regional	40	Negative	Negative	36	35	48	Dead
54	Black	Single	T2	N1	IIB	Moderately differentiated	2	Regional	38	Positive	Positive	5	2	69	Alive
50	White	Married	T3	N1	IIIA	Moderately differentiated	2	Regional	70	Positive	Positive	15	2	104	Alive
63	White	Married	T1	N1	IIA	Moderately differentiated	2	Regional	18	Positive	Positive	8	1	87	Alive
41	Black	Married	T2	N1	IIB	Moderately differentiated	2	Regional	25	Positive	Positive	9	1	72	Alive
51	White	Divorced	T3	N1	IIIA	Moderately differentiated	2	Regional	74	Positive	Positive	13	2	76	Alive
65	White	Married	T3	N1	IIIA	Moderately differentiated	2	Regional	60	Positive	Positive	15	1	75	Alive
59	White	Married	T3	N1	IIIA	Well differentiated	1	Regional	60	Positive	Positive	2	1	85	Alive
66	White	Married	T2	N2	IIIA	Poorly differentiated	3	Regional	23	Positive	Positive	10	5	93	Alive
41	White	Married	T2	N1	IIB	Moderately differentiated	2	Regional	45	Positive	Positive	10	2	56	Alive
66	White	Single	T2	N2	IIIA	Poorly differentiated	3	Regional	21	Positive	Positive	8	8	49	Alive
67	White	Married	T1	N3	IIIC	Poorly differentiated	3	Regional	14	Positive	Negative	26	22	48	Dead
40	White	Married	T1	N1	IIA	Moderately differentiated	2	Regional	13	Positive	Positive	21	1	70	Alive
39	Black	Divorced	T1	N2	IIIA	Poorly differentiated	3	Regional	20	Positive	Positive	14	7	51	Alive
66	White	Married	T2	N1	IIB	Well differentiated	1	Regional	21	Positive	Positive	14	1	57	Alive
58	Black	Married	T2	N2	IIIA	Poorly differentiated	3	Regional	25	Positive	Positive	18	9	57	Dead
45	White	Single	T2	N1	IIB	Moderately differentiated	2	Regional	22	Positive	Positive	10	3	87	Alive
65	White	Widowed	T1	N1	IIA	Moderately differentiated	2	Regional	8	Positive	Positive	4	1	98	Alive
43	Black	Married	T2	N2	IIIA	Moderately differentiated	2	Regional	25	Positive	Positive	10	7	80	Alive
57	Black	Widowed	T2	N3	IIIC	Well differentiated	1	Regional	25	Positive	Positive	12	10	74	Alive
47	White	Married	T3	N1	IIIA	Moderately differentiated	2	Regional	70	Positive	Positive	32	1	102	Alive
44	White	Married	T1	N1	IIA	Moderately differentiated	2	Regional	11	Positive	Positive	13	1	104	Alive
46	White	Married	T3	N1	IIIA	Moderately differentiated	2	Regional	80	Negative	Negative	26	2	100	Alive
64	White	Single	T1	N1	IIA	Moderately differentiated	2	Regional	16	Positive	Positive	6	1	62	Alive
59	White	Married	T1	N1	IIA	Moderately differentiated	2	Regional	18	Positive	Positive	13	3	72	Alive
51	White	Married	T1	N1	IIA	Poorly differentiated	3	Regional	15	Positive	Positive	13	1	86	Alive
66	White	Single	T2	N1	IIB	Well differentiated	1	Regional	26	Positive	Positive	12	1	53	Alive
46	White	Married	T1	N1	IIA	Moderately differentiated	2	Regional	20	Positive	Positive	6	2	58	Alive
52	White	Married	T1	N1	IIA	Poorly differentiated	3	Regional	18	Positive	Positive	11	2	83	Alive
49	White	Married	T1	N1	IIA	Well differentiated	1	Regional	18	Positive	Positive	20	1	94	Alive
42	White	Married	T1	N1	IIA	Moderately differentiated	2	Regional	14	Positive	Positive	21	1	101	Alive
63	White	Married	T2	N1	IIB	Moderately differentiated	2	Regional	42	Positive	Positive	18	2	59	Dead
66	White	Married	T3	N1	IIIA	Poorly differentiated	3	Regional	58	Positive	Negative	28	2	43	Dead
48	White	Single	T1	N1	IIA	Moderately differentiated	2	Regional	18	Positive	Positive	14	3	54	Alive
66	White	Widowed	T2	N1	IIB	Poorly differentiated	3	Regional	25	Positive	Positive	3	1	57	Alive
41	White	Married	T1	N1	IIA	Moderately differentiated	2	Regional	9	Positive	Positive	22	1	96	Alive
61	White	Single	T1	N1	IIA	Poorly differentiated	3	Regional	19	Positive	Positive	2	1	64	Alive
55	White	Married	T1	N1	IIA	Moderately differentiated	2	Regional	11	Positive	Positive	13	2	71	Alive
62	White	Married	T1	N2	IIIA	Poorly differentiated	3	Regional	15	Positive	Positive	21	4	74	Alive
35	White	Single	T2	N1	IIB	Moderately differentiated	2	Regional	21	Positive	Negative	22	1	49	Alive
59	White	Married	T3	N3	IIIC	Poorly differentiated	3	Regional	52	Positive	Positive	16	16	31	Dead
54	White	Married	T2	N1	IIB	Moderately differentiated	2	Regional	40	Positive	Positive	13	1	53	Alive
64	White	Single	T1	N1	IIA	Well differentiated	1	Regional	11	Positive	Positive	16	2	96	Alive
64	White	Married	T1	N1	IIA	Well differentiated	1	Regional	20	Positive	Positive	5	1	51	Alive
38	White	Single	T2	N1	IIB	Moderately differentiated	2	Regional	33	Positive	Positive	1	1	64	Alive
60	Other	Married	T1	N1	IIA	Moderately differentiated	2	Regional	14	Positive	Positive	1	1	95	Alive
55	Black	Single	T2	N1	IIB	Moderately differentiated	2	Regional	28	Positive	Negative	4	1	92	Alive
41	White	Married	T4	N1	IIIB	Poorly differentiated	3	Distant	20	Positive	Positive	32	3	58	Alive
67	White	Divorced	T1	N1	IIA	Moderately differentiated	2	Regional	19	Positive	Positive	16	1	62	Alive
53	White	Married	T3	N3	IIIC	Moderately differentiated	2	Regional	100	Positive	Positive	11	10	15	Alive
53	White	Married	T1	N2	IIIA	Poorly differentiated	3	Regional	9	Negative	Negative	13	5	107	Alive
34	Black	Single	T2	N1	IIB	Moderately differentiated	2	Regional	25	Positive	Positive	24	1	62	Alive
39	Black	Single	T1	N1	IIA	Moderately differentiated	2	Regional	15	Positive	Positive	28	1	18	Alive
31	White	Married	T3	N3	IIIC	Poorly differentiated	3	Regional	60	Positive	Negative	30	12	46	Dead
64	White	Married	T3	N1	IIIA	Moderately differentiated	2	Regional	76	Positive	Positive	16	3	76	Alive
40	Black	Married	T1	N2	IIIA	Poorly differentiated	3	Regional	16	Negative	Negative	16	4	77	Alive
59	White	Married	T1	N1	IIA	Moderately differentiated	2	Regional	20	Positive	Positive	3	1	86	Alive
55	White	Married	T2	N1	IIB	Poorly differentiated	3	Regional	45	Positive	Positive	8	1	87	Alive
46	White	Married	T2	N3	IIIC	Poorly differentiated	3	Distant	35	Positive	Positive	2	1	24	Dead
58	Black	Married	T1	N1	IIA	Poorly differentiated	3	Regional	18	Positive	Negative	6	1	63	Alive
66	White	Married	T1	N1	IIA	Moderately differentiated	2	Regional	20	Positive	Positive	9	1	57	Alive
56	White	Single	T2	N1	IIB	Moderately differentiated	2	Regional	26	Positive	Positive	2	1	72	Alive
47	White	Married	T2	N3	IIIC	Well differentiated	1	Regional	35	Positive	Positive	16	15	100	Alive
39	White	Married	T2	N2	IIIA	Poorly differentiated	3	Regional	40	Positive	Positive	10	9	72	Alive
46	Black	Married	T2	N1	IIB	Moderately differentiated	2	Regional	30	Positive	Positive	13	1	67	Alive
62	White	Married	T1	N1	IIA	Moderately differentiated	2	Regional	12	Positive	Positive	1	1	68	Dead
46	White	Married	T1	N1	IIA	Moderately differentiated	2	Regional	19	Positive	Positive	23	1	107	Alive
60	White	Married	T2	N3	IIIC	Poorly differentiated	3	Regional	28	Positive	Positive	26	12	86	Alive
36	Other	Single	T2	N1	IIB	Well differentiated	1	Regional	28	Positive	Positive	21	1	28	Dead
51	White	Single	T2	N1	IIB	Well differentiated	1	Regional	22	Positive	Positive	4	2	62	Alive
60	Other	Single	T1	N1	IIA	Moderately differentiated	2	Regional	8	Positive	Positive	13	1	76	Alive
63	White	Married	T2	N1	IIB	Poorly differentiated	3	Regional	32	Positive	Positive	13	1	81	Alive
65	White	Married	T2	N1	IIB	Moderately differentiated	2	Regional	45	Positive	Positive	14	2	22	Dead
59	Black	Married	T3	N3	IIIC	Moderately differentiated	2	Regional	55	Positive	Positive	30	11	93	Alive
50	White	Married	T1	N1	IIA	Well differentiated	1	Regional	9	Positive	Positive	5	1	50	Alive
53	White	Single	T2	N1	IIB	Moderately differentiated	2	Regional	23	Positive	Positive	3	2	83	Alive
46	Other	Divorced	T1	N1	IIA	Moderately differentiated	2	Regional	20	Positive	Negative	18	3	104	Alive
46	White	Married	T2	N1	IIB	Moderately differentiated	2	Regional	35	Positive	Positive	14	1	83	Alive
46	White	Married	T2	N1	IIB	Moderately differentiated	2	Regional	23	Positive	Positive	15	2	8	Alive
47	Other	Married	T3	N1	IIIA	Moderately differentiated	2	Regional	80	Positive	Positive	21	4	30	Dead
61	White	Married	T1	N1	IIA	Moderately differentiated	2	Regional	15	Positive	Positive	14	1	93	Alive
52	Other	Married	T1	N1	IIA	Moderately differentiated	2	Regional	9	Positive	Positive	7	1	93	Alive
57	White	Married	T4	N1	IIIB	Poorly differentiated	3	Regional	30	Positive	Positive	14	1	50	Alive
59	White	Married	T1	N1	IIA	Moderately differentiated	2	Regional	20	Negative	Negative	11	2	99	Alive
63	White	Married	T3	N1	IIIA	Moderately differentiated	2	Regional	66	Positive	Positive	20	3	76	Alive
48	White	Married	T2	N1	IIB	Moderately differentiated	2	Regional	22	Positive	Positive	16	3	65	Alive
59	White	Married	T1	N2	IIIA	Moderately differentiated	2	Regional	16	Negative	Negative	17	7	64	Alive
58	White	Married	T1	N2	IIIA	Well differentiated	1	Regional	14	Positive	Positive	11	5	56	Alive
47	White	Married	T3	N1	IIIA	Poorly differentiated	3	Regional	80	Positive	Positive	20	1	73	Alive
56	White	Married	T2	N1	IIB	Moderately differentiated	2	Regional	25	Positive	Positive	13	2	65	Alive
44	Other	Married	T1	N1	IIA	Poorly differentiated	3	Regional	10	Positive	Positive	4	1	74	Alive
44	White	Married	T2	N1	IIB	Well differentiated	1	Regional	22	Positive	Positive	5	1	74	Alive
33	White	Married	T1	N1	IIA	Well differentiated	1	Regional	12	Positive	Positive	13	2	75	Alive
54	White	Married	T1	N1	IIA	Moderately differentiated	2	Regional	19	Positive	Positive	16	1	60	Alive
45	White	Married	T1	N1	IIA	Moderately differentiated	2	Regional	17	Positive	Positive	8	2	98	Alive
60	White	Married	T2	N1	IIB	Well differentiated	1	Regional	25	Positive	Positive	14	1	103	Alive
62	White	Married	T1	N1	IIA	Moderately differentiated	2	Regional	9	Positive	Positive	4	1	48	Alive
53	White	Married	T1	N1	IIA	Well differentiated	1	Regional	9	Positive	Positive	9	2	68	Alive
41	White	Married	T2	N1	IIB	Poorly differentiated	3	Regional	33	Positive	Positive	6	1	97	Alive
39	White	Married	T2	N1	IIB	Moderately differentiated	2	Regional	37	Positive	Positive	21	2	85	Alive
44	Other	Married	T2	N1	IIB	Well differentiated	1	Regional	24	Positive	Positive	13	1	47	Alive
57	White	Widowed	T1	N1	IIA	Moderately differentiated	2	Regional	18	Positive	Positive	15	2	63	Alive
33	White	Married	T4	N2	IIIB	Poorly differentiated	3	Regional	75	Positive	Positive	4	4	78	Dead
68	Black	Widowed	T2	N1	IIB	Poorly differentiated	3	Regional	25	Positive	Negative	14	3	54	Alive
49	White	Married	T1	N1	IIA	Well differentiated	1	Regional	10	Positive	Positive	15	1	46	Alive
50	White	Married	T2	N2	IIIA	Moderately differentiated	2	Regional	36	Positive	Positive	18	4	74	Alive
60	White	Widowed	T2	N2	IIIA	Moderately differentiated	2	Regional	26	Positive	Positive	24	8	98	Alive
50	Other	Divorced	T1	N1	IIA	Moderately differentiated	2	Regional	14	Positive	Positive	4	1	97	Alive
40	Black	Single	T3	N2	IIIA	Moderately differentiated	2	Regional	82	Positive	Positive	10	7	36	Dead
46	White	Married	T2	N1	IIB	Moderately differentiated	2	Regional	30	Positive	Positive	20	2	66	Alive
49	Black	Separated	T1	N3	IIIC	Well differentiated	1	Distant	12	Positive	Positive	16	10	14	Dead
69	White	Widowed	T4	N3	IIIC	Poorly differentiated	3	Regional	22	Negative	Negative	19	16	25	Dead
54	White	Married	T1	N1	IIA	Moderately differentiated	2	Regional	16	Positive	Positive	21	1	64	Alive
51	White	Single	T1	N1	IIA	Moderately differentiated	2	Regional	16	Positive	Positive	13	2	79	Alive
51	White	Single	T2	N1	IIB	Poorly differentiated	3	Regional	40	Negative	Negative	15	3	39	Dead
68	White	Married	T1	N3	IIIC	Moderately differentiated	2	Regional	20	Positive	Positive	29	25	83	Dead
41	White	Married	T2	N1	IIB	Poorly differentiated	3	Regional	28	Positive	Positive	8	1	103	Alive
58	White	Married	T2	N3	IIIC	Moderately differentiated	2	Regional	21	Positive	Negative	15	14	7	Dead
62	White	Married	T2	N1	IIB	Moderately differentiated	2	Regional	24	Positive	Positive	15	1	90	Alive
42	White	Married	T3	N1	IIIA	Well differentiated	1	Regional	55	Positive	Positive	24	1	48	Alive
46	Other	Married	T2	N2	IIIA	Moderately differentiated	2	Regional	31	Positive	Negative	16	9	75	Alive
54	White	Married	T2	N3	IIIC	Moderately differentiated	2	Regional	24	Positive	Positive	21	17	100	Alive
54	White	Single	T2	N1	IIB	Moderately differentiated	2	Regional	37	Positive	Positive	28	1	76	Alive
47	White	Married	T2	N1	IIB	Well differentiated	1	Regional	30	Positive	Positive	9	2	87	Alive
66	White	Divorced	T1	N3	IIIC	Poorly differentiated	3	Regional	20	Positive	Positive	14	13	48	Alive
42	Black	Married	T1	N1	IIA	Well differentiated	1	Regional	14	Positive	Positive	10	1	103	Alive
55	White	Married	T1	N1	IIA	Moderately differentiated	2	Regional	20	Positive	Positive	3	1	87	Alive
60	White	Divorced	T2	N2	IIIA	Poorly differentiated	3	Regional	27	Positive	Positive	10	4	58	Alive
52	White	Married	T1	N1	IIA	Moderately differentiated	2	Regional	12	Positive	Positive	1	1	89	Alive
61	White	Married	T3	N3	IIIC	Moderately differentiated	2	Regional	80	Positive	Positive	25	11	50	Alive
48	White	Married	T2	N1	IIB	Moderately differentiated	2	Regional	23	Positive	Positive	34	2	40	Dead
58	White	Married	T1	N1	IIA	Moderately differentiated	2	Regional	14	Positive	Positive	1	1	54	Alive
44	Other	Married	T1	N1	IIA	Moderately differentiated	2	Regional	10	Positive	Positive	9	2	80	Alive
43	White	Married	T2	N3	IIIC	Poorly differentiated	3	Regional	22	Positive	Negative	23	10	51	Dead
53	Other	Married	T1	N1	IIA	Poorly differentiated	3	Regional	15	Positive	Positive	4	1	18	Alive
48	White	Married	T2	N1	IIB	Moderately differentiated	2	Regional	27	Positive	Positive	1	1	100	Alive
63	White	Single	T1	N1	IIA	Moderately differentiated	2	Regional	20	Positive	Positive	13	3	95	Alive
64	White	Married	T2	N1	IIB	Well differentiated	1	Regional	31	Positive	Positive	9	1	67	Alive
39	White	Married	T1	N1	IIA	Moderately differentiated	2	Regional	14	Positive	Positive	6	1	78	Alive
59	White	Married	T4	N3	IIIC	Moderately differentiated	2	Regional	40	Positive	Positive	15	10	80	Alive
51	Black	Widowed	T2	N1	IIB	Moderately differentiated	2	Regional	25	Positive	Positive	14	3	56	Alive
39	White	Married	T2	N1	IIB	Poorly differentiated	3	Regional	35	Positive	Positive	8	3	54	Alive
56	White	Married	T1	N1	IIA	Moderately differentiated	2	Regional	20	Positive	Positive	18	2	52	Alive
51	White	Widowed	T2	N1	IIB	Moderately differentiated	2	Regional	42	Positive	Negative	11	2	106	Alive
49	White	Separated	T2	N3	IIIC	Moderately differentiated	2	Regional	25	Negative	Negative	27	24	59	Dead
68	White	Widowed	T2	N1	IIB	Moderately differentiated	2	Regional	50	Positive	Positive	7	3	99	Alive
51	White	Married	T1	N1	IIA	Moderately differentiated	2	Regional	20	Positive	Positive	13	1	66	Alive
54	White	Single	T1	N2	IIIA	Poorly differentiated	3	Regional	13	Positive	Negative	9	5	61	Alive
64	White	Married	T1	N2	IIIA	Moderately differentiated	2	Regional	6	Positive	Positive	14	8	73	Alive
43	White	Married	T1	N2	IIIA	Moderately differentiated	2	Regional	16	Positive	Positive	13	6	94	Alive
39	White	Married	T3	N3	IIIC	Poorly differentiated	3	Regional	60	Positive	Positive	15	15	93	Alive
69	White	Married	T2	N1	IIB	Moderately differentiated	2	Regional	23	Positive	Positive	15	2	56	Alive
66	White	Divorced	T1	N1	IIA	Poorly differentiated	3	Regional	15	Positive	Positive	14	1	83	Alive
55	White	Married	T1	N3	IIIC	Well differentiated	1	Regional	14	Positive	Positive	17	10	56	Dead
69	White	Married	T1	N1	IIA	Moderately differentiated	2	Regional	9	Positive	Positive	16	1	69	Alive
51	White	Divorced	T1	N1	IIA	Moderately differentiated	2	Regional	16	Positive	Positive	14	1	76	Alive
57	White	Married	T2	N1	IIB	Well differentiated	1	Regional	42	Positive	Positive	3	1	85	Alive
63	White	Married	T2	N2	IIIA	Poorly differentiated	3	Regional	40	Positive	Positive	13	6	48	Dead
55	White	Married	T2	N2	IIIA	Moderately differentiated	2	Regional	25	Positive	Positive	13	9	78	Alive
55	White	Married	T2	N1	IIB	Moderately differentiated	2	Regional	25	Positive	Positive	28	2	75	Alive
59	White	Married	T2	N1	IIB	Moderately differentiated	2	Regional	37	Positive	Positive	20	3	107	Alive
61	White	Married	T2	N1	IIB	Poorly differentiated	3	Regional	23	Positive	Positive	5	1	63	Alive
49	Other	Married	T2	N1	IIB	Poorly differentiated	3	Regional	30	Positive	Positive	28	3	94	Alive
60	White	Married	T1	N3	IIIC	Moderately differentiated	2	Regional	12	Positive	Positive	23	20	55	Alive
50	White	Divorced	T2	N1	IIB	Poorly differentiated	3	Regional	35	Positive	Positive	3	1	98	Alive
61	Black	Single	T2	N1	IIB	Well differentiated	1	Regional	47	Positive	Positive	12	3	40	Dead
47	White	Married	T2	N3	IIIC	Moderately differentiated	2	Regional	28	Positive	Positive	23	16	65	Alive
55	White	Married	T3	N1	IIIA	Moderately differentiated	2	Regional	63	Positive	Negative	14	1	64	Alive
57	White	Married	T1	N1	IIA	Well differentiated	1	Regional	8	Positive	Positive	17	1	80	Alive
53	White	Single	T2	N2	IIIA	Poorly differentiated	3	Regional	35	Positive	Negative	14	4	58	Alive
44	White	Married	T3	N3	IIIC	Moderately differentiated	2	Regional	60	Positive	Positive	24	1	89	Alive
63	White	Married	T2	N2	IIIA	Poorly differentiated	3	Regional	30	Positive	Positive	27	8	87	Alive
62	White	Married	T2	N2	IIIA	Moderately differentiated	2	Regional	22	Positive	Positive	21	8	93	Alive
43	White	Married	T1	N1	IIA	Poorly differentiated	3	Regional	13	Positive	Positive	16	1	27	Alive
69	Black	Married	T2	N3	IIIC	Moderately differentiated	2	Regional	42	Negative	Negative	19	13	61	Alive
46	Black	Married	T2	N3	IIIC	Poorly differentiated	3	Regional	45	Negative	Negative	11	10	80	Alive
53	White	Married	T2	N3	IIIC	Moderately differentiated	2	Regional	25	Negative	Positive	23	17	99	Alive
40	White	Single	T1	N1	IIA	Well differentiated	1	Regional	10	Positive	Positive	3	2	5	Alive
63	White	Married	T2	N1	IIB	Moderately differentiated	2	Regional	35	Positive	Positive	3	1	95	Dead
64	White	Married	T2	N1	IIB	Moderately differentiated	2	Regional	37	Positive	Positive	10	3	87	Alive
57	White	Married	T2	N2	IIIA	Well differentiated	1	Regional	35	Positive	Positive	8	6	100	Alive
43	White	Married	T2	N2	IIIA	Poorly differentiated	3	Regional	40	Positive	Positive	14	5	99	Alive
60	White	Single	T1	N2	IIIA	Poorly differentiated	3	Regional	17	Positive	Negative	11	6	23	Alive
42	White	Single	T1	N1	IIA	Poorly differentiated	3	Regional	12	Positive	Positive	9	2	102	Alive
40	White	Married	T1	N1	IIA	Moderately differentiated	2	Regional	15	Positive	Positive	13	1	106	Alive
43	Black	Married	T2	N1	IIB	Poorly differentiated	3	Regional	30	Positive	Positive	25	19	74	Alive
57	White	Married	T3	N2	IIIA	Moderately differentiated	2	Regional	60	Positive	Positive	13	4	41	Alive
68	White	Married	T1	N1	IIA	Well differentiated	1	Regional	19	Positive	Positive	12	3	55	Alive
65	White	Divorced	T2	N1	IIB	Poorly differentiated	3	Regional	27	Positive	Positive	13	1	58	Alive
60	White	Married	T1	N1	IIA	Moderately differentiated	2	Regional	10	Positive	Positive	2	1	51	Alive
67	White	Widowed	T1	N1	IIA	Moderately differentiated	2	Regional	12	Positive	Positive	13	1	40	Dead
39	White	Single	T3	N2	IIIA	Undifferentiated	anaplastic; Grade IV	Regional	70	Positive	Positive	14	4	79	Dead
59	White	Divorced	T2	N3	IIIC	Poorly differentiated	3	Regional	44	Positive	Positive	36	16	41	Dead
52	White	Single	T2	N3	IIIC	Moderately differentiated	2	Regional	45	Positive	Positive	21	19	102	Alive
58	White	Divorced	T1	N1	IIA	Moderately differentiated	2	Regional	17	Positive	Negative	24	1	40	Alive
48	White	Divorced	T3	N2	IIIA	Moderately differentiated	2	Regional	80	Positive	Positive	35	7	49	Alive
61	White	Married	T1	N1	IIA	Moderately differentiated	2	Regional	16	Positive	Positive	4	1	76	Alive
34	White	Married	T2	N1	IIB	Poorly differentiated	3	Regional	24	Positive	Positive	7	1	66	Alive
56	White	Married	T1	N1	IIA	Moderately differentiated	2	Regional	8	Positive	Positive	3	1	54	Alive
59	White	Married	T3	N1	IIIA	Moderately differentiated	2	Regional	51	Positive	Positive	11	2	75	Alive
52	White	Married	T3	N1	IIIA	Moderately differentiated	2	Regional	70	Positive	Positive	27	2	79	Alive
57	White	Widowed	T3	N1	IIIA	Poorly differentiated	3	Regional	60	Positive	Negative	13	3	58	Alive
67	White	Married	T2	N1	IIB	Moderately differentiated	2	Regional	45	Positive	Positive	29	3	65	Alive
65	White	Married	T1	N1	IIA	Moderately differentiated	2	Regional	1	Positive	Positive	6	1	81	Alive
48	White	Divorced	T2	N2	IIIA	Poorly differentiated	3	Regional	27	Positive	Positive	17	9	106	Alive
64	Black	Married	T2	N2	IIIA	Moderately differentiated	2	Regional	35	Positive	Positive	11	8	40	Dead
64	White	Divorced	T3	N1	IIIA	Poorly differentiated	3	Regional	72	Negative	Negative	11	1	82	Alive
57	White	Married	T2	N1	IIB	Moderately differentiated	2	Regional	45	Positive	Positive	31	2	76	Alive
47	White	Widowed	T1	N1	IIA	Moderately differentiated	2	Regional	20	Negative	Negative	13	1	69	Alive
49	Other	Married	T2	N1	IIB	Poorly differentiated	3	Regional	30	Positive	Positive	12	1	55	Alive
40	White	Married	T2	N1	IIB	Poorly differentiated	3	Regional	30	Positive	Positive	12	1	60	Alive
57	White	Married	T1	N1	IIA	Moderately differentiated	2	Regional	13	Positive	Positive	3	3	94	Alive
47	White	Married	T3	N2	IIIA	Moderately differentiated	2	Regional	120	Positive	Positive	16	9	55	Alive
63	White	Married	T1	N1	IIA	Poorly differentiated	3	Regional	15	Positive	Positive	17	1	82	Alive
43	White	Married	T3	N1	IIIA	Poorly differentiated	3	Regional	61	Positive	Positive	19	2	61	Alive
66	White	Married	T1	N1	IIA	Moderately differentiated	2	Regional	15	Positive	Positive	5	1	90	Alive
66	White	Married	T4	N2	IIIB	Moderately differentiated	2	Distant	30	Positive	Positive	12	8	90	Dead
44	White	Married	T1	N1	IIA	Poorly differentiated	3	Regional	18	Positive	Positive	9	1	64	Dead
64	White	Married	T2	N1	IIB	Well differentiated	1	Regional	28	Positive	Positive	15	1	50	Alive
45	White	Married	T1	N1	IIA	Moderately differentiated	2	Regional	8	Positive	Positive	23	1	54	Alive
68	White	Divorced	T2	N1	IIB	Poorly differentiated	3	Regional	22	Positive	Positive	9	2	13	Dead
55	Other	Married	T2	N2	IIIA	Moderately differentiated	2	Regional	40	Positive	Negative	23	7	89	Alive
54	White	Married	T1	N1	IIA	Moderately differentiated	2	Regional	15	Positive	Positive	2	1	102	Alive
66	White	Divorced	T1	N1	IIA	Moderately differentiated	2	Regional	20	Positive	Negative	5	2	47	Dead
59	White	Divorced	T1	N2	IIIA	Moderately differentiated	2	Regional	15	Positive	Positive	12	4	63	Alive
61	White	Married	T2	N2	IIIA	Moderately differentiated	2	Regional	23	Positive	Positive	17	4	90	Alive
58	White	Married	T4	N2	IIIB	Poorly differentiated	3	Regional	20	Positive	Positive	17	5	75	Alive
51	White	Married	T1	N1	IIA	Poorly differentiated	3	Regional	17	Positive	Negative	12	2	46	Alive
68	Black	Single	T2	N1	IIB	Moderately differentiated	2	Regional	21	Positive	Positive	16	2	57	Alive
41	White	Married	T3	N1	IIIA	Poorly differentiated	3	Regional	52	Positive	Positive	13	1	31	Dead
59	White	Married	T2	N2	IIIA	Moderately differentiated	2	Regional	30	Positive	Negative	11	6	53	Dead
64	White	Married	T2	N1	IIB	Moderately differentiated	2	Regional	22	Positive	Positive	25	2	79	Alive
63	White	Widowed	T1	N2	IIIA	Moderately differentiated	2	Regional	19	Positive	Positive	20	4	50	Alive
65	White	Married	T1	N1	IIA	Well differentiated	1	Regional	18	Positive	Positive	15	1	89	Alive
51	White	Married	T2	N1	IIB	Moderately differentiated	2	Regional	47	Positive	Negative	9	2	104	Alive
66	Black	Widowed	T1	N1	IIA	Moderately differentiated	2	Regional	15	Positive	Negative	11	1	66	Alive
35	White	Married	T1	N1	IIA	Moderately differentiated	2	Regional	15	Positive	Positive	26	1	77	Alive
42	Other	Married	T2	N1	IIB	Moderately differentiated	2	Regional	21	Positive	Positive	13	1	100	Alive
49	White	Divorced	T2	N1	IIB	Poorly differentiated	3	Regional	40	Positive	Positive	20	2	76	Alive
47	White	Single	T1	N1	IIA	Moderately differentiated	2	Regional	17	Positive	Positive	12	3	86	Alive
66	White	Married	T1	N1	IIA	Well differentiated	1	Regional	14	Positive	Positive	13	1	82	Alive
49	White	Single	T2	N2	IIIA	Moderately differentiated	2	Regional	23	Positive	Positive	21	5	107	Alive
47	White	Married	T3	N3	IIIC	Moderately differentiated	2	Regional	68	Positive	Positive	20	13	54	Dead
45	White	Married	T2	N1	IIB	Moderately differentiated	2	Regional	25	Positive	Positive	9	1	96	Alive
55	White	Single	T2	N3	IIIC	Moderately differentiated	2	Regional	50	Positive	Positive	13	10	53	Alive
63	White	Married	T4	N2	IIIB	Moderately differentiated	2	Regional	140	Positive	Positive	9	8	89	Alive
51	White	Divorced	T2	N1	IIB	Moderately differentiated	2	Regional	28	Positive	Positive	4	1	72	Alive
59	White	Divorced	T1	N1	IIA	Moderately differentiated	2	Regional	7	Positive	Positive	3	1	82	Alive
43	White	Married	T2	N1	IIB	Poorly differentiated	3	Regional	23	Positive	Positive	16	2	103	Alive
59	White	Married	T1	N3	IIIC	Well differentiated	1	Regional	7	Positive	Positive	27	22	68	Alive
55	White	Married	T1	N1	IIA	Moderately differentiated	2	Regional	10	Positive	Positive	14	1	54	Alive
49	White	Married	T1	N1	IIA	Poorly differentiated	3	Regional	15	Positive	Positive	15	2	77	Alive
45	White	Divorced	T1	N1	IIA	Moderately differentiated	2	Regional	11	Positive	Positive	16	1	9	Alive
41	White	Married	T1	N3	IIIC	Poorly differentiated	3	Regional	12	Positive	Positive	40	10	54	Alive
63	White	Married	T2	N1	IIB	Moderately differentiated	2	Regional	28	Positive	Positive	17	1	97	Alive
41	White	Married	T3	N1	IIIA	Poorly differentiated	3	Regional	80	Positive	Positive	13	3	60	Alive
59	White	Married	T2	N3	IIIC	Moderately differentiated	2	Regional	25	Positive	Positive	22	11	88	Alive
62	White	Married	T2	N1	IIB	Well differentiated	1	Regional	28	Positive	Positive	19	1	89	Alive
65	White	Married	T1	N1	IIA	Moderately differentiated	2	Regional	15	Positive	Positive	1	1	91	Alive
47	White	Married	T2	N1	IIB	Moderately differentiated	2	Regional	30	Negative	Negative	32	2	92	Alive
67	Other	Married	T1	N1	IIA	Well differentiated	1	Regional	15	Positive	Positive	3	1	103	Alive
53	White	Single	T2	N1	IIB	Moderately differentiated	2	Regional	22	Positive	Positive	2	1	81	Alive
46	White	Married	T2	N1	IIB	Moderately differentiated	2	Regional	28	Positive	Positive	10	2	47	Dead
56	White	Married	T1	N1	IIA	Well differentiated	1	Regional	16	Positive	Positive	15	1	77	Alive
63	White	Married	T3	N3	IIIC	Poorly differentiated	3	Regional	95	Positive	Positive	22	12	95	Alive
67	White	Widowed	T2	N1	IIB	Well differentiated	1	Regional	27	Positive	Positive	1	1	89	Alive
63	Black	Divorced	T3	N3	IIIC	Moderately differentiated	2	Regional	56	Positive	Negative	20	11	63	Alive
47	Black	Single	T2	N3	IIIC	Moderately differentiated	2	Regional	50	Positive	Positive	16	12	64	Alive
63	White	Single	T2	N1	IIB	Moderately differentiated	2	Regional	21	Positive	Positive	2	2	83	Alive
48	White	Married	T2	N3	IIIC	Poorly differentiated	3	Regional	21	Positive	Positive	21	19	33	Alive
61	White	Widowed	T2	N2	IIIA	Moderately differentiated	2	Regional	40	Positive	Positive	11	8	72	Alive
39	White	Single	T1	N2	IIIA	Poorly differentiated	3	Regional	18	Positive	Positive	16	6	56	Alive
68	White	Widowed	T3	N3	IIIC	Poorly differentiated	3	Regional	55	Negative	Negative	31	14	72	Alive
51	White	Married	T4	N3	IIIC	Poorly differentiated	3	Regional	90	Positive	Positive	15	15	80	Alive
69	White	Widowed	T2	N3	IIIC	Undifferentiated	anaplastic; Grade IV	Regional	28	Positive	Positive	14	13	13	Dead
39	White	Single	T3	N2	IIIA	Poorly differentiated	3	Regional	55	Positive	Positive	14	4	105	Alive
48	White	Married	T2	N1	IIB	Moderately differentiated	2	Regional	21	Positive	Positive	16	2	59	Alive
30	White	Married	T1	N1	IIA	Moderately differentiated	2	Regional	9	Positive	Positive	16	1	69	Alive
40	White	Married	T2	N1	IIB	Moderately differentiated	2	Regional	35	Positive	Positive	10	1	66	Alive
39	White	Married	T1	N1	IIA	Moderately differentiated	2	Regional	13	Positive	Positive	15	2	103	Alive
44	White	Married	T3	N1	IIIA	Poorly differentiated	3	Regional	55	Positive	Positive	12	2	78	Alive
58	Black	Single	T3	N2	IIIA	Poorly differentiated	3	Regional	51	Positive	Positive	19	5	47	Alive
38	Other	Married	T2	N1	IIB	Moderately differentiated	2	Regional	34	Positive	Positive	7	1	88	Alive
47	White	Married	T1	N1	IIA	Moderately differentiated	2	Regional	5	Positive	Positive	5	1	102	Alive
59	Other	Divorced	T3	N1	IIIA	Well differentiated	1	Regional	60	Positive	Positive	4	4	71	Alive
53	White	Married	T2	N1	IIB	Moderately differentiated	2	Regional	45	Positive	Positive	10	3	51	Alive
41	Other	Married	T2	N1	IIB	Moderately differentiated	2	Regional	38	Positive	Positive	25	3	67	Alive
52	White	Married	T2	N2	IIIA	Moderately differentiated	2	Regional	48	Positive	Positive	16	6	33	Dead
54	White	Divorced	T2	N1	IIB	Poorly differentiated	3	Regional	35	Positive	Negative	4	1	107	Alive
51	White	Married	T2	N1	IIB	Poorly differentiated	3	Regional	32	Positive	Negative	20	7	77	Alive
41	Other	Married	T2	N2	IIIA	Poorly differentiated	3	Regional	25	Positive	Positive	17	8	84	Alive
58	White	Married	T3	N1	IIIA	Moderately differentiated	2	Regional	60	Positive	Positive	6	1	91	Alive
49	White	Married	T1	N1	IIA	Moderately differentiated	2	Regional	12	Positive	Positive	11	2	61	Alive
58	White	Single	T1	N2	IIIA	Undifferentiated	anaplastic; Grade IV	Regional	19	Negative	Negative	47	7	9	Dead
42	Other	Divorced	T2	N1	IIB	Poorly differentiated	3	Regional	40	Positive	Positive	24	2	56	Alive
68	White	Widowed	T2	N3	IIIC	Poorly differentiated	3	Regional	50	Negative	Negative	15	14	10	Dead
35	White	Single	T3	N1	IIIA	Moderately differentiated	2	Regional	55	Negative	Positive	9	2	103	Alive
46	White	Married	T2	N1	IIB	Moderately differentiated	2	Regional	28	Positive	Positive	17	2	58	Alive
53	White	Married	T1	N1	IIA	Moderately differentiated	2	Regional	18	Positive	Negative	12	2	103	Alive
40	White	Separated	T2	N3	IIIC	Poorly differentiated	3	Regional	21	Negative	Negative	16	16	25	Dead
66	White	Widowed	T2	N3	IIIC	Moderately differentiated	2	Regional	37	Positive	Positive	29	29	31	Dead
62	White	Married	T1	N1	IIA	Well differentiated	1	Regional	11	Positive	Positive	4	1	50	Alive
53	White	Married	T1	N1	IIA	Moderately differentiated	2	Regional	20	Negative	Negative	11	1	66	Alive
37	Other	Married	T2	N1	IIB	Poorly differentiated	3	Regional	30	Positive	Positive	13	1	69	Alive
53	White	Single	T1	N1	IIA	Moderately differentiated	2	Regional	15	Positive	Positive	4	1	51	Alive
50	White	Married	T3	N2	IIIA	Moderately differentiated	2	Regional	55	Positive	Negative	16	6	86	Dead
64	White	Married	T1	N1	IIA	Moderately differentiated	2	Regional	17	Positive	Positive	9	1	96	Alive
66	White	Married	T1	N1	IIA	Moderately differentiated	2	Regional	17	Positive	Positive	17	2	74	Alive
65	White	Married	T2	N1	IIB	Poorly differentiated	3	Regional	25	Negative	Positive	18	1	58	Alive
64	White	Divorced	T2	N1	IIB	Moderately differentiated	2	Regional	22	Positive	Positive	28	3	66	Alive
49	White	Married	T2	N2	IIIA	Moderately differentiated	2	Regional	35	Positive	Positive	9	8	55	Alive
53	White	Single	T1	N1	IIA	Moderately differentiated	2	Regional	20	Positive	Positive	11	1	102	Alive
50	Black	Married	T1	N1	IIA	Moderately differentiated	2	Regional	20	Positive	Positive	9	3	104	Alive
61	White	Divorced	T2	N1	IIB	Moderately differentiated	2	Regional	39	Positive	Positive	43	3	77	Alive
57	White	Single	T2	N2	IIIA	Moderately differentiated	2	Regional	33	Positive	Negative	9	8	31	Dead
62	White	Widowed	T1	N1	IIA	Poorly differentiated	3	Regional	18	Positive	Positive	7	3	37	Dead
52	White	Widowed	T2	N1	IIB	Poorly differentiated	3	Regional	40	Positive	Positive	9	2	77	Alive
47	White	Married	T2	N1	IIB	Poorly differentiated	3	Regional	24	Positive	Negative	32	1	81	Alive
64	White	Married	T2	N1	IIB	Well differentiated	1	Regional	35	Positive	Negative	9	1	93	Alive
34	White	Married	T2	N1	IIB	Poorly differentiated	3	Regional	40	Positive	Positive	20	3	93	Alive
61	Black	Married	T1	N1	IIA	Well differentiated	1	Regional	11	Positive	Negative	5	1	103	Alive
61	White	Married	T2	N1	IIB	Poorly differentiated	3	Regional	26	Positive	Positive	11	2	72	Dead
58	Black	Single	T1	N2	IIIA	Poorly differentiated	3	Regional	18	Negative	Negative	24	5	76	Alive
52	White	Married	T4	N1	IIIB	Moderately differentiated	2	Regional	15	Positive	Positive	6	6	52	Dead
50	White	Married	T2	N1	IIB	Moderately differentiated	2	Regional	25	Positive	Positive	39	3	71	Alive
66	White	Married	T2	N2	IIIA	Moderately differentiated	2	Regional	21	Positive	Positive	18	5	81	Alive
66	White	Single	T1	N1	IIA	Moderately differentiated	2	Regional	18	Positive	Positive	8	3	49	Alive
43	White	Divorced	T3	N3	IIIC	Moderately differentiated	2	Regional	55	Positive	Positive	16	10	84	Dead
41	White	Married	T1	N1	IIA	Moderately differentiated	2	Regional	15	Positive	Positive	8	2	42	Alive
56	White	Single	T1	N1	IIA	Moderately differentiated	2	Regional	18	Positive	Positive	14	1	102	Alive
53	White	Single	T1	N1	IIA	Moderately differentiated	2	Regional	20	Positive	Positive	26	1	51	Alive
53	White	Divorced	T1	N1	IIA	Poorly differentiated	3	Regional	15	Positive	Positive	18	3	53	Dead
43	White	Married	T1	N1	IIA	Moderately differentiated	2	Regional	20	Positive	Positive	25	3	98	Alive
64	White	Single	T3	N2	IIIA	Moderately differentiated	2	Regional	70	Positive	Positive	13	4	51	Alive
51	White	Married	T1	N2	IIIA	Moderately differentiated	2	Regional	13	Positive	Positive	17	4	69	Alive
58	White	Divorced	T3	N1	IIIA	Moderately differentiated	2	Regional	55	Positive	Negative	8	1	40	Alive
68	White	Married	T3	N1	IIIA	Moderately differentiated	2	Regional	55	Positive	Positive	13	2	59	Alive
66	White	Married	T2	N3	IIIC	Poorly differentiated	3	Regional	24	Positive	Positive	22	21	21	Dead
51	White	Single	T2	N2	IIIA	Moderately differentiated	2	Regional	50	Positive	Positive	10	8	61	Alive
55	White	Divorced	T2	N1	IIB	Moderately differentiated	2	Regional	30	Positive	Positive	10	3	66	Alive
62	White	Married	T1	N1	IIA	Moderately differentiated	2	Regional	10	Positive	Positive	9	2	107	Alive
62	White	Married	T1	N1	IIA	Moderately differentiated	2	Regional	18	Positive	Positive	18	1	94	Alive
42	Other	Single	T1	N1	IIA	Poorly differentiated	3	Regional	18	Positive	Positive	21	2	77	Alive
55	White	Married	T2	N2	IIIA	Poorly differentiated	3	Regional	45	Positive	Positive	22	4	53	Alive
59	White	Married	T1	N1	IIA	Well differentiated	1	Regional	15	Positive	Positive	20	1	76	Alive
66	White	Married	T1	N1	IIA	Poorly differentiated	3	Regional	16	Positive	Negative	8	1	83	Alive
57	White	Single	T2	N1	IIB	Poorly differentiated	3	Regional	45	Positive	Negative	24	3	67	Alive
46	White	Divorced	T1	N3	IIIC	Poorly differentiated	3	Regional	18	Positive	Negative	18	17	69	Alive
64	White	Widowed	T3	N1	IIIA	Poorly differentiated	3	Regional	60	Positive	Positive	11	2	88	Alive
65	White	Married	T2	N2	IIIA	Moderately differentiated	2	Regional	24	Negative	Negative	7	5	80	Alive
48	White	Married	T2	N1	IIB	Poorly differentiated	3	Regional	35	Positive	Positive	19	1	81	Alive
40	White	Divorced	T1	N3	IIIC	Moderately differentiated	2	Regional	15	Positive	Positive	20	10	47	Alive
54	White	Single	T2	N1	IIB	Moderately differentiated	2	Regional	21	Positive	Positive	23	1	72	Alive
60	White	Married	T2	N2	IIIA	Moderately differentiated	2	Regional	25	Positive	Positive	25	4	96	Alive
63	White	Married	T1	N2	IIIA	Moderately differentiated	2	Regional	15	Positive	Positive	9	4	60	Alive
61	Other	Single	T1	N1	IIA	Poorly differentiated	3	Regional	11	Negative	Negative	9	1	67	Alive
69	White	Divorced	T4	N2	IIIB	Well differentiated	1	Distant	100	Positive	Positive	19	6	69	Alive
45	White	Married	T3	N1	IIIA	Moderately differentiated	2	Regional	52	Positive	Positive	49	2	58	Alive
45	White	Married	T2	N2	IIIA	Moderately differentiated	2	Regional	24	Positive	Positive	9	4	83	Alive
49	White	Married	T1	N1	IIA	Well differentiated	1	Regional	14	Positive	Positive	7	1	101	Alive
69	White	Divorced	T3	N1	IIIA	Well differentiated	1	Regional	55	Positive	Positive	7	1	64	Alive
42	White	Married	T2	N3	IIIC	Poorly differentiated	3	Distant	45	Negative	Negative	18	17	31	Dead
54	Black	Separated	T2	N1	IIB	Moderately differentiated	2	Regional	25	Positive	Positive	11	1	91	Alive
64	White	Married	T2	N1	IIB	Well differentiated	1	Regional	25	Positive	Positive	6	1	78	Alive
49	Black	Married	T2	N2	IIIA	Poorly differentiated	3	Regional	32	Positive	Negative	16	4	105	Alive
44	White	Married	T2	N1	IIB	Moderately differentiated	2	Regional	41	Positive	Positive	17	2	78	Alive
52	White	Married	T2	N1	IIB	Moderately differentiated	2	Regional	40	Negative	Negative	4	2	40	Dead
47	White	Divorced	T2	N1	IIB	Poorly differentiated	3	Regional	32	Positive	Positive	17	2	92	Alive
59	White	Married	T1	N1	IIA	Poorly differentiated	3	Regional	12	Positive	Positive	11	2	99	Alive
67	White	Married	T1	N1	IIA	Moderately differentiated	2	Regional	7	Positive	Positive	4	1	89	Alive
63	White	Married	T2	N2	IIIA	Moderately differentiated	2	Regional	30	Positive	Positive	25	8	98	Alive
68	White	Single	T2	N2	IIIA	Poorly differentiated	3	Regional	22	Negative	Negative	25	6	40	Dead
52	White	Married	T2	N2	IIIA	Moderately differentiated	2	Regional	30	Positive	Positive	27	7	76	Alive
61	Other	Married	T1	N1	IIA	Well differentiated	1	Regional	17	Positive	Positive	19	2	31	Alive
39	White	Married	T2	N1	IIB	Poorly differentiated	3	Regional	21	Positive	Positive	18	2	95	Alive
66	White	Divorced	T1	N1	IIA	Moderately differentiated	2	Regional	15	Positive	Positive	21	3	71	Alive
53	White	Single	T2	N1	IIB	Moderately differentiated	2	Regional	22	Positive	Positive	16	1	69	Alive
51	White	Married	T1	N1	IIA	Poorly differentiated	3	Regional	15	Positive	Positive	12	3	106	Alive
40	White	Married	T1	N1	IIA	Moderately differentiated	2	Regional	9	Positive	Positive	26	1	84	Alive
56	White	Married	T2	N1	IIB	Moderately differentiated	2	Regional	49	Positive	Positive	15	4	74	Alive
33	White	Married	T3	N1	IIIA	Poorly differentiated	3	Regional	57	Positive	Positive	16	1	74	Alive
67	White	Widowed	T1	N1	IIA	Moderately differentiated	2	Regional	20	Positive	Positive	12	2	46	Alive
55	Black	Single	T2	N1	IIB	Moderately differentiated	2	Regional	27	Positive	Negative	18	1	52	Alive
45	White	Married	T2	N1	IIB	Poorly differentiated	3	Regional	30	Positive	Positive	23	1	77	Alive
60	White	Divorced	T2	N1	IIB	Moderately differentiated	2	Regional	30	Positive	Positive	27	2	78	Alive
47	Black	Married	T1	N1	IIA	Moderately differentiated	2	Regional	5	Positive	Positive	18	1	98	Alive
45	White	Single	T2	N1	IIB	Moderately differentiated	2	Regional	22	Positive	Positive	8	1	49	Alive
56	White	Married	T3	N1	IIIA	Moderately differentiated	2	Regional	55	Positive	Positive	8	1	77	Alive
41	White	Married	T2	N1	IIB	Moderately differentiated	2	Regional	45	Positive	Positive	9	1	71	Alive
65	White	Married	T2	N2	IIIA	Moderately differentiated	2	Regional	25	Positive	Negative	16	8	98	Alive
66	White	Married	T2	N1	IIB	Moderately differentiated	2	Regional	25	Positive	Positive	17	3	83	Alive
52	White	Married	T1	N1	IIA	Poorly differentiated	3	Regional	5	Positive	Negative	18	2	83	Alive
55	White	Married	T3	N1	IIIA	Moderately differentiated	2	Regional	55	Positive	Positive	4	2	74	Alive
57	White	Single	T1	N1	IIA	Moderately differentiated	2	Regional	15	Positive	Negative	17	1	23	Alive
49	White	Divorced	T1	N1	IIA	Moderately differentiated	2	Regional	15	Positive	Positive	20	3	71	Alive
48	White	Single	T2	N1	IIB	Poorly differentiated	3	Regional	24	Positive	Positive	20	2	106	Alive
31	White	Married	T1	N1	IIA	Poorly differentiated	3	Regional	10	Positive	Positive	13	1	61	Alive
59	White	Widowed	T1	N1	IIA	Moderately differentiated	2	Regional	14	Positive	Positive	4	2	101	Alive
43	White	Single	T2	N1	IIB	Moderately differentiated	2	Regional	25	Positive	Positive	24	3	95	Alive
45	White	Married	T1	N1	IIA	Moderately differentiated	2	Regional	10	Positive	Positive	6	1	63	Alive
61	White	Married	T1	N3	IIIC	Moderately differentiated	2	Regional	20	Positive	Positive	29	29	25	Dead
31	Other	Married	T3	N1	IIIA	Moderately differentiated	2	Regional	80	Positive	Positive	11	1	61	Alive
47	White	Single	T1	N1	IIA	Poorly differentiated	3	Regional	20	Positive	Positive	1	1	59	Dead
32	White	Married	T1	N1	IIA	Moderately differentiated	2	Regional	15	Positive	Negative	18	3	61	Alive
49	White	Married	T1	N1	IIA	Moderately differentiated	2	Regional	10	Positive	Positive	6	1	99	Alive
54	Other	Divorced	T2	N1	IIB	Well differentiated	1	Regional	40	Positive	Positive	25	1	73	Alive
51	White	Married	T1	N1	IIA	Well differentiated	1	Regional	15	Positive	Positive	18	2	103	Alive
47	White	Married	T1	N1	IIA	Poorly differentiated	3	Regional	17	Positive	Positive	7	1	67	Alive
53	White	Married	T1	N1	IIA	Well differentiated	1	Regional	11	Positive	Positive	12	3	86	Alive
40	Other	Married	T1	N1	IIA	Moderately differentiated	2	Regional	15	Positive	Positive	14	2	72	Alive
59	Black	Divorced	T1	N1	IIA	Well differentiated	1	Regional	17	Positive	Negative	6	3	59	Alive
65	White	Married	T1	N1	IIA	Moderately differentiated	2	Regional	19	Positive	Positive	13	1	66	Alive
47	White	Married	T2	N2	IIIA	Moderately differentiated	2	Regional	26	Positive	Positive	13	5	64	Alive
59	White	Divorced	T2	N1	IIB	Moderately differentiated	2	Regional	22	Positive	Positive	20	1	64	Alive
39	White	Married	T1	N1	IIA	Moderately differentiated	2	Regional	8	Positive	Positive	5	2	81	Alive
54	White	Divorced	T3	N1	IIIA	Poorly differentiated	3	Regional	120	Positive	Positive	14	2	82	Alive
36	White	Divorced	T2	N3	IIIC	Well differentiated	1	Regional	24	Positive	Positive	15	13	83	Alive
46	Other	Married	T2	N1	IIB	Moderately differentiated	2	Regional	23	Positive	Positive	21	2	89	Alive
41	White	Single	T3	N3	IIIC	Moderately differentiated	2	Regional	90	Positive	Positive	13	10	83	Alive
62	White	Divorced	T3	N1	IIIA	Poorly differentiated	3	Regional	61	Positive	Positive	13	3	47	Dead
45	White	Married	T1	N1	IIA	Poorly differentiated	3	Regional	17	Positive	Positive	3	1	53	Alive
41	White	Married	T2	N1	IIB	Poorly differentiated	3	Regional	40	Positive	Positive	19	1	105	Alive
43	White	Married	T1	N1	IIA	Moderately differentiated	2	Regional	1	Positive	Positive	12	1	106	Alive
69	White	Married	T2	N3	IIIC	Poorly differentiated	3	Regional	34	Positive	Positive	19	15	64	Alive
56	White	Married	T1	N1	IIA	Well differentiated	1	Regional	10	Positive	Positive	10	1	100	Alive
62	White	Divorced	T2	N1	IIB	Moderately differentiated	2	Regional	27	Positive	Positive	5	2	81	Alive
65	White	Divorced	T2	N2	IIIA	Moderately differentiated	2	Regional	30	Positive	Positive	15	4	85	Alive
32	Other	Single	T2	N1	IIB	Poorly differentiated	3	Regional	50	Positive	Positive	16	2	45	Alive
66	White	Married	T2	N1	IIB	Well differentiated	1	Regional	25	Positive	Positive	20	3	56	Alive
62	White	Married	T3	N1	IIIA	Moderately differentiated	2	Regional	63	Positive	Positive	13	7	92	Alive
32	White	Married	T1	N1	IIA	Poorly differentiated	3	Regional	17	Positive	Positive	7	1	81	Alive
32	White	Married	T1	N1	IIA	Moderately differentiated	2	Regional	18	Positive	Positive	13	2	76	Dead
50	White	Married	T1	N1	IIA	Poorly differentiated	3	Regional	20	Positive	Positive	7	3	50	Alive
53	White	Married	T2	N3	IIIC	Moderately differentiated	2	Regional	45	Positive	Positive	20	13	49	Alive
60	White	Married	T2	N2	IIIA	Moderately differentiated	2	Regional	25	Positive	Positive	26	9	95	Alive
59	White	Single	T3	N1	IIIA	Moderately differentiated	2	Regional	70	Positive	Positive	9	1	4	Dead
46	White	Married	T1	N1	IIA	Well differentiated	1	Regional	3	Positive	Positive	6	2	20	Alive
49	White	Divorced	T2	N1	IIB	Moderately differentiated	2	Regional	26	Positive	Positive	21	1	95	Alive
39	White	Married	T2	N1	IIB	Moderately differentiated	2	Regional	32	Positive	Positive	10	1	35	Alive
50	White	Married	T3	N1	IIIA	Poorly differentiated	3	Regional	60	Positive	Positive	6	3	98	Alive
59	White	Married	T1	N2	IIIA	Moderately differentiated	2	Regional	18	Positive	Positive	22	4	92	Alive
60	White	Divorced	T3	N1	IIIA	Poorly differentiated	3	Regional	70	Positive	Positive	16	2	60	Alive
63	White	Married	T2	N2	IIIA	Moderately differentiated	2	Regional	35	Positive	Positive	21	5	3	Dead
61	White	Widowed	T1	N1	IIA	Well differentiated	1	Regional	8	Positive	Positive	3	1	82	Alive
63	White	Widowed	T3	N3	IIIC	Well differentiated	1	Regional	65	Positive	Positive	25	25	25	Dead
49	White	Single	T4	N2	IIIB	Well differentiated	1	Distant	70	Positive	Positive	16	9	66	Alive
42	White	Married	T2	N1	IIB	Moderately differentiated	2	Regional	45	Positive	Negative	19	3	55	Alive
46	White	Married	T2	N2	IIIA	Moderately differentiated	2	Regional	35	Positive	Positive	11	5	15	Alive
51	White	Married	T2	N1	IIB	Moderately differentiated	2	Regional	28	Positive	Positive	19	3	56	Alive
43	White	Married	T3	N2	IIIA	Undifferentiated	anaplastic; Grade IV	Regional	75	Negative	Negative	10	5	59	Dead
49	White	Married	T1	N1	IIA	Moderately differentiated	2	Regional	20	Positive	Positive	6	1	56	Alive
45	White	Married	T1	N1	IIA	Poorly differentiated	3	Regional	15	Positive	Positive	24	1	80	Alive
46	Other	Married	T1	N1	IIA	Moderately differentiated	2	Regional	15	Positive	Positive	13	1	30	Alive
69	White	Married	T1	N1	IIA	Moderately differentiated	2	Regional	18	Positive	Positive	20	1	60	Alive
50	White	Married	T2	N3	IIIC	Moderately differentiated	2	Regional	30	Positive	Positive	18	2	64	Alive
66	White	Married	T1	N1	IIA	Well differentiated	1	Regional	10	Positive	Positive	2	1	93	Dead
43	White	Single	T1	N1	IIA	Well differentiated	1	Regional	15	Positive	Positive	27	2	47	Alive
56	White	Married	T2	N1	IIB	Moderately differentiated	2	Regional	35	Positive	Positive	15	2	46	Alive
37	Other	Married	T2	N1	IIB	Moderately differentiated	2	Regional	35	Positive	Positive	11	2	88	Alive
52	White	Married	T1	N1	IIA	Poorly differentiated	3	Regional	13	Positive	Positive	11	2	93	Alive
53	White	Married	T1	N1	IIA	Poorly differentiated	3	Regional	15	Positive	Positive	8	2	93	Alive
55	White	Married	T1	N2	IIIA	Moderately differentiated	2	Regional	19	Positive	Positive	24	6	87	Alive
43	White	Married	T2	N2	IIIA	Moderately differentiated	2	Regional	25	Positive	Positive	8	4	49	Dead
52	White	Widowed	T2	N1	IIB	Moderately differentiated	2	Regional	23	Positive	Negative	10	1	56	Alive
61	Black	Widowed	T2	N3	IIIC	Poorly differentiated	3	Regional	47	Positive	Positive	21	21	4	Dead
45	Other	Married	T1	N1	IIA	Moderately differentiated	2	Regional	17	Positive	Positive	6	1	107	Alive
42	White	Single	T1	N1	IIA	Well differentiated	1	Regional	14	Positive	Positive	11	1	72	Alive
50	White	Divorced	T2	N1	IIB	Moderately differentiated	2	Regional	47	Positive	Positive	23	1	58	Alive
66	White	Married	T1	N1	IIA	Well differentiated	1	Regional	8	Positive	Positive	1	1	103	Alive
62	White	Married	T1	N1	IIA	Moderately differentiated	2	Regional	12	Positive	Positive	5	1	94	Alive
67	White	Single	T2	N1	IIB	Poorly differentiated	3	Regional	38	Negative	Negative	2	1	11	Dead
60	White	Married	T1	N1	IIA	Moderately differentiated	2	Regional	16	Positive	Positive	27	1	102	Alive
57	White	Widowed	T4	N1	IIIB	Poorly differentiated	3	Regional	90	Negative	Negative	27	1	94	Alive
69	White	Married	T1	N1	IIA	Moderately differentiated	2	Regional	17	Positive	Positive	1	1	80	Alive
60	Other	Married	T3	N3	IIIC	Poorly differentiated	3	Regional	70	Positive	Negative	21	11	53	Alive
48	White	Married	T1	N1	IIA	Moderately differentiated	2	Regional	18	Positive	Positive	11	1	48	Alive
50	White	Married	T2	N2	IIIA	Moderately differentiated	2	Regional	21	Positive	Positive	16	7	106	Alive
53	White	Divorced	T2	N2	IIIA	Poorly differentiated	3	Regional	32	Positive	Positive	20	5	86	Alive
63	White	Divorced	T2	N1	IIB	Moderately differentiated	2	Regional	30	Positive	Positive	8	1	78	Alive
52	White	Married	T2	N3	IIIC	Moderately differentiated	2	Regional	50	Positive	Negative	19	18	38	Alive
57	White	Divorced	T1	N1	IIA	Moderately differentiated	2	Regional	14	Positive	Positive	9	1	96	Alive
55	White	Married	T1	N1	IIA	Moderately differentiated	2	Regional	19	Positive	Negative	15	2	98	Alive
63	Black	Widowed	T1	N1	IIA	Poorly differentiated	3	Regional	11	Positive	Positive	24	1	99	Alive
51	White	Married	T1	N1	IIA	Moderately differentiated	2	Regional	18	Positive	Positive	14	1	75	Alive
46	White	Divorced	T1	N1	IIA	Moderately differentiated	2	Regional	19	Positive	Positive	26	1	2	Dead
50	White	Married	T1	N1	IIA	Well differentiated	1	Regional	20	Positive	Positive	16	1	102	Alive
56	White	Married	T2	N2	IIIA	Moderately differentiated	2	Regional	28	Positive	Positive	18	8	70	Alive
57	Black	Single	T4	N3	IIIC	Poorly differentiated	3	Regional	15	Negative	Negative	17	17	14	Dead
31	White	Single	T3	N2	IIIA	Poorly differentiated	3	Regional	65	Positive	Positive	14	4	60	Alive
59	White	Married	T1	N1	IIA	Moderately differentiated	2	Regional	19	Positive	Positive	9	3	75	Alive
53	White	Married	T1	N1	IIA	Moderately differentiated	2	Regional	15	Positive	Positive	20	2	72	Alive
66	White	Single	T2	N1	IIB	Moderately differentiated	2	Regional	23	Positive	Positive	15	2	107	Alive
46	White	Married	T1	N1	IIA	Moderately differentiated	2	Regional	16	Positive	Positive	2	1	60	Alive
67	White	Married	T2	N1	IIB	Moderately differentiated	2	Regional	30	Positive	Positive	11	2	101	Alive
61	White	Married	T3	N1	IIIA	Well differentiated	1	Regional	60	Positive	Negative	14	3	97	Alive
42	White	Married	T1	N2	IIIA	Moderately differentiated	2	Regional	15	Positive	Positive	10	5	107	Alive
36	Other	Married	T2	N2	IIIA	Poorly differentiated	3	Regional	22	Positive	Positive	12	6	62	Alive
49	Other	Divorced	T2	N1	IIB	Well differentiated	1	Regional	30	Positive	Positive	27	1	73	Alive
68	White	Single	T1	N1	IIA	Well differentiated	1	Regional	18	Positive	Positive	15	2	96	Alive
55	White	Single	T1	N1	IIA	Moderately differentiated	2	Regional	20	Positive	Positive	16	2	91	Alive
68	Black	Widowed	T2	N1	IIB	Poorly differentiated	3	Regional	45	Positive	Positive	1	1	102	Alive
52	White	Single	T1	N1	IIA	Moderately differentiated	2	Regional	17	Positive	Positive	15	1	64	Alive
63	White	Married	T1	N1	IIA	Moderately differentiated	2	Regional	20	Positive	Positive	4	3	50	Dead
45	Black	Married	T2	N1	IIB	Poorly differentiated	3	Regional	21	Positive	Positive	15	2	52	Alive
53	White	Married	T2	N1	IIB	Well differentiated	1	Regional	25	Positive	Positive	23	2	100	Alive
46	White	Divorced	T1	N1	IIA	Well differentiated	1	Regional	6	Positive	Positive	16	2	83	Alive
59	White	Married	T1	N1	IIA	Moderately differentiated	2	Regional	14	Positive	Positive	6	1	67	Alive
53	Black	Married	T1	N1	IIA	Moderately differentiated	2	Regional	20	Positive	Positive	9	2	61	Alive
53	White	Divorced	T1	N2	IIIA	Poorly differentiated	3	Regional	15	Positive	Positive	14	8	53	Alive
42	White	Divorced	T1	N1	IIA	Moderately differentiated	2	Regional	17	Positive	Negative	9	1	47	Dead
53	White	Married	T1	N2	IIIA	Moderately differentiated	2	Regional	10	Positive	Positive	13	6	97	Dead
51	White	Married	T2	N1	IIB	Moderately differentiated	2	Regional	25	Positive	Positive	3	1	31	Alive
40	White	Divorced	T2	N1	IIB	Poorly differentiated	3	Regional	30	Positive	Negative	16	2	65	Alive
44	White	Married	T1	N1	IIA	Moderately differentiated	2	Regional	8	Negative	Negative	9	3	75	Alive
60	White	Single	T1	N1	IIA	Moderately differentiated	2	Regional	18	Positive	Positive	16	1	82	Alive
63	White	Divorced	T1	N1	IIA	Moderately differentiated	2	Regional	18	Positive	Negative	10	1	97	Alive
66	White	Married	T2	N1	IIB	Moderately differentiated	2	Regional	21	Positive	Positive	16	1	37	Dead
57	White	Divorced	T1	N1	IIA	Moderately differentiated	2	Regional	15	Positive	Positive	26	1	58	Alive
58	White	Divorced	T3	N3	IIIC	Poorly differentiated	3	Regional	78	Positive	Negative	11	11	101	Alive
61	White	Married	T1	N1	IIA	Well differentiated	1	Regional	20	Positive	Positive	16	3	71	Alive
46	White	Single	T1	N2	IIIA	Well differentiated	1	Regional	18	Positive	Positive	10	7	105	Alive
59	White	Divorced	T1	N1	IIA	Moderately differentiated	2	Regional	18	Positive	Positive	29	2	63	Alive
57	White	Married	T4	N1	IIIB	Moderately differentiated	2	Distant	52	Positive	Positive	21	10	82	Alive
55	White	Married	T1	N3	IIIC	Moderately differentiated	2	Regional	20	Positive	Positive	25	21	66	Alive
61	Other	Married	T2	N1	IIB	Moderately differentiated	2	Regional	25	Positive	Positive	9	3	83	Alive
44	White	Married	T1	N1	IIA	Moderately differentiated	2	Regional	12	Positive	Positive	12	1	61	Alive
55	White	Married	T1	N1	IIA	Well differentiated	1	Regional	15	Positive	Positive	24	3	9	Alive
53	White	Married	T1	N1	IIA	Moderately differentiated	2	Regional	6	Positive	Positive	2	1	52	Alive
69	White	Widowed	T1	N1	IIA	Poorly differentiated	3	Regional	18	Positive	Positive	17	2	77	Alive
55	White	Married	T2	N1	IIB	Poorly differentiated	3	Regional	35	Negative	Negative	10	1	54	Dead
38	White	Married	T2	N1	IIB	Poorly differentiated	3	Regional	21	Positive	Positive	19	3	79	Alive
48	White	Married	T3	N1	IIIA	Well differentiated	1	Regional	60	Positive	Positive	5	1	47	Alive
67	White	Married	T3	N3	IIIC	Well differentiated	1	Regional	97	Positive	Negative	13	12	104	Alive
51	White	Divorced	T2	N1	IIB	Moderately differentiated	2	Regional	45	Positive	Positive	6	5	12	Alive
55	White	Married	T2	N3	IIIC	Moderately differentiated	2	Regional	35	Positive	Negative	13	10	42	Dead
47	White	Divorced	T1	N2	IIIA	Moderately differentiated	2	Regional	13	Positive	Positive	13	4	64	Alive
37	White	Married	T1	N1	IIA	Moderately differentiated	2	Regional	17	Positive	Negative	6	1	96	Alive
54	Black	Married	T1	N1	IIA	Poorly differentiated	3	Regional	14	Positive	Positive	8	2	49	Alive
61	White	Married	T2	N1	IIB	Moderately differentiated	2	Regional	25	Positive	Positive	11	5	81	Alive
50	White	Single	T1	N1	IIA	Moderately differentiated	2	Regional	17	Positive	Positive	3	1	63	Alive
54	White	Married	T2	N3	IIIC	Poorly differentiated	3	Regional	21	Negative	Negative	29	12	67	Alive
47	Black	Divorced	T2	N2	IIIA	Poorly differentiated	3	Regional	35	Positive	Positive	11	9	83	Alive
62	White	Divorced	T1	N1	IIA	Moderately differentiated	2	Regional	8	Positive	Positive	1	1	107	Alive
57	Other	Married	T1	N2	IIIA	Poorly differentiated	3	Regional	13	Positive	Positive	7	5	106	Alive
59	White	Married	T2	N1	IIB	Poorly differentiated	3	Regional	38	Negative	Negative	1	1	18	Dead
49	Black	Single	T3	N2	IIIA	Poorly differentiated	3	Regional	88	Positive	Positive	22	9	70	Alive
45	Black	Married	T1	N1	IIA	Moderately differentiated	2	Regional	18	Positive	Positive	4	1	71	Alive
69	White	Widowed	T2	N1	IIB	Moderately differentiated	2	Regional	40	Positive	Positive	34	2	69	Alive
55	White	Married	T1	N1	IIA	Poorly differentiated	3	Regional	20	Positive	Positive	7	1	52	Alive
69	White	Married	T1	N1	IIA	Moderately differentiated	2	Regional	7	Positive	Positive	3	1	91	Alive
45	White	Divorced	T2	N1	IIB	Poorly differentiated	3	Regional	27	Positive	Negative	5	1	64	Alive
57	White	Married	T3	N1	IIIA	Moderately differentiated	2	Regional	60	Positive	Positive	17	3	57	Alive
54	White	Divorced	T2	N2	IIIA	Moderately differentiated	2	Regional	28	Positive	Positive	15	7	96	Alive
49	White	Married	T2	N1	IIB	Well differentiated	1	Regional	38	Positive	Positive	18	2	56	Alive
56	White	Married	T2	N1	IIB	Moderately differentiated	2	Regional	45	Positive	Negative	15	3	94	Alive
69	White	Married	T2	N1	IIB	Well differentiated	1	Regional	21	Positive	Positive	6	3	22	Dead
60	White	Married	T2	N2	IIIA	Poorly differentiated	3	Regional	42	Positive	Positive	10	4	94	Alive
35	White	Married	T1	N2	IIIA	Well differentiated	1	Regional	19	Positive	Positive	9	4	78	Alive
58	White	Divorced	T3	N1	IIIA	Poorly differentiated	3	Regional	60	Positive	Positive	20	1	72	Alive
69	White	Married	T2	N2	IIIA	Poorly differentiated	3	Regional	43	Negative	Negative	9	4	25	Dead
65	Other	Widowed	T1	N2	IIIA	Well differentiated	1	Regional	6	Positive	Positive	11	5	69	Alive
67	White	Widowed	T2	N2	IIIA	Poorly differentiated	3	Regional	40	Negative	Negative	9	6	90	Dead
51	White	Single	T3	N2	IIIA	Poorly differentiated	3	Regional	50	Positive	Positive	18	6	59	Dead
40	White	Married	T1	N1	IIA	Poorly differentiated	3	Regional	14	Positive	Positive	1	1	55	Alive
33	White	Single	T2	N1	IIB	Moderately differentiated	2	Regional	45	Positive	Negative	14	2	105	Alive
56	White	Married	T1	N1	IIA	Moderately differentiated	2	Regional	20	Positive	Positive	6	1	95	Alive
59	White	Married	T2	N3	IIIC	Moderately differentiated	2	Regional	28	Positive	Negative	22	19	45	Dead
61	White	Divorced	T1	N1	IIA	Moderately differentiated	2	Regional	12	Positive	Positive	8	1	14	Dead
46	White	Married	T1	N3	IIIC	Poorly differentiated	3	Regional	20	Positive	Positive	15	11	56	Dead
67	White	Married	T2	N1	IIB	Moderately differentiated	2	Regional	42	Positive	Positive	15	2	82	Alive
69	White	Widowed	T1	N1	IIA	Moderately differentiated	2	Regional	14	Positive	Positive	8	2	68	Alive
52	White	Married	T1	N1	IIA	Moderately differentiated	2	Regional	2	Negative	Negative	11	1	100	Alive
41	White	Married	T2	N2	IIIA	Moderately differentiated	2	Regional	35	Positive	Positive	23	4	78	Alive
57	Other	Married	T1	N1	IIA	Moderately differentiated	2	Regional	11	Positive	Negative	14	1	105	Alive
54	White	Married	T1	N1	IIA	Well differentiated	1	Regional	5	Positive	Positive	28	1	66	Alive
60	White	Married	T1	N1	IIA	Moderately differentiated	2	Regional	20	Positive	Negative	6	1	93	Alive
36	Other	Married	T2	N1	IIB	Moderately differentiated	2	Regional	29	Negative	Negative	8	2	71	Alive
52	White	Married	T2	N2	IIIA	Well differentiated	1	Regional	24	Positive	Positive	11	4	80	Alive
35	Black	Single	T1	N1	IIA	Poorly differentiated	3	Regional	18	Negative	Negative	8	1	21	Dead
57	White	Married	T1	N1	IIA	Moderately differentiated	2	Regional	10	Positive	Negative	19	2	102	Alive
68	White	Married	T2	N3	IIIC	Moderately differentiated	2	Regional	30	Positive	Positive	20	11	84	Alive
64	White	Married	T1	N1	IIA	Moderately differentiated	2	Regional	15	Positive	Positive	3	1	98	Alive
49	White	Single	T1	N1	IIA	Poorly differentiated	3	Regional	15	Positive	Positive	10	1	75	Alive
57	White	Married	T3	N2	IIIA	Moderately differentiated	2	Regional	60	Positive	Positive	16	4	81	Alive
49	White	Single	T2	N1	IIB	Moderately differentiated	2	Regional	26	Positive	Positive	4	3	13	Dead
53	Other	Married	T2	N2	IIIA	Poorly differentiated	3	Regional	40	Positive	Negative	9	9	96	Alive
52	Black	Single	T2	N1	IIB	Well differentiated	1	Regional	40	Positive	Positive	24	3	58	Alive
46	White	Separated	T2	N1	IIB	Poorly differentiated	3	Regional	25	Positive	Negative	4	1	100	Dead
54	White	Married	T2	N1	IIB	Moderately differentiated	2	Regional	27	Positive	Positive	12	3	96	Alive
60	White	Married	T2	N1	IIB	Moderately differentiated	2	Regional	22	Positive	Negative	10	1	58	Alive
46	White	Married	T2	N1	IIB	Moderately differentiated	2	Regional	23	Positive	Positive	6	1	73	Alive
66	White	Married	T1	N1	IIA	Moderately differentiated	2	Regional	12	Positive	Positive	12	2	98	Alive
55	White	Divorced	T2	N1	IIB	Poorly differentiated	3	Regional	30	Positive	Positive	13	2	96	Alive
47	White	Separated	T1	N1	IIA	Well differentiated	1	Regional	2	Positive	Positive	25	1	89	Alive
49	White	Single	T2	N3	IIIC	Poorly differentiated	3	Regional	40	Negative	Negative	18	16	6	Dead
44	White	Married	T2	N1	IIB	Moderately differentiated	2	Regional	30	Positive	Positive	12	1	79	Alive
49	White	Married	T3	N2	IIIA	Poorly differentiated	3	Regional	60	Positive	Positive	16	7	77	Alive
60	Other	Married	T1	N1	IIA	Moderately differentiated	2	Regional	9	Positive	Positive	14	2	107	Alive
46	White	Married	T3	N1	IIIA	Moderately differentiated	2	Regional	70	Positive	Positive	4	1	65	Alive
49	White	Divorced	T1	N1	IIA	Moderately differentiated	2	Regional	17	Positive	Positive	15	2	60	Alive
50	White	Married	T2	N1	IIB	Well differentiated	1	Regional	45	Positive	Positive	13	2	54	Alive
49	Black	Married	T3	N1	IIIA	Poorly differentiated	3	Regional	51	Positive	Positive	13	1	61	Alive
51	Black	Married	T1	N1	IIA	Moderately differentiated	2	Regional	10	Positive	Positive	20	1	72	Alive
52	White	Married	T3	N1	IIIA	Well differentiated	1	Regional	85	Positive	Positive	11	4	71	Alive
46	White	Married	T2	N1	IIB	Poorly differentiated	3	Regional	30	Positive	Negative	8	1	89	Alive
68	White	Divorced	T1	N3	IIIC	Poorly differentiated	3	Regional	14	Positive	Positive	35	26	49	Alive
48	White	Married	T1	N1	IIA	Well differentiated	1	Regional	15	Positive	Positive	18	4	106	Alive
48	White	Married	T1	N1	IIA	Well differentiated	1	Regional	10	Positive	Positive	15	1	52	Alive
53	White	Married	T2	N1	IIB	Poorly differentiated	3	Regional	27	Positive	Negative	12	2	80	Dead
54	White	Married	T1	N1	IIA	Moderately differentiated	2	Regional	15	Positive	Positive	1	1	73	Alive
50	White	Married	T2	N2	IIIA	Well differentiated	1	Regional	35	Positive	Positive	16	5	52	Alive
56	White	Married	T1	N2	IIIA	Moderately differentiated	2	Regional	20	Positive	Positive	12	7	74	Alive
56	White	Married	T3	N3	IIIC	Moderately differentiated	2	Regional	90	Positive	Positive	10	10	55	Alive
54	White	Married	T1	N1	IIA	Poorly differentiated	3	Regional	10	Positive	Positive	23	1	53	Alive
45	White	Single	T4	N1	IIIB	Well differentiated	1	Regional	100	Positive	Positive	8	3	89	Alive
55	White	Married	T3	N1	IIIA	Moderately differentiated	2	Regional	55	Positive	Positive	16	1	72	Alive
64	White	Married	T2	N3	IIIC	Well differentiated	1	Regional	35	Positive	Positive	24	11	72	Alive
46	White	Single	T1	N1	IIA	Poorly differentiated	3	Regional	18	Positive	Positive	14	2	68	Alive
56	White	Single	T2	N1	IIB	Moderately differentiated	2	Regional	21	Positive	Positive	24	1	55	Alive
58	Black	Married	T1	N1	IIA	Poorly differentiated	3	Regional	15	Positive	Positive	10	2	70	Alive
45	White	Married	T3	N2	IIIA	Moderately differentiated	2	Regional	74	Positive	Positive	24	5	84	Alive
30	White	Single	T2	N1	IIB	Poorly differentiated	3	Regional	50	Negative	Negative	17	1	80	Dead
67	White	Married	T3	N1	IIIA	Moderately differentiated	2	Regional	70	Positive	Negative	9	4	54	Alive
46	White	Married	T2	N1	IIB	Moderately differentiated	2	Regional	24	Positive	Positive	30	1	8	Alive
49	White	Married	T2	N1	IIB	Poorly differentiated	3	Regional	28	Positive	Negative	13	1	98	Alive
63	Other	Single	T1	N1	IIA	Moderately differentiated	2	Regional	15	Positive	Negative	23	1	91	Alive
49	White	Divorced	T2	N1	IIB	Moderately differentiated	2	Regional	38	Positive	Negative	15	3	4	Dead
67	White	Single	T1	N1	IIA	Poorly differentiated	3	Regional	16	Positive	Positive	20	1	101	Alive
60	Black	Divorced	T2	N1	IIB	Moderately differentiated	2	Regional	35	Positive	Positive	1	1	99	Alive
46	White	Married	T1	N1	IIA	Moderately differentiated	2	Regional	19	Positive	Positive	8	2	74	Alive
37	White	Married	T3	N1	IIIA	Moderately differentiated	2	Regional	52	Positive	Positive	19	3	80	Alive
65	White	Married	T1	N2	IIIA	Well differentiated	1	Regional	10	Positive	Positive	16	5	70	Alive
43	Black	Single	T2	N1	IIB	Poorly differentiated	3	Regional	39	Positive	Positive	27	3	69	Alive
61	Black	Widowed	T2	N1	IIB	Poorly differentiated	3	Regional	30	Positive	Positive	15	5	9	Alive
64	White	Married	T1	N1	IIA	Moderately differentiated	2	Regional	8	Positive	Positive	9	2	72	Alive
52	White	Married	T1	N1	IIA	Moderately differentiated	2	Regional	19	Positive	Negative	9	2	100	Alive
43	White	Married	T1	N1	IIA	Moderately differentiated	2	Regional	11	Positive	Positive	25	2	103	Alive
67	White	Widowed	T2	N1	IIB	Poorly differentiated	3	Regional	22	Positive	Negative	2	1	39	Alive
51	White	Married	T2	N2	IIIA	Well differentiated	1	Regional	23	Positive	Positive	9	5	87	Alive
69	Black	Widowed	T1	N1	IIA	Moderately differentiated	2	Regional	14	Positive	Positive	7	1	67	Alive
67	White	Widowed	T2	N3	IIIC	Moderately differentiated	2	Regional	25	Positive	Positive	18	16	85	Alive
59	White	Married	T3	N3	IIIC	Moderately differentiated	2	Regional	55	Positive	Positive	19	11	75	Alive
50	White	Married	T2	N1	IIB	Well differentiated	1	Regional	40	Positive	Positive	13	1	50	Alive
65	White	Married	T2	N2	IIIA	Poorly differentiated	3	Regional	35	Positive	Positive	8	4	53	Alive
47	White	Married	T1	N1	IIA	Poorly differentiated	3	Regional	17	Positive	Positive	9	2	66	Alive
51	White	Married	T2	N2	IIIA	Moderately differentiated	2	Regional	35	Positive	Positive	6	4	92	Alive
46	White	Married	T1	N1	IIA	Poorly differentiated	3	Regional	15	Positive	Positive	14	1	66	Alive
53	White	Married	T1	N1	IIA	Poorly differentiated	3	Regional	15	Positive	Positive	15	2	26	Alive
57	White	Married	T3	N1	IIIA	Well differentiated	1	Regional	80	Positive	Positive	15	3	89	Alive
53	White	Divorced	T2	N2	IIIA	Moderately differentiated	2	Regional	40	Positive	Positive	19	9	53	Dead
63	White	Widowed	T2	N2	IIIA	Moderately differentiated	2	Regional	42	Positive	Negative	16	5	23	Dead
60	White	Widowed	T1	N1	IIA	Well differentiated	1	Regional	14	Positive	Positive	23	1	68	Alive
47	White	Married	T2	N1	IIB	Moderately differentiated	2	Regional	26	Positive	Positive	2	1	83	Alive
46	White	Single	T2	N1	IIB	Moderately differentiated	2	Regional	42	Positive	Negative	3	1	63	Alive
43	White	Separated	T2	N2	IIIA	Moderately differentiated	2	Regional	25	Positive	Positive	17	9	68	Alive
46	White	Single	T3	N1	IIIA	Moderately differentiated	2	Regional	70	Positive	Positive	1	1	99	Alive
60	White	Married	T2	N1	IIB	Moderately differentiated	2	Regional	40	Positive	Positive	20	2	100	Alive
53	White	Married	T3	N1	IIIA	Moderately differentiated	2	Regional	60	Positive	Positive	5	2	106	Alive
62	White	Single	T2	N1	IIB	Poorly differentiated	3	Regional	25	Positive	Positive	1	1	102	Alive
47	Black	Single	T1	N1	IIA	Moderately differentiated	2	Regional	5	Positive	Positive	27	1	27	Dead
65	White	Married	T2	N1	IIB	Moderately differentiated	2	Regional	30	Positive	Negative	15	3	48	Dead
59	White	Married	T2	N3	IIIC	Poorly differentiated	3	Regional	45	Positive	Positive	23	18	91	Alive
61	White	Divorced	T1	N1	IIA	Well differentiated	1	Regional	11	Positive	Positive	3	1	63	Alive
69	White	Married	T2	N1	IIB	Moderately differentiated	2	Regional	22	Positive	Positive	13	3	68	Alive
55	White	Married	T2	N2	IIIA	Well differentiated	1	Regional	25	Positive	Positive	10	5	77	Dead
53	White	Divorced	T1	N1	IIA	Poorly differentiated	3	Regional	14	Positive	Positive	14	1	100	Alive
54	White	Married	T1	N1	IIA	Moderately differentiated	2	Regional	19	Positive	Positive	15	1	78	Alive
49	White	Married	T1	N1	IIA	Moderately differentiated	2	Regional	20	Positive	Positive	18	2	41	Alive
61	White	Married	T1	N3	IIIC	Moderately differentiated	2	Regional	12	Positive	Negative	25	23	86	Alive
62	Other	Widowed	T1	N1	IIA	Moderately differentiated	2	Regional	16	Positive	Positive	21	2	91	Alive
40	White	Married	T3	N2	IIIA	Moderately differentiated	2	Regional	60	Positive	Positive	14	5	53	Dead
45	White	Married	T2	N2	IIIA	Moderately differentiated	2	Regional	46	Positive	Positive	11	4	56	Alive
47	White	Married	T4	N1	IIIB	Moderately differentiated	2	Distant	53	Positive	Positive	17	5	54	Alive
59	White	Married	T1	N1	IIA	Moderately differentiated	2	Regional	6	Positive	Negative	13	1	106	Alive
42	White	Divorced	T1	N1	IIA	Moderately differentiated	2	Regional	18	Positive	Positive	10	1	101	Alive
66	White	Divorced	T1	N2	IIIA	Moderately differentiated	2	Regional	5	Positive	Positive	13	5	81	Dead
34	Other	Married	T2	N2	IIIA	Moderately differentiated	2	Regional	25	Positive	Positive	15	6	92	Alive
65	White	Single	T2	N1	IIB	Poorly differentiated	3	Regional	35	Positive	Positive	18	2	102	Alive
43	White	Married	T1	N1	IIA	Poorly differentiated	3	Regional	10	Negative	Negative	13	2	70	Alive
50	White	Married	T3	N1	IIIA	Poorly differentiated	3	Regional	60	Positive	Positive	12	2	30	Dead
56	White	Married	T1	N1	IIA	Well differentiated	1	Regional	16	Positive	Positive	11	1	93	Alive
61	White	Widowed	T1	N1	IIA	Moderately differentiated	2	Regional	12	Positive	Positive	20	1	59	Alive
55	White	Married	T2	N1	IIB	Poorly differentiated	3	Regional	31	Negative	Negative	22	1	52	Alive
45	White	Divorced	T3	N1	IIIA	Poorly differentiated	3	Regional	51	Positive	Positive	11	3	63	Dead
52	White	Single	T2	N1	IIB	Poorly differentiated	3	Regional	50	Positive	Negative	13	3	18	Alive
42	White	Married	T2	N2	IIIA	Moderately differentiated	2	Regional	25	Positive	Positive	8	5	34	Dead
65	White	Single	T1	N1	IIA	Moderately differentiated	2	Regional	15	Positive	Positive	17	2	59	Alive
65	White	Single	T2	N2	IIIA	Well differentiated	1	Regional	33	Positive	Positive	12	4	107	Alive
39	White	Married	T3	N3	IIIC	Well differentiated	1	Regional	80	Positive	Positive	15	10	59	Alive
44	Other	Married	T2	N2	IIIA	Well differentiated	1	Regional	25	Positive	Positive	11	5	102	Alive
50	White	Married	T1	N1	IIA	Moderately differentiated	2	Regional	9	Positive	Positive	2	1	49	Alive
67	White	Widowed	T2	N1	IIB	Moderately differentiated	2	Regional	27	Positive	Positive	11	1	56	Alive
61	White	Married	T1	N1	IIA	Moderately differentiated	2	Regional	15	Positive	Positive	10	1	60	Alive
61	White	Divorced	T1	N1	IIA	Poorly differentiated	3	Regional	8	Positive	Positive	18	3	94	Alive
60	White	Married	T4	N1	IIIB	Moderately differentiated	2	Regional	70	Positive	Positive	14	1	55	Dead
64	White	Married	T2	N1	IIB	Moderately differentiated	2	Regional	35	Positive	Positive	19	1	94	Alive
45	White	Single	T4	N2	IIIB	Well differentiated	1	Regional	18	Positive	Positive	21	9	73	Dead
60	White	Married	T1	N2	IIIA	Poorly differentiated	3	Regional	20	Positive	Positive	14	4	91	Alive
56	White	Married	T2	N1	IIB	Moderately differentiated	2	Regional	48	Positive	Positive	3	1	41	Alive
49	White	Married	T1	N1	IIA	Moderately differentiated	2	Regional	18	Positive	Positive	3	1	84	Alive
51	White	Divorced	T2	N2	IIIA	Moderately differentiated	2	Regional	35	Positive	Positive	13	5	52	Dead
61	White	Single	T2	N2	IIIA	Poorly differentiated	3	Regional	42	Positive	Positive	17	6	6	Dead
53	Black	Single	T1	N1	IIA	Moderately differentiated	2	Regional	15	Positive	Positive	6	1	65	Alive
59	White	Single	T1	N1	IIA	Moderately differentiated	2	Regional	15	Positive	Positive	24	3	71	Alive
38	White	Married	T2	N1	IIB	Moderately differentiated	2	Regional	45	Positive	Positive	14	3	66	Alive
64	White	Divorced	T2	N1	IIB	Moderately differentiated	2	Regional	36	Positive	Positive	24	17	65	Alive
53	White	Married	T2	N1	IIB	Poorly differentiated	3	Regional	40	Positive	Positive	17	1	8	Alive
67	White	Single	T2	N1	IIB	Moderately differentiated	2	Regional	40	Positive	Positive	17	3	79	Alive
69	White	Married	T2	N3	IIIC	Poorly differentiated	3	Regional	50	Positive	Positive	12	11	80	Alive
63	White	Married	T1	N1	IIA	Moderately differentiated	2	Regional	15	Positive	Positive	15	1	62	Alive
58	White	Married	T1	N1	IIA	Moderately differentiated	2	Regional	16	Positive	Positive	4	2	71	Dead
44	White	Married	T1	N1	IIA	Moderately differentiated	2	Regional	14	Positive	Negative	9	1	97	Alive
67	White	Widowed	T1	N3	IIIC	Moderately differentiated	2	Regional	10	Positive	Positive	29	13	102	Alive
53	White	Married	T1	N1	IIA	Moderately differentiated	2	Regional	15	Positive	Positive	18	2	61	Alive
48	White	Single	T1	N1	IIA	Moderately differentiated	2	Regional	18	Positive	Positive	5	2	61	Alive
58	White	Married	T2	N1	IIB	Well differentiated	1	Regional	24	Positive	Positive	3	1	75	Alive
47	White	Married	T2	N1	IIB	Moderately differentiated	2	Regional	50	Positive	Positive	18	1	83	Alive
68	White	Married	T2	N1	IIB	Poorly differentiated	3	Regional	50	Positive	Positive	19	4	44	Dead
69	White	Married	T1	N1	IIA	Poorly differentiated	3	Regional	20	Positive	Positive	21	3	70	Alive
60	White	Divorced	T2	N2	IIIA	Well differentiated	1	Regional	25	Positive	Positive	12	7	27	Dead
60	White	Divorced	T2	N1	IIB	Poorly differentiated	3	Regional	25	Negative	Negative	10	1	62	Alive
50	White	Married	T2	N1	IIB	Moderately differentiated	2	Regional	25	Positive	Positive	17	3	69	Alive
50	White	Widowed	T2	N2	IIIA	Poorly differentiated	3	Regional	30	Positive	Positive	7	6	73	Alive
59	White	Married	T3	N1	IIIA	Well differentiated	1	Regional	52	Positive	Positive	18	2	63	Alive
63	White	Married	T3	N1	IIIA	Poorly differentiated	3	Regional	62	Positive	Positive	4	1	88	Alive
62	White	Divorced	T3	N3	IIIC	Poorly differentiated	3	Regional	80	Positive	Positive	18	15	69	Alive
40	White	Married	T1	N1	IIA	Moderately differentiated	2	Regional	17	Positive	Positive	7	1	51	Alive
48	White	Married	T4	N3	IIIC	Poorly differentiated	3	Distant	36	Negative	Negative	17	12	9	Dead
60	White	Divorced	T2	N2	IIIA	Moderately differentiated	2	Regional	23	Positive	Negative	8	4	107	Alive
46	White	Single	T3	N1	IIIA	Moderately differentiated	2	Regional	53	Positive	Positive	22	1	68	Alive
50	White	Married	T1	N1	IIA	Moderately differentiated	2	Regional	10	Positive	Positive	2	1	78	Alive
46	White	Single	T2	N1	IIB	Poorly differentiated	3	Regional	24	Positive	Positive	4	2	89	Alive
[truncated: 2,025 more rows]
