# Supplementary material for: Gene selection based on adaptive neighborhood-preserving multi-objective particle swarm optimization
Source: PeerJ Comput Sci. 2025 May 28;11:e2872. doi: 10.7717/peerj-cs.2872 (PMC12192825; doi:10.7717/peerj-cs.2872)
Supplement: Supplemental Information 1 [file peerj-cs-11-2872-s001.zip › datasets/Colon.csv]

	ID_REF	GSM877126	GSM877127	GSM877128	GSM877129	GSM877130	GSM877131	GSM877132	GSM877133	GSM877134	GSM877135	GSM877136	GSM877137	GSM877138	GSM877139	GSM877140	GSM877141	GSM877142	GSM877143	GSM877144	GSM877145	GSM877146	GSM877147	GSM877148	GSM877149	GSM877150	GSM877151	GSM877152	GSM877153	GSM877154	GSM877155	GSM877156	GSM877157	GSM877158	GSM877159	GSM877160	GSM877161	GSM877162	GSM877163	GSM877164	GSM877165	GSM877166	GSM877167	GSM877168	GSM877169	GSM877170	GSM877171	GSM877173	GSM877174
0	117_at	6.029833802000001	6.344321157	5.0231270089999995	4.612726851000001	5.8659436860000005	6.863883765	5.430315981000001	4.28518297	4.903301665	6.530134278999999	4.84746448	5.05146847	7.006106468	4.943510494	5.259366639	5.253321472	6.0042515970000006	6.468003831	7.356290207000001	5.174154558	6.420283147	8.402295142	5.177594503	5.368953381	4.908442257	5.774105973999999	7.48010369	10.36814641	5.56820963	6.631461531	5.695817374	5.350095533	5.357527836	6.278338957000001	6.210460566	4.6361764260000005	7.473647351	4.660150767	4.650539245	5.7746166489999995	4.664240457	5.142558383	5.095383261	4.9520046230000005	5.2904251460000005	4.472216787	5.618307369	4.719674959
1	1007_s_at	9.468893461	9.99420409	10.40982278	10.59692074	10.252547400000001	9.671753807	10.86327629	9.788300325	10.55175033	10.16512148	9.930100382000001	10.15911299	10.0333551	10.38070708	10.18469377	10.15229877	7.7545435860000005	10.21487247	10.98423886	10.74018517	10.22593539	9.754302383999999	9.864075564	10.85562247	10.37654332	9.619083175	10.71454271	10.76168723	10.44676512	9.598944281	9.84180985	10.84505506	9.95637626	10.25634682	10.28893222	10.06461614	9.655227021	10.91175265	10.17223658	10.29796029	10.15623098	10.11038233	10.14473999	10.13690866	10.4304516	10.61071348	10.40140927	10.52547101
2	1053_at	7.1870899260000005	7.705625738999999	7.934056779	7.446374487000001	7.141104522999999	7.04053486	7.767727627	8.035920802	7.869726869	7.615570022000001	7.454195247	7.384296234	8.553709234	7.989153604	7.983528197999999	8.271041309	6.795014066	7.450275509	8.810033974	6.589284912999999	7.50515225	8.191826065	7.692261102000001	7.4295814689999995	8.104784287000001	7.137098779	7.3014659260000006	7.237572376	7.385270103	7.207715427	7.495638007	7.256634361000001	7.165365448999999	7.88920267	7.650817166	7.701011939	7.432906812000001	7.751054435	7.656275373	7.067799718	7.726520406000001	7.522912572999999	7.066782537000001	7.655282392	7.590083709	6.754313944	6.968878472999999	7.857569451
3	121_at	6.807581937999999	6.893129732	7.165601643	7.071417335	7.103383077999999	7.504727491000001	7.067673637	7.259019192	7.46284642	7.47684663	7.424081146	7.443270267000001	7.730507762999999	7.447967928	7.767613259	7.369269447000001	7.01467506	7.205785517000001	7.036289589	7.205924111	7.113644143999999	8.588304013	7.392045297999999	7.617338851	7.249636743	7.588875696000001	7.589869352999999	7.683509402	7.875052602	6.79858561	7.017373468	7.275097808	7.120540325	7.215903482000001	7.109702316	7.412850939	7.036744022000001	7.196730485	7.188261663	7.717166445	7.917791201	6.935763161000001	7.6144852179999996	7.3027079520000004	7.478550655	7.512880956	6.896912599	7.598264867
4	1255_g_at	3.08459126	3.118704497	2.9846323530000003	2.9128507160000003	3.383726341	2.772535084	3.037304104	2.986420339	3.066619031	2.9715370639999996	2.8166346769999997	2.9047766160000004	2.9536878580000003	2.796797207	3.1011633639999996	2.936223348	3.2427007910000003	2.9697549089999997	2.9760879910000004	3.089612316	2.950536289	3.0931666339999997	3.155704023	2.8067131639999996	2.927889204	2.8662281469999997	3.0721791460000003	2.8373543039999998	2.99201935	3.30384014	2.8229854289999996	2.745668855	3.041147951	2.9112032439999997	2.9586703930000002	3.1861994589999996	3.022327357	2.7968413539999997	2.795757113	3.572938094	3.028880941	3.377149928	2.909991934	2.915706118	2.864656797	3.010146933	2.885945885	2.770340613
5	1294_at	7.397013113	7.163796874	7.375223535	7.596233211	7.278244247999999	7.396618791	6.3991780689999995	7.285007315	6.982732751	7.682609957	6.609175057000001	6.961102303	7.18368235	6.972806447999999	7.057860899	7.19703882	7.833150117000001	7.17266668	6.49037009	7.646630707999999	7.187298339	6.654735046	7.261322119	6.194275005	6.674731599999999	7.55944745	7.280061836000001	8.969693256000001	6.835082494	7.240092135	7.116495895	7.31267298	7.4280571239999995	7.879579146	6.864287831	7.510427142999999	8.279300917999999	8.617637906	7.223524982000001	6.694060757000001	7.568330395	7.412063446	7.199825477	8.122574714	7.023165568	7.829368016	7.777051342999999	7.291788463
6	1316_at	6.525425533	6.3911948679999995	5.538845656	5.989148387999999	5.6782364339999996	6.466417561	5.777788882	5.608286186	5.781327186	6.450320056	6.455841741	6.14216329	6.29409671	5.738548652	5.41419593	5.993539788	5.453136551	6.34514505	5.818890658	6.6221514820000005	6.1785966189999995	5.754419518	5.788301631	6.1786326229999995	6.16821335	6.324970229	5.391814879	6.081014022000001	6.140050897	5.614010378	6.22024275	5.940896296	5.491983138999999	5.665527668999999	6.324255493	5.766114506	5.344901749	6.3299954970000005	6.0565094760000004	6.13271464	5.622041755	5.804308379	6.600027651	5.967239116	6.490510586	6.216811655	6.428760947000001	6.529260604
7	1320_at	3.8482526210000003	4.202085185	4.0744620519999994	3.7382054239999998	4.141955059	3.858940666	3.499040646	4.121144942	3.784000424	3.6811864589999996	3.814794393	3.5866625460000003	3.985673792	3.5872320839999996	3.876753662	3.754870267	3.913796091	3.72001072	4.2575698310000005	4.045690365	3.688795663	4.062427229	3.961590635	3.650067925	3.8962526019999997	3.844588363	3.9238980580000002	4.140208435	3.735253627	4.039479708	3.8447725889999997	3.765222538	3.772277344	4.021006244	3.682954746	3.829779862	4.308143352	3.7009109510000004	4.332709426	3.858563845	3.85526062	3.7912036419999997	3.8923696580000002	3.846036676	3.928574105	4.049241867	3.6751919330000002	4.091679302
8	1405_i_at	7.572331287000001	8.295322316	7.055578643	9.683805685	7.36089179	8.292894552	7.328514695	5.955145285	6.687646285	8.690705279	5.0603684310000006	7.515161469	9.058086493	7.266436786	9.316733574	8.939945527999999	10.77456161	8.98836682	8.685800002999999	7.06484657	9.066562306	9.128890342	8.161785838	5.7632766360000005	5.01675664	9.402994472	8.060242205	10.46185596	7.569298747	8.528819003999999	7.196441352999999	6.27910704	8.272294061	10.31328725	7.008021328	5.469601619	10.05717268	5.967222996	7.110382792999999	6.733462235	4.6850604989999995	7.7956416289999995	8.159220698	7.828438993	7.42160577	7.263656462	8.638077448999999	6.970991687000001
9	1431_at	3.748199732	3.1143395160000003	4.172269782	3.6254127819999997	3.3383105239999997	3.502789673	3.3913759619999997	3.3795166030000003	3.349103144	3.4520528969999997	3.279839051	3.586600895	3.3088400669999998	3.32989823	4.7580898760000006	3.710753742	3.419892155	3.476634044	3.416976625	3.2212783239999996	3.3058087339999997	3.451668945	3.290177147	3.356050362	3.2889308930000003	3.215769617	3.3993388789999996	3.418024603	3.560198979	3.260471425	3.315586358	3.6355339669999998	3.362652078	4.391883588	3.3096062010000002	3.408080918	4.080033824	3.2948184260000004	3.461172004	3.327047332	3.3760697189999997	3.56752368	3.9216065010000003	3.377165513	3.207520761	3.40941523	3.414836451	3.569752933
10	1438_at	6.957488011000001	7.366494466	9.190242438	7.493740725	6.068710255	6.700964971	5.2025404260000006	8.642057388	7.496296719	8.91709006	7.936088236	7.928265429	7.604331336	8.563614745	6.345432949	7.997792676	5.05398707	6.992055399	6.422653163	6.946986324	6.858216082	4.707355799	6.458426455	7.903929163	8.154682328	8.333824436	8.50180708	5.845527419	7.694217204	6.160706881	6.368561623	6.75867493	5.120424575	5.169935955	7.671280232000001	7.006718247999999	7.666576492000001	7.076335014	7.263275594	5.519454418	7.06837516	8.827209169	7.442277801	7.660930037999999	5.75327494	8.631392089	7.709866718	7.498466956000001
11	1487_at	8.057704172000001	8.450329045	8.186155397	7.398234517000001	7.919003527	7.6088523729999995	7.829562926	8.660196177000001	8.095995471	8.392671152	8.422215728	8.608507815	8.612678043999999	8.40500183	8.867434684	8.279107575	7.1228454160000005	8.514667635	7.890758053	7.488556541	8.502027495	7.873091657000001	8.303653075	8.007889277	8.81064307	8.663076695	8.483515808	8.103230692	7.8395802539999995	7.352604852000001	8.22996197	8.925871205	7.310310422000001	8.219251651	8.67369734	8.748279802	7.840970511	8.716758384	8.173818512999999	7.892024572	8.25858882	8.24275759	8.442920086	8.680658648	8.385491373999999	8.509745287000001	8.514935728	8.959289014
12	1494_f_at	4.311959755	4.257666081	4.39061158	4.308245061	4.188542517	4.465111534	4.651730706	4.517126783	4.391842235	4.2943092819999995	4.466246658999999	4.201323042	4.354458935	4.603824826	4.877811919	4.333563391	4.190598253	4.534537677	4.547721915	4.5707518	4.491522465	4.6248715339999995	4.659383643	4.35738624	4.467135311	4.450889543	4.649362765	4.458698055	4.316007555	4.194841084	4.318731337	4.757751379	4.217026209	4.297255089	4.4881524719999994	5.161283833	4.424798991	4.5354308439999995	4.5323706889999995	4.370987347	4.337713137	4.522462141	4.404519229	4.549887057	4.479794035	4.70413998	4.230266115	4.4381035230000005
13	1552256_a_at	7.2461978	8.113612708	7.038909227	7.547752989	7.921648469	7.8047101560000005	8.289746167999999	8.379386044	8.828803508	8.104413507	8.62743508	8.808424385	7.810723394	7.311558927999999	7.962899845	7.567631078	6.627852773	8.32275233	8.541741802	8.134692881	8.445746264	7.44108475	8.200757785	7.592273509	8.254200582000001	7.886093196	8.618273583999999	7.197427593	8.611593515	7.972474057	8.28175381	7.6986978189999995	7.216847427	7.2293753370000005	8.36398904	8.274581156	7.7732032460000005	7.915793609	8.930197582	7.5375136	8.422382075	8.696572887	8.548455972000001	8.118815052	8.255894239	7.274191487	7.914000641	7.8464468620000005
14	1552257_a_at	8.99801168	9.154565512000001	8.273924946000001	9.075828895	7.992741268	8.477863341	8.266583417	9.089091908	8.788511663	8.376204179	9.450079478	8.724399229	8.780074154	8.697718517	9.087392998	9.180540978	7.292795852999999	8.490358665	8.61227281	8.152089339	8.596264307	6.584291922999999	8.595434761	8.92164259	8.911025449	9.008001818	8.033489512000001	8.52652033	9.264850927000001	8.782740866000001	8.647841932999999	8.37116397	7.971530192	9.048222473	8.985174082999999	9.157779241	8.770569784	8.684370783	9.22221773	8.5071834	8.838345408	8.348514957999999	8.194465015	8.992777675	9.08058714	8.864631512	8.417001942999999	9.26156961
15	1552258_at	3.912720161	4.223798982	3.988331533	3.885780105	4.960632929	4.04496382	4.050534113	4.09920269	4.129284371000001	3.921131007	4.705934666	4.372757078999999	4.010301201	4.302968396	4.405125515	4.205232223	4.554101147	4.379060943	4.086150735	4.245522043999999	4.456627481	4.590643561	4.495550739	4.369829318	4.326926006	4.183232984	4.210596633	4.370041099999999	4.225953203	4.765924309	4.045490779	4.35848089	4.246212743	4.277739319	4.126964698	3.8172811280000003	4.833013533	4.066251076	3.8158655319999997	4.043504027	4.082848244	4.100032465	4.722575307	4.11264655	3.8782289139999997	4.453690492	3.934444847	4.045015395
16	1552261_at	4.206709087	3.359484183	3.4347578710000004	4.22529389	3.391169444	3.647453004	3.328320179	3.395413083	3.105682359	3.2990192919999997	3.371519251	3.2876480210000003	3.351286987	3.681267485	3.3690565660000003	3.613559122	3.529626268	3.4303539310000004	3.6359124169999997	3.3221999330000003	3.337639135	3.3939307260000002	3.4176575839999996	3.462703189	3.45698302	3.19295198	3.619769832	3.563814683	3.6572508710000005	3.327744818	3.419751625	3.3805946430000002	3.656949535	3.296792562	3.457891309	3.3539431810000004	3.072967232	3.354555455	3.613559122	3.3123173410000004	3.2705764810000004	3.6999339260000004	3.3688231710000003	3.2632079469999997	3.5135235789999997	3.4435466839999997	2.9717641969999997	3.630360646
17	1552263_at	6.2937660520000005	7.78168018	5.245886096	5.958728367000001	6.249176912	6.81814574	5.933074326	7.090169019	5.857142065	6.08298778	6.932319783	5.92847174	7.418139591	5.992391225	6.706416474	6.190750461	6.458071556	6.230652152999999	7.199911892	5.697967159	5.879074144	6.597968286	6.037832619	7.100426637000001	6.11585219	6.3262625429999995	6.159257847999999	6.165501252	6.56202866	6.696416545	6.358841807	5.009030514	6.399483341	6.855480084	6.500785971	5.532045039	6.948467657	6.3096572470000005	6.494414492000001	6.116870556	5.8934821710000005	6.293015989	5.863724304	6.262202179	6.092099941	5.906357135	5.792756676000001	6.370694511
18	1552264_a_at	6.58563544	8.131629084	6.081574147	6.779613283	6.517431421	7.012426444	6.3697795610000005	7.5845372079999995	6.406856681	6.793381647	7.071654362	6.466865857	7.595953139	6.8083660560000006	7.303791382000001	6.837621196000001	7.033968695	6.799879001	7.548728156	6.290418387000001	6.490117757	7.021678336	6.669658807	7.288974317	6.912733127	6.571106712000001	6.689799229	7.086897575	7.049215171	7.164600397999999	6.789206905	5.947938852999999	6.773951107999999	7.1812181189999995	7.239251929	6.354354379	7.524750488	6.569127214	7.1624125670000005	6.525357756	6.322051924	6.518198905	6.583595227000001	6.874167006	6.83312944	6.490947356	6.537608297999999	6.6525048479999995
19	1552266_at	2.837637441	2.408521656	2.8007160030000002	2.6591918	2.556626575	2.721034219	2.7174196569999998	2.7275435580000003	3.1925939789999997	3.0353370060000002	2.859382263	2.728882464	3.0562413860000004	2.794393434	3.473024273	2.545942999	2.5497450440000002	2.883077034	2.729350324	3.1463613489999998	2.83422326	2.6791154919999998	2.78938022	2.946100158	3.9455138880000002	2.910947222	3.149081657	2.949366734	2.88084738	2.883256111	3.1676302360000004	2.5011205519999997	2.447912463	2.611062598	2.94302696	4.014125745	2.800090426	2.9206062999999998	3.124400563	2.535908864	4.078892395	3.285111047	3.116469927	2.9668964860000004	2.645195461	3.3693055060000003	3.647862588	2.960923381
20	1552269_at	3.024118765	2.94295623	2.8450710210000003	3.280928921	2.872372511	3.0869843539999997	2.92335602	3.4948959810000004	3.050540097	3.320420662	2.8679498310000002	2.999134316	2.77392406	3.072703193	2.9289374739999996	2.9057731889999996	2.67118191	3.0469421569999997	2.7968711639999997	2.827906758	2.74923499	2.697259542	3.004758327	3.0029623689999996	2.839874201	2.9378918360000004	2.9990854380000003	2.968180665	3.088161064	3.001113384	3.379842567	2.7584871539999996	2.7733007460000003	3.398946612	3.162627337	3.0707887510000003	2.904971124	2.8705827239999997	2.94705692	2.867245821	2.8529425269999997	2.96461137	2.880575248	2.943220303	2.7739171000000002	2.6848509160000003	2.996869631	2.876749486
21	1552271_at	4.5616163169999995	3.882599555	4.749350081	4.3332459430000005	4.4384105080000005	4.229904106	4.5154541319999995	4.350266766	4.459107081	4.92896697	4.634157321	4.934950729	4.61086495	4.59818958	5.300768758999999	4.678448624	4.385015186	4.435977061	5.150176339	4.331143563	4.666274432	4.7198696380000005	4.731960371	4.519063742	4.834963289	4.6647980360000005	4.556180992	4.63460172	4.603357098	4.33894149	3.888453583	4.961624937	4.780558731	4.615668655	4.803319055	5.137808872	4.535401633999999	4.79569543	5.230489801	4.510780014	4.452059988	4.530662446	4.63225841	4.586428312	4.812070428999999	4.541481929	4.163821123	4.647615647
22	1552272_a_at	4.371034611000001	4.264255078	5.269891826	4.509829178	3.997674876	4.188447946	4.17216097	4.091387546	5.084225476	4.197333813	4.560101259	4.838923397	4.556459618	4.096556124	5.260286608	4.906484236	3.921601649	4.031021829	4.7797296760000005	4.155726305	4.123676555	4.401091794	4.223949451	4.84497056	4.64927423	4.199283323	3.9775459239999997	4.216395854	4.3766415489999995	4.2940935069999995	3.99990291	4.889415746	4.289784382	4.27380025	4.185610577	4.734493152	4.5619715560000005	3.970116922	4.712669665	4.249381657	3.903899127	4.615018507	4.223077261999999	4.393893147	4.6528405710000005	4.284571523	4.404365523	4.8255170210000005
23	1552274_at	6.1208741820000006	6.112271601000001	4.948306279	6.3255483120000005	6.070412423	6.39382762	6.2383737429999995	5.811504105	6.017418431	6.263555406	6.0289293	5.856147166	5.941498602	6.247721446	5.183823626000001	6.26971627	7.4381805860000005	6.081669675	5.385802257000001	6.351925775	6.004950153999999	5.456451194	5.723668706000001	6.1145253010000005	6.40821812	6.080001396	6.009462247999999	6.07212101	5.941120112	6.490070715	6.241081389	6.760069811	6.385112406	5.9525496989999995	5.452634976000001	5.610568194	5.802782722999999	7.23723316	5.364585323	6.702029627000001	6.226961181	6.316590657999999	5.966235955	6.3565664989999995	6.135490677999999	5.73295398	6.350992842999999	6.23395582
24	1552275_s_at	4.36197617	4.974504855	4.1517207339999995	4.535780228	5.086089244	4.552850988	4.732919313	4.57907503	4.532852893	5.2871603810000005	4.632373822	4.4251302710000004	4.610327573	4.882066291	4.171950497	4.894026868	5.583065265	4.892343923	4.60046207	4.397685131	5.004736245	3.790258239	4.517804788	4.626719693	5.201706797	4.207153149	4.649446976	4.0886795	4.5491878130000005	5.343588509	4.360237993999999	5.17797171	5.191937402	4.579084863	4.329638106	4.362842478999999	4.2342753769999995	5.974485102999999	4.574634649	5.246022841	4.58294763	4.831376328999999	4.7900881239999995	5.033583688	4.940271186	4.62304935	5.036601883	4.85501348
25	1552276_a_at	4.765516516	4.4821784760000005	4.577981345	4.4177991080000005	4.243861397	4.128376738	4.187085501	4.874766759	4.1689160339999995	4.395245483	4.451713543	4.188268288	4.412504504	4.514164043	4.859205073	4.404853212	4.346556798	4.310452307	4.773271449	4.544079877	4.453172443	4.476653689	4.401550983	4.400086568	4.53938951	4.320019721	4.360626089	4.530599075	4.359216911	4.386249567	4.443805103	4.424455153	4.217572376000001	4.626216676	4.249722488	4.82681795	4.537026132	4.583274832	4.331084409	4.386379468	4.1322599680000005	4.2608897269999995	4.455851274	4.297315505	4.487338639	4.829882665	4.025223231	4.320717654
26	1552277_a_at	7.101751468	7.397170104	7.800087042	7.025962882999999	7.723244951	7.476669602	7.053317865	7.105018731	6.981352014	7.280953237	6.936720598	6.187010686	7.2037101329999995	7.162327953999999	6.973248377999999	7.043562932	8.17182673	7.26849976	9.072850492	7.241354324	7.255549807	9.086697398	7.225635284	7.846266233	6.7533412760000004	6.601570473	6.941124262000001	6.933556546	7.051112644	7.8419524460000005	7.291349652999999	6.762989792000001	7.256270506	8.367980926	7.465601438999999	7.473392822	7.9173609460000005	6.965536922	7.552089217000001	7.596024243	7.685542433999999	7.277382342999999	7.306573567	7.260146396000001	7.382479726000001	6.464079161	6.722398191	6.734106596
27	1552278_a_at	3.900316842	4.620964869	4.2313651519999995	4.167651102	4.286985737	4.677502341	4.329763388	5.293437455	4.1269793980000005	4.071118253	4.1269793980000005	4.6169384860000005	5.062731534	4.482427176	4.568127227	4.4075025530000005	4.26082407	4.4450175860000005	4.977789815	4.131331887	4.131044674	4.543479178	5.188325258	4.075735815	4.376694091	4.60257341	4.9686480180000006	5.108685306	4.547219345	4.783768342	5.5585982629999995	4.185023203	4.212153175	4.231784696	4.296328336	4.445592281000001	4.349428757	4.204250871	4.379359937	4.171479795	4.350137926	4.410458985	4.695795156	5.227184464	4.691981386	4.7982250330000005	4.321088897	4.696416426
28	1552279_a_at	5.035382257	5.417600007000001	5.2612863910000005	5.284252634	5.68322571	5.3666908069999995	5.412911241000001	6.120105305	5.44252186	5.00607754	5.353607145	5.714468898	5.404581103	5.413539363	5.572617621	5.27533088	5.511123669	5.414980902999999	5.78450453	5.0939702030000005	5.605376304	5.4326378570000005	5.83934612	4.901536361000001	4.994494614	5.319953087	5.578163576000001	5.760841232000001	5.546913114	5.6909139	5.848633651	5.248140951	5.108448593	5.0140339130000005	5.456077444	5.5410346960000005	5.026364323999999	5.068737044	5.250801309	5.231251523	5.542423853	6.006816912000001	5.435348306	5.85534281	5.28040446	5.896726995	5.413574185	5.707912491
29	1552280_at	2.830732457	3.4248597089999997	3.240355819	3.010892751	3.116138266	3.4265832639999996	3.375577836	2.9515987	2.8951167210000004	3.0350969119999998	3.2341302610000002	3.10054117	2.761401443	3.071930161	3.099277185	2.9045623369999998	4.527055862	2.917532543	2.817225376	2.907945466	3.235854442	3.5288037880000003	3.1014160680000002	3.052818303	3.3247077660000004	3.071052957	3.596678677	3.238760045	3.134640435	4.619369172	2.944992224	2.980879404	3.754230715	3.805362272	2.994007003	3.14300551	3.1076937410000003	2.81562182	3.15156684	3.082227226	3.0456779210000002	3.585450762	3.103661727	2.778507767	3.045938167	3.094799226	3.128640696	3.097788412
30	1552281_at	6.4706223860000005	7.581699887	6.405947546	6.372875737999999	7.471077039	6.4405463229999995	7.937765669	7.782329079	8.830154496	8.541933814	8.987857385	8.669561932	6.533536162000001	7.985449237999999	6.437168862999999	6.771883439	5.791514145	8.134345469	4.891543529	8.250077542	8.176913378	5.126101718999999	8.445081721000001	7.137156265	8.371101336	8.412349678	8.653729916	5.120549405	7.531487922	6.020217071	7.109290636	8.662387825	7.458263886	4.988602997	7.899700791	8.675088369	6.067436912000001	8.192260181	7.35114557	7.758377972000001	7.969821125	8.263979808	7.658249517000001	9.252938902999999	6.575748878	9.240182071	8.50222933	8.257587082
31	1552283_s_at	3.906776218	4.590769642	5.156768341	6.108915872000001	3.8979453389999996	5.181816743	4.283245024	4.284212162	4.813822625	4.050949845	3.875239001	3.357915715	4.448303173	4.643882841	5.487071735	4.938971015	4.412607456	3.7403298730000003	4.276623212	5.308012133	3.5924057130000002	3.420015191	4.898654203	6.773862685	3.304092832	4.466761191	3.5876587939999998	6.183400356	3.572419488	3.196955557	4.4579998210000005	3.575634595	4.737488189	5.929115769	4.844068652	4.277848067	5.415744762999999	3.447356048	3.996964713	3.342274868	4.365199748	4.45222922	3.2383167910000004	3.188439834	4.615326535	4.0264669280000005	5.729503977	4.406294054
32	1552286_at	5.081563054	4.608948289	5.788224405	5.102382333	4.986585204	5.539933311	5.837799572000001	5.819229722999999	5.360762043	5.308095044	5.391370446	5.997630523	4.364435295	5.528343658	5.298168709	5.214289613	4.976017445	5.178187182	5.422436062999999	5.117044362	5.177110699	5.4415803679999994	5.807957535	5.741922126	5.396951468999999	5.326810074	5.183265486	6.514455783	5.711354737000001	5.17110794	4.7711386639999995	5.374652311	4.89480647	5.550531707999999	6.452038143999999	6.385907101	5.783434872999999	5.613377446	5.828097429	4.8564353460000005	5.714887117000001	4.669245074	5.491300715	5.506367605	5.6400315999999995	5.046012172	5.364522847	5.656452982999999
33	1552287_s_at	6.837267682	6.190297589	6.788046395	6.382469863	6.7932425929999996	6.313152432000001	6.947244652999999	7.079011157999999	7.673439275	6.6731346270000005	7.209126312	7.228586121	6.27037574	6.740227226	6.7939285179999995	6.748911055	6.446614997999999	6.746692578999999	6.8461191679999995	7.067496792000001	6.9807261810000005	6.974323667999999	6.654083904	7.236220717999999	7.656806837	6.011939012000001	6.385703706	6.863254751	6.559808092999999	6.536997362999999	6.299135395	7.022156324	6.747223595	7.577000956	6.522936252	6.205743155	6.525086831	6.884313124	6.485104936	6.553140505	6.275559641	6.4242637060000005	6.320480705	7.046521381	7.089874987000001	6.704554762000001	6.691141622000001	6.67586825
34	1552288_at	3.297914094	3.921998392	3.49849489	3.253702188	3.222510181	3.2045488410000003	3.38716349	3.3379535419999997	3.3879658669999997	2.9787838160000004	3.181398048	2.972889287	2.985266099	3.152187993	3.270911007	3.0084290680000003	3.682047687	3.608850473	3.4956447760000002	3.228650967	3.660230407	3.572228607	3.397249857	3.247711133	3.4703866860000003	3.589424648	3.500378806	3.458195494	3.689622862	4.047317424	5.179510067	3.962174899	3.50973243	5.139320804	3.1247553519999998	3.2541772539999996	4.72328653	3.0913475310000003	3.320412554	3.6785407560000003	3.1845617010000002	3.709213498	4.081731063	3.24709519	3.284117391	3.189247121	3.07470147	3.051170032
35	1552289_a_at	4.153212118	5.008630753	3.475740118	4.094616564	3.844001405	4.515157186000001	4.157956842	4.266038	4.000070341	4.093961676	4.345868477	4.240298408	3.874511072	3.736100151	3.917633318	3.934658282	4.858883761	4.6495802269999995	3.761972492	3.930869586	4.808723683999999	5.267488972	4.243338441000001	4.164276029	4.044546292	4.776379231	4.576972523	4.041078336	5.3111667360000006	6.2506763670000005	6.7832164839999995	4.827307387	4.127267806	6.480749665	3.874511072	4.130032524	5.647087589	4.173022522	4.007217047	4.9297167669999995	4.099147422	4.873113242	6.2617744	4.315507086	3.919517589	4.029279406000001	4.059803201	4.018753487
36	1552291_at	6.358203976	6.512021285	6.2775242229999995	6.637174695	5.937284726000001	6.478783857000001	6.982043254	6.606404114	6.929849663	7.120599974	7.229672435	7.267790464	6.454517072000001	6.583067953	5.758221914	6.801072615	6.0176459410000005	6.156487155	6.318844723	6.516728268	5.9747569810000005	7.04100843	6.591195031	6.363536133999999	7.121271098999999	6.517258855	6.586648461	6.286218734	7.2566395429999995	6.204343548	6.457773223999999	6.868406107999999	6.130595621	5.9258766210000005	7.528515337999999	6.780141489	6.165667277000001	7.170104702000001	6.557658456	6.483295771	6.782486713	6.56128127	6.6676892389999995	6.932371861	6.579966336	6.164231065	6.657973245	7.085517628
37	1552293_at	3.3609423069999997	3.8155285460000004	3.473501155	3.8310709569999997	3.6997985260000004	3.565284865	3.6916605789999997	3.67268535	3.3455985360000002	3.6433316980000003	3.808910754	3.5788143480000003	3.7107250410000003	3.54191619	3.967651752	3.538986478	3.682609933	3.934427455	3.9436884389999998	3.4706135239999996	3.509397842	4.139372245	3.913698567	3.616590328	3.495082272	3.6867732610000004	3.613677142	3.408295652	3.679323543	3.550560122	3.685389057	3.7234547489999996	3.405594541	3.393623817	3.640123156	3.834099225	3.4198377410000003	3.926651964	3.821611204	3.6727563830000003	4.026074094	3.606268638	3.8293219780000003	3.709225983	3.5949375519999998	3.5997571	3.6730075230000003	3.6814094460000004
38	1552295_a_at	5.99912121	5.832777837999999	6.072805357000001	6.029996708	6.698944385	6.248181096000001	6.151492325	5.5473083679999995	6.083409811	6.272350073999999	6.410769984	6.009597546	5.7951492589999996	5.9482962729999995	5.910424977999999	6.203642566	6.414124276	6.21066215	6.471992786	6.093547779	6.2689342539999995	7.386227119	6.112914974	6.25120049	6.017068242000001	6.219439776000001	6.220145142000001	5.850710113	6.341478135	6.533296524	6.203080897	6.507686321	6.05452284	6.084734117000001	5.94773088	6.10201341	6.532695184	6.266067571000001	5.711229441	6.562077089	5.893129528999999	5.973336894	6.518476852	6.13738382	6.046764181	6.184117975	6.394045997999999	5.748097683999999
39	1552296_at	3.6115840830000003	3.94478653	3.6267417319999997	4.252454462	3.81671284	3.1852924839999996	3.703978707	3.358245492	3.824119571	3.477440309	3.606651462	3.1972335839999997	3.521044629	4.023092103	3.322983135	3.639994634	3.2849874669999997	3.062096483	4.015571733	3.643731323	3.23768253	3.753285136	3.544507398	4.297838071	4.399186876	3.0919564530000003	4.193561542	3.508002103	3.527599738	3.3126838760000004	3.402977952	4.257680494	3.62106161	3.272746952	3.1915456719999997	3.680161062	3.571021393	3.79351803	3.7993058160000004	3.751599277	3.579155609	3.309401563	3.3092374739999997	3.3367183519999997	3.561547018	3.726099736	3.1915456719999997	3.859142987
40	1552299_at	4.041371625	4.022736384	5.108467599	4.4647194269999995	4.5546820619999995	3.594747789	3.798048693	3.7509729739999997	4.492605421	3.844486643	4.264002332	5.069211556	4.499389900000001	5.76252001	3.9732242810000002	3.4834318260000003	3.340790152	3.9072777260000002	2.6158353659999998	3.741365505	4.123544058	3.054126614	4.34793439	3.63306157	3.9973650339999995	3.741219514	4.307179766	3.5177592389999996	4.500660315	3.3240342810000003	3.898387787	4.000831938999999	3.381222377	4.0545892310000005	4.682082093	3.3663614560000004	3.960177128	4.653322891	3.406837958	3.558263747	4.30709007	3.955562187	3.7031568139999997	4.46241838	3.2060932089999996	4.526707859	3.966575306	3.95364346
41	1552301_a_at	3.673283899	3.668590312	3.723708285	3.5992791439999996	3.869679442	3.758552968	4.037611901	3.918904835	3.5962411010000004	3.932749167	3.714955942	3.848721101	3.739695766	3.552621528	3.7482653630000002	3.797967498	4.6461202539999995	3.937502973	4.031610184	3.6715117310000003	3.777264754	4.197996025	3.8850823360000004	3.665945892	3.853895943	3.625347086	3.5319495969999997	3.404675367	3.840616643	4.255485587	3.951989003	3.754343081	4.444277829	3.523069716	3.7960141939999996	3.818378061	3.900063636	3.6915768680000003	3.4534711330000003	4.031426038999999	3.76248507	3.7267225539999997	3.93693778	3.809043085	3.527895467	3.843899227	3.792052279	3.607493833
42	1552302_at	4.436077873	3.2425809410000004	3.474228553	3.869151672	3.784364538	4.872510075	3.764489368	3.482589103	3.622290312	3.187854932	3.1936706860000004	2.9584387189999997	3.846147269	3.151346464	3.5848404489999997	3.380606455	4.305097375	3.400423651	3.512498552	3.701633308	3.1020748719999998	3.393657997	3.421029662	3.471898262	3.471428005	3.8109471569999998	3.3719611030000003	5.12764055	4.10242172	3.929299542	3.725568045	3.415168267	3.585553719	3.842539152	3.378589898	2.92462105	4.027503783	3.202599713	3.092026332	3.6596079560000003	3.347974914	3.5062888560000003	3.6449941010000004	3.490638043	3.855660623	4.135201918	4.391865426	3.8740968999999996
43	1552303_a_at	5.600092515	4.561605546	4.794111226	5.249092686	5.067181588	5.622794565	5.003834432	4.495303144	4.606196307	4.6749806	4.2748992889999995	4.753759754	4.847778983	4.532530138	4.874852225	4.7928623219999995	5.246407822	5.058093396	4.619798477	4.96560271	4.759842882	5.338675639	4.842053407	4.264074562	4.890003573	5.049639032	4.989838449	6.125880737	4.945186003	5.126586539	4.912494145	4.551153141	5.191965608	4.84291105	5.075762002	4.927911794	5.3132531080000005	4.621233006000001	4.829882665	4.853252412	4.262753076	5.127135589	5.021013521	4.545152405	4.830663398	5.0299358430000005	4.763271555	4.814492587
44	1552304_at	3.365763715	3.347427679	3.9832705880000003	3.4763899910000005	3.847736973	3.233984299	3.481574633	3.9601000539999998	3.9705189310000004	3.789206425	4.495480368	3.884752044	3.60612351	3.3304469739999996	3.72372957	3.416063841	3.1130098139999998	3.815243258	4.844062936	3.62088897	3.548700086	5.770254495	3.192995887	3.60381083	3.494405813	3.2410985830000003	3.55915736	4.05429823	3.381222377	3.497206611	3.517514513	3.629535412	3.107462965	3.6125997080000003	3.87329105	2.969100132	3.1080802000000003	3.300765761	3.957177798	3.089436814	3.739354123	3.161473385	3.554636172	3.38001069	3.291489747	3.9886978760000003	3.3584515039999996	3.3818040469999997
45	1552306_at	3.694957407	4.554358406	3.569707905	4.121508457	3.8268349	3.1112121719999997	3.778713685	3.553085405	3.929499644	4.626874743999999	4.827619651	3.99756568	3.906095438	4.041187165	4.193561542	3.995382985	3.285437425	4.435909709	4.600681508	3.6121494419999998	3.96540637	7.264524477999999	3.785540425	4.1179193419999995	3.660104722	3.4937295560000003	4.607722244	4.263750055	3.7417462410000004	3.3228267039999997	3.665043173	3.76965993	3.2302152619999998	4.652967239	4.333355893999999	3.793831012	3.380074207	3.336308287	5.33055156	3.6028340589999996	4.007983863	3.6841063519999997	4.119816775	3.983234284	3.659964791	5.079232373	4.366774008999999	3.875275087
46	1552307_a_at	4.147890675	5.184107431	4.485296971	4.8746609219999995	4.752643268	4.528395813	4.408528432	4.974024977	4.33650804	4.710428234	4.82725741	4.39375981	5.231590522	5.177805629	5.282852869	3.9652781939999997	5.545504993	5.187292257	4.905424215	4.55037817	5.355063971	5.433210739	4.601141045	4.257964323	4.536420859	4.658649264	5.01924586	4.785132358	4.850404751	4.778227244	3.945705465	4.921458805	4.631748946	4.478837899	4.5188565910000005	5.823445875	5.183107572	4.428996485	5.055925483999999	5.008231306	5.247892922	4.668921585	4.4672008430000005	4.394445059	4.7389158380000005	4.914607502	4.644176947	4.647606486
47	1552309_a_at	6.677283781	6.437990949	6.106335787000001	7.1516627889999995	9.499552595	7.953176103	9.316978035	6.475242164	7.738391553	5.3740534989999995	4.6111718	7.510278862000001	6.752280347	6.9268216570000005	6.429695444	8.58498164	11.48042764	7.968990565	6.465832421	8.830704377	7.932183515	6.341450257999999	7.288472507000001	6.897650042	5.458103932	8.233357014	7.382244288	8.733696444	7.562166606	8.335521102000001	8.517333362999999	5.258744795	9.933598095	8.690813656	5.133015718	4.968684565	9.105674832	7.968804604	5.254117947	8.781798425	6.395221389	8.528110369	8.050966476000001	5.9631085	8.493707071000001	5.262811087	9.161768983	6.550674765
48	1552310_at	7.389490704	7.473516845	7.727794229	7.269925729	7.3833275810000005	6.476017875	7.129632908	8.121435242999999	7.606030212	8.681492905	7.792959215	7.863828204	7.074699607	7.642176787	7.245107871	7.452314902	7.186810728999999	6.911465695	7.107194092	6.457070005	7.116167752000001	7.391592919	7.183626061	7.337637879	7.402169109	6.992563662	7.25469814	8.054274357	6.69618944	6.879647537	6.778326945	7.207814771000001	6.97026547	7.231644809	7.508548643999999	7.153527596	7.571375109	6.0469682570000005	6.676326427999999	6.982461845	7.5269791029999995	6.729276281000001	7.666234707999999	7.576529786	6.866203923	7.663095696	7.889915366	7.3523285210000004
49	1552311_a_at	6.392348533	6.320016578	6.544687656	6.503508654	6.480793726	6.468922209	6.547705445	6.474119034	6.539441817	6.160629662000001	6.527170376	6.296085429	6.3885258	6.49375664	6.5594327770000005	6.29320279	6.58110396	6.453597621	6.574594571	6.667274086	6.302398381000001	6.420134837999999	6.483530715	6.442438186	6.556331257	6.4209978560000005	6.473385273	6.757893736000001	6.430882261	6.263450142999999	6.504332815	6.5731054470000005	6.339414026	6.442788431	6.539010441	6.715457087000001	6.4954176320000006	6.465990354	6.589490648	6.373244368	6.569736937999999	6.560245144	6.537550499	6.479856713999999	6.194038582	6.19131283	6.309954185	6.415659579
50	1552312_a_at	4.974413452	4.878406317	5.133015114	4.115596632	4.27082559	4.940538784	4.314322988	5.006744221	4.1982499110000004	4.7357171430000005	4.4757699660000005	4.211561333	5.289867086	4.468700935	4.743974003	4.4352242980000005	4.607938238	4.582148285	5.756945231	4.530355112	4.334351122	5.316781188999999	4.806078553	4.947943317	4.439440275	4.702504326000001	4.629865138	4.989367134	4.703704576	4.615943005	4.600900281	3.8647897839999996	4.122943752	5.229475542	4.715633111	4.2427043410000005	5.151623551	4.001697527	5.348599685	4.86644611	4.48658882	4.414122711	4.42026906	4.552438400000001	5.143754559	4.5630697730000005	4.565938173999999	4.347291348
51	1552314_a_at	3.09168763	4.166229623	3.8155508310000004	3.501672155	3.959420965	3.5933739719999997	3.522534541	2.902673775	2.9974692480000003	3.347745162	3.567056417	2.995237703	3.997145638	3.387109376	3.4158656880000002	3.2514206810000004	3.041612672	3.2847858530000003	4.663085448	2.996478984	3.3526145080000003	3.6476573739999996	3.304998102	3.0245951310000003	3.401865635	3.543565455	3.6442214460000004	3.3780810839999997	3.206268947	3.65858013	3.297355477	3.354433587	3.291132378	3.516522568	3.4203346160000003	3.1121885910000002	3.4908851530000002	3.131950981	3.4907951039999996	3.4454518839999997	3.0686033669999997	3.169475445	3.2434800860000004	3.358209163	3.180277928	3.2809441319999997	3.122035375	3.151119511
52	1552315_at	5.011316298000001	4.94141183	5.068453671	5.961524012999999	4.982035393	5.84934465	5.563430198	4.757877349	5.135732273	5.265338362	4.5311115619999995	5.307680425	5.436685507000001	5.280671345	6.471573113	5.414803411	7.32945597	5.175073116	5.388823887999999	5.19394468	5.633378294	5.785908363	5.401067853	4.56656418	4.791409998	5.804738081	5.6331418079999995	5.950508701	4.984250625	5.7063505999999995	5.118174959	4.899536384	6.042955553	5.578472802	5.163036478	5.18026398	5.6430131910000005	5.152434961	5.175547645	5.755764613999999	5.368359273	5.334048318	5.540252118	5.208188896	5.017632662	5.039709576	6.001986583	5.165570367
53	1552316_a_at	5.587809173999999	5.313062264	5.183668099999999	6.462919338	5.458116966	6.815026884	5.712554965	4.549340084	5.129190169	5.747703632	4.471825558	5.226288323	5.855218692	4.942914831	6.445063591	6.076170106	8.590437794	6.161377272999999	5.363267523	5.4430258910000004	6.265963124	6.085467285	5.620004541	4.861202363	4.307675722	6.835339314	5.684384177	6.284557986	5.820369642999999	6.451240577999999	5.390093585	4.721566644	6.81769237	6.270268756	4.760711087	4.687955025	6.742119943	4.904479545	4.646508168	6.019330921	4.889380124	5.630348006	6.067446489	5.37077262	5.185446575	4.871389721	6.539276485	4.753688263
54	1552318_at	3.645857543	3.725307522	4.032234278	4.435370561	3.92416963	4.85148866	4.03571173	3.826501268	4.018903113	3.816787345	3.6602965380000003	3.84425526	4.083632966000001	4.2052171089999995	4.353138648	4.328870943	6.818409967999999	4.299254485	3.778185039	3.721320975	4.082614925	3.8951294880000003	3.8698821530000003	3.6448409369999997	3.6520002689999997	4.869620594	4.690576743	4.405773853	3.837499432	4.732117823	3.7169666439999998	3.77254108	5.3596453	4.267146411000001	3.785535152	3.4706789710000003	3.950054081	3.952250706	3.985025285	4.097657633	3.642979373	3.945010837	4.428546735	3.6863661810000004	4.118959853	3.634823455	4.8432279430000005	3.6769843630000003
55	1552319_a_at	3.7178311410000004	3.754374108	3.528889592	6.363931237999999	3.57467928	4.721387192	3.86368781	4.548010646	4.968543788	3.719635196	3.677145965	3.716547873	3.2392575060000004	3.4198377410000003	3.70793839	3.4669219910000004	3.39862367	3.529106572	3.797626287	3.287139386	3.6287956739999996	4.234349142	3.603641384	4.389539706	3.318199255	3.4948290789999996	3.4605781860000002	3.329386519	3.5339732980000003	3.6974475780000002	3.6374256060000003	3.6916775889999998	4.268012341	4.16042729	3.162627337	4.182191786000001	3.648766539	3.480716262	5.6854251620000005	3.728336909	4.024034615	3.640718418	3.7372564130000003	3.618682712	4.132446946	3.535332149	3.49366515	3.645061123
56	1552320_a_at	2.8377929930000003	2.529380067	2.7996760839999997	2.7400244160000002	2.7096688060000003	2.639271687	2.837300905	2.9633761460000003	2.79983952	2.852225612	2.667059212	2.551187756	2.7099750730000003	2.8106024019999998	2.750932704	2.69202427	2.7790744569999997	2.916168378	2.773550976	2.7913392089999998	3.052432477	2.7424373280000003	2.718781462	2.5501756	2.686427075	2.8713074	2.8499380569999997	2.679122825	2.772102999	2.8005101839999997	2.533754221	2.5942415530000003	2.773151028	2.611062598	2.714221517	2.667416812	2.608861065	2.731624195	2.722112925	2.655799856	2.68711117	2.784854774	2.933455262	2.761335438	2.669234624	2.571585663	2.789025723	2.64281305
57	1552321_a_at	2.649811196	2.67618844	2.822543879	2.7859686389999996	2.757190847	2.966616255	3.04707127	2.942598222	3.205522986	2.69223048	2.633946263	2.8690428530000003	2.862485018	2.9813520610000004	2.976766159	2.684583547	3.1623076180000003	2.763012285	2.9472902469999998	3.057409327	2.64630421	2.7733445910000003	2.83974754	2.641434602	2.720490083	2.617619695	2.782510737	2.876796863	2.7772804160000004	2.757148677	2.4820225280000003	2.9440362010000003	2.78342138	2.63015	2.8450138910000002	2.789647361	2.608758356	2.8588434730000003	2.665712344	2.672047154	2.75252491	2.7773126710000002	2.81157949	2.632993817	2.842691259	2.668703716	2.910079369	2.777332195
58	1552322_at	2.7352177089999996	2.536294942	2.724221843	2.906118645	2.872971782	2.7630855839999997	2.8950410489999996	2.939777747	2.9992636889999997	2.8044436989999997	2.979363705	2.608042371	2.5878945769999997	2.5582380590000002	2.8607575489999997	2.932413883	2.681671936	2.442309028	2.971041718	2.715149035	2.9119349910000003	3.275117307	2.7104651160000004	2.62256912	2.968524692	2.73236818	2.7138202330000003	2.625894504	2.8019423469999998	2.7165639589999997	2.721034219	3.0037178939999998	2.855181001	2.7917876789999996	2.899048796	2.815380158	2.567961119	2.9735173930000003	2.583960596	2.806066412	2.7901102289999997	3.070243956	3.0952841980000003	3.03869908	2.624785676	2.787958062	2.795196924	2.752421083
59	1552323_s_at	3.877659332	3.00051026	3.502098007	3.884647308	4.040461703	3.271150338	4.520935856	3.168481999	3.8087832280000002	3.797558852	4.071326986	4.248722776	3.025050358	3.4805009769999997	3.3408282189999996	3.8618597880000003	4.106309531	3.8464163210000004	3.8993253460000004	4.367072183	3.8885399460000003	5.38902275	3.5761639439999997	3.833906536	3.91334874	3.858768228	3.66674123	3.189762421	3.4811196339999997	3.3385417669999997	3.4400505289999996	4.328974935	3.8824484960000003	4.395908254	3.2870088060000002	3.7246246239999996	3.6450510069999997	4.087789943	3.2765690239999996	3.531305738	4.116816876000001	3.76260514	4.01449655	3.9284025810000003	3.609803467	3.259945932	4.593117657	3.489194035
60	1552325_at	2.609367748	2.62948793	2.678061006	2.568460311	2.758849073	2.65187953	2.6524486119999997	2.603767172	2.6434204390000002	2.6445537530000003	2.818619881	2.4864763340000002	2.63745601	2.819920489	2.610862751	2.7844996810000002	2.635504859	2.555345337	2.8236450619999998	2.683905868	2.563094663	2.739311352	2.797296989	2.625160427	2.595334017	2.791995485	2.679112506	2.831690426	2.410566694	2.570084833	2.454388878	2.597772291	2.7234792160000003	2.9796107569999997	2.67167945	2.587250033	2.615807356	2.8463631819999997	2.511352502	2.638727072	2.817322584	2.5582954780000002	2.831798178	2.596775827	2.465842686	2.7071686510000004	2.821838141	2.667514435
61	1552326_a_at	3.420736639	2.917270388	3.4960074989999996	3.159646835	3.676973438	3.387125764	3.2068982860000004	3.2809878080000003	3.220148917	2.974806938	3.23239585	3.116684018	3.13903465	3.220524179	3.366184535	3.1786791660000002	3.375876238	3.2954680539999996	3.3708892319999997	3.5002316089999996	3.205962071	3.510312212	3.1043752039999997	3.7501353269999997	3.1957209460000002	3.2781645339999996	3.157060835	4.779091093	3.4592177139999998	3.1691558719999997	3.3426431510000003	3.23261068	2.967189481	2.8782995610000004	3.255320302	3.363335409	3.350458885	3.257168612	3.514378485	3.1896955460000003	3.1179371939999996	3.205613318	3.506317026	2.957651711	3.2663990710000004	3.250498428	3.1418495660000003	2.929866493
62	1552327_at	2.9378475710000003	3.0337624069999998	3.0026300630000002	3.1380448089999997	3.538653009	3.305577772	3.670304377	2.807514564	3.636028392	3.581598622	3.856072836	3.937320911	3.11875575	2.738145769	2.83780394	3.251144267	3.5599502810000003	3.540160783	3.039110325	4.42354985	3.881198562	3.6555806189999998	3.3312370380000003	3.896402645	4.054501913	3.3285014160000004	2.941225197	3.3338175160000003	3.8088705419999997	3.0319529480000003	3.4898688239999998	4.257045753	3.778713685	3.0315862589999996	2.892633716	3.4198763469999998	3.233935222	4.403755789	2.882970479	3.632005197	4.367092497	3.978496758	3.745607176	3.395266551	3.165039691	3.90766011	3.46518074	3.8283860830000003
63	1552329_at	6.86189767	7.1295497370000005	6.508653	7.087855165	7.28527237	5.702474077000001	6.994091599	6.1206718239999995	6.962815738	7.238499148	6.917086319	6.965728005	6.615725863	6.794760427999999	6.142381809	6.547396487	7.875254121	6.493741625	5.320933189	6.782188617999999	6.406334685	5.916937	7.165191359	7.307357069	6.433843505	6.119585012999999	7.480153034	7.327984324	6.265919072999999	6.171847706	5.785497912	6.309162604	7.26864566	6.489838607	6.628285255	5.395775285	6.687029845	6.6689701370000005	5.9952196120000005	6.9334649839999996	6.485880862999999	6.310280307	6.65315004	6.462986886	6.759851482	6.850240629	5.809837214	6.545272016
64	1552330_at	4.519589591	4.299356736	5.41757998	4.737000763999999	4.66978791	4.560907778	4.878046966	4.779230274	5.322085638	5.671720277	4.662674822	4.722417978	4.4111977289999995	5.790957793	5.5168195970000005	4.274873601	4.748310129	5.742500316	4.056560085	4.544486226	5.447209507	5.930353055	4.795723045	5.658860106000001	4.404398131000001	4.296473296	4.457600172	4.627670815	5.1693905319999995	4.316544336000001	5.238170071	4.901625309	4.679754955	5.106413464	5.517567572000001	5.458605582000001	4.3923955139999995	4.401940809	4.283731694	4.254637731	4.231455256	4.359140199	4.584861311	4.805495926	4.149239805	4.421270299	4.7797874689999995	3.8684794769999997
65	1552332_at	6.388694715	6.475747104	6.291171343999999	6.384425882	6.1365245879999994	6.245512436	6.550067481	6.3058591879999994	5.896265144	6.164620987	6.781044344	5.711058179	6.592771937999999	6.098202882000001	6.212006957000001	6.391417249	6.24842533	5.816461377	7.394270422999999	6.046802616	6.19145959	6.904833568	6.228178832	6.2008711	6.380915367999999	6.246798431	6.305812165	6.61543077	6.3183922710000004	6.178629748	5.7998560779999995	5.8378374079999995	6.466796905	6.637252175	6.896331624	6.589093482000001	6.861648786	6.394601731	6.511703952	6.725653327000001	6.2985258779999995	5.921430831	5.9556895679999995	6.179604046000001	6.650761821000001	5.889464145	5.800157952	6.802146925
66	1552334_at	6.228287946	5.1282083069999995	5.79834237	5.882609594	5.617324664	5.744757451	5.839185162000001	5.7829932170000005	5.975928612000001	5.315051877	5.717157489	5.432166018999999	5.638071893999999	4.5606434810000005	5.990401497000001	5.711179045	5.300230514	4.752420959	6.709830877000001	4.966421592	5.054720141000001	5.517804856000001	5.520755246	6.558777833	6.08271235	5.008811989	5.361794758	5.211984804	6.059222311	5.631064514	5.700191045	5.73238929	5.4717166079999995	5.294138779	5.598732337	5.6551783339999995	5.654817915	6.425132336	6.024593856	6.477457421	5.855666458	5.665386594	5.062917388	5.680004198	6.3834225170000005	5.617066337000001	5.175625607	6.455961918
67	1552335_at	4.9485707869999995	5.560127103999999	5.613685905	5.103023062	4.910075128	4.878265665	5.509336219	4.851858602	4.976567161	4.8372372530000005	5.146886138	5.2569433189999994	4.847840663	5.091947888	5.062925463	5.0088641869999995	4.904397154	4.744012028999999	5.341437623	4.9199667830000005	4.991285115	5.865279057	5.03418719	5.226214678	5.082308887	4.954689315	5.18981364	4.495983068999999	5.205370035	4.780314399	4.874463028	4.898329448	4.673510594	5.213948506	4.978712293	4.788786432	5.100757673	4.760759245	4.978474019	4.8915505669999995	4.780886995	4.831515588	4.829572651	5.078600616	4.849056238999999	4.940356148999999	4.683345192	4.938114584
68	1552337_s_at	3.197828155	3.2712441589999997	4.044918889	3.6497711039999996	3.982969808	3.394619347	3.2894276419999997	3.375680848	3.052845797	5.869607089	3.2004264669999998	3.086983867	3.428091742	3.493812338	3.7201343739999997	3.194473286	3.512498552	3.370336599	3.248853757	3.2519797510000004	3.0323809919999998	3.504803335	3.330167501	3.4021574360000004	3.409634599	3.547072786	3.950729835	3.3772355989999996	2.963191048	3.7119407289999997	3.223914568	3.047450627	3.908990634	2.961679293	3.703902022	3.378724295	3.7114167769999997	3.062003387	3.443556432	3.2640432130000003	3.491590856	3.171846382	3.177703174	2.846511182	3.00703091	3.4164133210000003	3.9601962580000003	3.2640824910000004
69	1552338_at	3.4254881569999998	3.018889704	3.090533615	3.3261267539999997	3.3641637139999996	3.237402678	3.131501578	3.036065855	3.241843315	2.758406247	2.9030020110000003	3.182126233	3.2212781460000004	3.2776876089999996	3.2024574219999997	3.159447543	2.919800907	3.4618917089999997	3.226274247	3.373331257	2.8074141110000004	3.314262078	3.379218761	3.1442059610000004	3.17018543	3.593305982	3.797126593	2.994808153	3.325595208	3.143330873	3.09883089	3.193906765	3.1226697189999997	2.947093988	3.30174454	3.204961458	2.8289591069999998	3.330420011	3.5708081889999996	3.0324271460000003	3.242535587	3.471577918	3.780960598	2.855493166	3.023480627	3.152960921	2.900708253	3.189201915
70	1552340_at	3.095064611	3.300820682	3.5739158189999998	3.7186647930000003	3.70839623	3.6056730860000004	3.572772946	3.2939184139999997	3.52209483	3.4413590289999996	3.3998641289999996	3.559463816	3.516473083	3.670996075	3.586950271	3.4383268260000004	3.5434315780000003	3.695629794	3.55981633	3.730150247	3.6985888239999998	3.5714888119999997	3.466744924	3.294092822	3.498492604	3.415430854	3.515852036	3.6931262389999997	3.6042204680000003	3.3920579280000003	3.4335189010000002	3.9468892639999997	3.719770322	3.5281185980000003	3.602137753	3.6631375489999995	3.4788024980000003	3.427543805	3.7212905889999996	3.5150895639999997	3.748546108	3.7217539019999997	3.5707563860000002	3.589635125	3.383835575	3.587852828	3.509188354	3.52209483
71	1552343_s_at	4.069753734	3.74367967	4.269016223	3.6092049	3.656974608	3.570303398	4.233866088	3.8085234010000004	4.162650589	4.046022606	3.8009586210000004	4.435234326000001	3.984360623	3.899434555	4.08347001	4.193561542	4.715807531	3.9563872339999997	3.3059166060000003	3.825530894	4.109666381	3.768619045	3.733380791	3.862895317	4.1853596060000005	4.128097128	3.943225415	3.989050118	3.844753038	4.42249204	4.609294169	4.47425997	4.267549279	4.268767154	3.469428916	3.849630245	4.105596047	4.202394437	3.668569251	3.936594191	3.99649327	3.902117835	4.109272741	4.237839281	3.7008157880000003	3.966149287	3.9330531069999997	3.62625897
72	1552344_s_at	5.072525811	6.807287481	5.9510145560000005	4.530797322	5.71311226	5.742585537999999	4.75583198	5.0083805230000005	4.185328306000001	6.1776656270000005	6.616155272	4.957988103	6.1216954370000005	5.84044517	5.594000211	5.68076669	5.2320106189999995	4.069694478	6.717249793	6.1188131210000005	4.596717068	5.287885127	6.254845303	5.088578577	4.408273217	5.510719698	6.153578298999999	5.006275067	6.394562905	6.1416856	5.377035625	3.9613400469999998	5.315316078	6.445111272999999	6.5288835999999995	5.295089395	6.070496441	5.033143808999999	6.394562905	5.829862905	6.738922541	5.391771047000001	5.849898133	5.732593477000001	5.551393689	5.075963068	5.60913389	5.088722724
73	1552347_at	7.05543108	6.273477532999999	6.362684317	5.872667788999999	6.061477795	6.474268127	6.529949266	6.2982625279999995	6.405185283	5.8902583	5.926177471	6.198409357	6.1186237939999994	5.735979671	6.571106712000001	6.642019052	6.879743619	5.945943314	6.313502155	6.699336081	6.104455591000001	6.309667486	5.93315797	6.649304168	6.0252351410000005	6.007740015	6.1243992920000005	6.663971062999999	6.473443854	6.277183131	6.32506678	6.77401603	6.5782148970000005	6.960712262	6.510815527999999	6.301980381	6.448196935	6.636277262999999	5.988409617	6.570625818	6.773033156	6.365644746	5.857949854	6.220656932000001	6.2521393729999994	5.872995948	6.2345276510000005	6.892594234
74	1552348_at	4.407475311000001	4.368246643	4.363487911	4.788979368	4.72107378	4.1781866160000005	10.95163482	4.106148686	8.324406313999999	5.132156964	6.09128672	4.350110484	4.08971856	7.952932702000001	4.226638896	6.433838378	4.86885474	6.679232539	4.59220183	4.8645268680000004	6.691036518	8.393123136	6.612360047999999	8.644779556	7.032326034	9.393487272	4.676545326	4.654795214	8.086133357000001	4.539360422	4.3500112810000005	10.12988901	7.959712333	4.109817114	5.911036196	8.511765653	6.536278471	4.53889754	4.4151284660000005	10.69387991	4.508275747	3.853563735	4.342978903000001	4.314395055	4.19024368	5.105474467	4.030702461000001	5.055893187
75	1552349_a_at	3.467442933	3.15730339	3.3680638569999997	3.501691011	3.676973438	3.207965414	8.555631223999999	3.436651967	6.264044686	4.052100985	4.395647166	3.671409817	3.538503265	5.716421222999999	3.401850234	4.243861742	3.370545859	4.502307162	3.29235478	3.395867561	4.5751722610000005	5.8649461789999995	4.565277095	6.1443210210000005	4.997510245	7.153489317999999	3.664511348	3.550264641	5.97276634	3.268062164	3.35426576	7.698773157000001	5.6631071010000005	3.272398267	4.198135823	6.311289597000001	4.312473705	3.427382555	3.689969015	8.481888242	3.3742667980000003	3.499219782	3.189570644	3.401113577	3.3491001139999996	3.505152942	3.063245862	3.891144577
76	1552354_at	3.367479083	3.5195852189999997	3.485617934	3.236986875	3.07069006	2.999923729	3.3391675789999997	3.7234086989999997	3.4998483360000003	3.3719152080000003	3.3944764660000004	3.2717937669999997	3.497012708	3.348081465	3.536837784	3.105841799	3.2101500069999997	3.6682286669999997	3.472203435	3.154442216	3.5922992760000003	3.4280047469999997	3.296950515	3.2110069689999996	3.1874410139999996	3.341398457	3.237269318	3.6598985639999997	3.3395361930000003	3.5037724110000004	3.214961717	3.413906163	3.447508164	2.988987903	3.4512663960000003	3.75676042	2.989104174	3.131133497	3.402312106	3.362434525	3.3438974110000004	3.36307046	3.4686615819999997	3.020541756	3.4396571760000003	3.262399138	3.170516436	3.309949097
77	1552355_s_at	3.642570797	3.532295383	3.648173069	4.129519003	3.686536213	3.5980278589999997	3.995733305	3.5579522939999997	3.456943297	3.709603247	4.012451409	3.519020761	3.7784808930000002	3.851944605	4.012893633	3.762090619	3.6657098919999997	3.7291432039999997	3.695237568	3.654023201	3.6408362789999997	4.186095026	3.9227764310000004	3.771534595	3.9185822619999997	3.8542096519999998	3.629482675	3.61343651	3.8099812230000003	3.779205545	3.68840566	3.699305165	3.8811401080000003	3.8030476419999997	4.138788807	3.779713234	3.764725727	3.850840603	3.7840853589999996	3.717301449	3.847744796	3.717427435	4.068260748	3.6579816039999997	3.6972612789999997	3.986642587	3.649971652	3.668366493
78	1552359_at	2.89481515	2.643422633	2.77028639	3.025743228	2.65015685	2.867579903	2.775266955	2.393131588	3.102401405	2.9444710880000002	2.8955459460000004	3.255540692	2.3562845269999997	3.0581542689999996	2.673447309	3.00463886	2.629361554	2.921062338	2.612683536	2.66901881	2.604303781	2.849291458	2.664659776	2.7017109460000004	2.616064881	2.9523894960000003	2.857575147	2.521864379	3.103972081	2.65015685	2.546324629	2.616855444	2.501870947	2.7219736539999997	3.0011881160000002	2.87459878	2.568751915	2.892996037	3.0376799460000004	2.741408318	3.06063075	2.6956811569999997	2.781599289	2.813129112	2.715812807	2.772964163	2.904105346	3.112307374
79	1552360_a_at	5.89414139	5.572218865	6.151583381	5.686985578	5.2914986719999995	5.553864305	5.851104785	5.848367737999999	5.540751622	5.803649841	5.638234872999999	5.565631532	5.306340746	5.833081456	5.780365399	5.624470571	5.617555299	5.796773494	5.3830116729999995	5.239737102	5.864570613	5.363038519	5.899040379	5.757317316	6.069099919	5.538889913999999	5.974150415	6.4892309489999995	5.8925023979999995	5.354202289	5.93094492	6.125843129	5.710342295	6.240114547	6.594001786000001	6.221816331	5.666430675	5.496945598	5.6242589810000005	5.456774257999999	5.549550673	5.471773641	5.766741579	5.791623978	5.653752442999999	5.786913622	5.751250803	5.859036661
80	1552362_a_at	5.134966985	5.197493275	5.590189444	5.119423535	4.805034664	5.285626371	5.480752546000001	5.872393825	5.293700927	5.194244543	5.23060239	5.497054908	4.861600087	5.72470437	5.841948235	5.372089282999999	4.960432614	4.669486907	5.056590882	5.675792313	4.87188469	4.391986375	5.405265276000001	6.736957747999999	5.773984287999999	4.8866134489999995	5.100558456	5.897887784	5.246199027	5.650405344	5.912923799	5.370036182000001	5.914633871	6.078323815	7.075502329	5.679909226	4.5336912080000005	6.143685873	5.359912381	5.265862435	5.484163851	4.737036496	4.2851206280000005	6.013470896	5.601139497	5.7553009479999995	5.80334115	5.787747352
81	1552364_s_at	5.240502155	7.32866541	4.7214574769999995	5.535785688	5.193199594	5.276230815	4.168492443	4.2697889	4.909981556	6.3034949739999995	5.846262201	5.45033369	6.214482094	5.417296574	4.7111139369999995	4.523995359	4.356388984	5.489640328999999	4.4239634389999996	4.346934578	5.553591121	5.674424317000001	4.578080516	5.062741713	5.4728770010000005	4.63293632	5.360711581	6.66221234	5.089633155	5.6822487420000005	5.1935170589999995	4.693896779	4.580067698	5.319723247	5.8529291510000006	5.079569526	5.44452271	4.061777772	5.763479127	4.983774756	4.8621795919999995	5.0453028369999995	4.818282638	5.7087265170000006	4.633661592	6.574852981	4.64917673	4.7159048310000005
82	1552365_at	7.578244363	4.528861793	7.389837372000001	7.366302596000001	5.484194742000001	4.52252042	4.564132068999999	4.327629277	4.959310516	3.913512424	4.348799807	4.861785653	3.609335885	4.237839281	6.80688022	7.580618336000001	4.078743682	3.441369781	3.142553812	4.768324035	3.8436789539999996	4.064108925	4.591012963	6.977529076000001	6.357650184	4.5044633880000005	4.478722862	5.398101992999999	5.196176253	4.516154458	5.003771136	5.370530047999999	6.623968219	5.548080381	5.772361562	4.128463844	5.3019567080000005	5.853085694	7.65309126	4.254498915	4.62096184	7.411815647	4.030885746	3.916835943	4.9579790919999995	8.142302762	6.001633922000001	6.9991130539999995
83	1552367_a_at	6.17198858	3.6125098889999996	5.757764953	6.231388544	4.1670166669999995	3.643371568	3.638657617	3.358135869	3.677928038	2.8101727989999996	3.669062572	4.241744492	3.3352617860000002	3.2277643869999997	4.864241883	5.625440221	2.8757173139999996	2.8757173139999996	3.343100587	3.6233748489999997	3.095936972	3.2667976789999997	3.538988769	5.733088487000001	4.861248558	3.77704235	3.3023940819999997	3.8469934660000003	3.798107478	3.706434083	4.215387155	3.817702928	4.860443094	4.404704932	4.849221272	3.214241631	4.28364897	4.740727982	5.933982976	3.566268141	3.928608943	5.836656552000001	3.367864786	3.5644092510000003	3.533861438	6.573816157	4.466473177	5.113648432
84	1552368_at	2.7046145360000002	2.722280874	2.844587456	2.494602665	2.557676469	2.9794817769999997	2.637958344	2.8505732360000002	2.882450637	2.785295907	2.8577410989999996	2.992904256	2.759807012	3.1155155	3.052668256	2.691721269	2.4435542000000003	3.113102035	2.993963325	2.847922422	3.11736851	3.0964562819999997	2.655220077	2.65924004	2.833390379	2.616064648	2.847918665	2.611262642	2.667263847	2.834925521	2.764719285	2.967350484	2.748081861	2.883496955	2.68645412	3.0344197760000005	2.911160237	2.688169386	2.91472405	2.903982542	2.831690426	3.0070566789999997	2.773151028	2.916109371	2.626778242	2.865779475	2.57155028	2.789596178
85	1552370_at	6.511562842000001	5.765702276	6.451969714	6.638895109	6.112512271	5.829599847999999	6.261268873	7.651815684	6.542173162	6.080777938	6.287112262999999	6.368907423	6.299366107000001	7.095035734	6.387573717	6.188842018	5.803987141	6.212350565	5.419875673	6.004082672999999	6.352349226	6.019276261	5.926670586	6.963522218	6.573885262	5.816993567999999	6.700567549	7.720559799	5.950262286	5.622229393	5.743555734	5.768922151	6.333643071	7.408288207999999	7.251166327000001	6.826108865	6.259552424	6.6477970939999995	6.991717251	5.30515979	6.943497623	5.442283539	6.5928327939999996	7.489996323	6.505480866	7.457032946	6.657473215	6.774211936
86	1552372_at	2.5765422019999997	2.454364729	2.686925183	2.7859686389999996	2.531933232	2.568461606	2.628119803	2.489878041	2.644992194	2.6884624180000003	2.473259702	2.7918987730000002	2.498278721	2.636695845	2.555311555	2.388010553	2.58796084	2.5621931780000002	2.520025975	2.728438904	2.599201285	2.7264651619999998	2.545588944	2.4853594009999997	2.507829713	2.665414299	2.48561492	2.613184127	2.585925027	2.5799605519999997	2.476679255	2.559367184	2.491622702	2.798910062	2.481534976	2.564509368	2.473832528	2.445060839	2.553752938	2.6988645780000002	2.499390999	2.7316483419999997	2.411209376	2.669408432	2.606774452	2.758025953	2.46014638	2.620966357
87	1552373_s_at	2.789596178	2.628358476	2.666050133	2.6435888640000003	2.658000037	2.574946536	2.723261215	2.8080574819999997	2.576926005	2.617055979	2.665555183	2.6596391230000003	2.749956093	2.609245789	2.9152356619999997	2.65767245	2.616906151	2.594820042	2.671184485	2.533769969	2.507415529	2.628049281	2.657318787	2.894371942	2.750460672	2.347162394	3.0000854230000003	3.100126548	2.64178448	2.551517205	2.609215851	2.69608309	2.736036735	2.55307818	2.7617032989999997	2.737877389	2.7027115160000004	2.850992836	2.748140395	2.677707765	2.684050502	2.4725298209999997	2.580376921	2.509907492	2.646165035	2.818323443	2.683907154	2.789070026
88	1552375_at	4.174276265	3.6528297910000003	3.651801421	3.5001174710000003	3.96552766	3.597328079	4.04206476	3.8067038010000003	3.892405217	4.241161873999999	3.739693733	3.884034891	3.723859338	3.4619110180000003	3.723376417	3.5295250869999997	4.2614624039999995	3.571957771	3.654023201	3.827484293	3.795497503	3.980629958	3.440814001	4.193054752	3.926719181	3.64897007	3.797750559	3.8229585260000003	4.15916843	3.807424389	3.697160606	4.270820884	3.7691063660000004	3.8000665419999997	3.288758257	3.9836601189999996	4.514553509	4.2486544760000005	3.4650307089999997	4.503106467	3.6118288539999996	4.7134823180000005	4.017421295	3.5332232560000003	3.500334568	3.604734811	3.7374035360000004	3.698973645
89	1552377_s_at	5.606721725	5.580978683	6.0123895979999995	5.7879808729999995	5.619264038	5.718411846	5.754928354	5.540119464	5.651148207	5.5499161070000005	5.69121542	5.457274654	5.584850513999999	5.524621816	5.794651719	5.716346781	5.552384582999999	5.585011923	6.204844208	5.630973702	5.678834204	6.104864635	5.831335517	5.527282473	5.77563019	5.856325428	5.858884887	5.675508161000001	5.511725437999999	5.404649356	5.3185807060000005	5.651598026	5.62651044	5.58243163	5.460410044	6.013477401	5.552772132	6.065024499	5.76129497	5.539657487	5.60640891	5.751173215	5.911744917	5.487462847000001	5.630276911	5.900860422999999	5.760782077000001	5.92504878
90	1552378_s_at	4.750990586	5.127961954	5.715472792000001	5.650542295	4.642205223	4.506999543	4.376774833	4.453450566	4.992171625	4.798510231	5.681895771000001	4.710296415	4.494185057	4.6786423710000005	4.8970730080000004	4.352447413	4.428184229	4.787841537	4.400719065	4.2935045	4.657857778	4.146944189	4.995803769	4.8954249469999995	4.667522195	4.439873937	4.437949894	4.291259118999999	4.027660425	4.35040301	4.650685767	4.501282118	4.626815934	4.850798445	4.776781625	4.946829097	5.649397716	4.289017065	5.547434163999999	4.340533715	5.237390273	4.185797803	4.5075946280000005	4.213414291	4.694526523	5.177743018999999	3.93175674	4.490961738
91	1552379_at	2.5474385280000003	2.3816786430000003	2.475213268	2.57798458	2.562806325	2.460765115	2.498927505	2.390559229	2.568168246	2.509720438	2.6785661640000002	2.569463156	2.549348316	2.713598184	2.569883349	2.4355130380000003	2.513912066	2.533758167	2.51176225	2.472788356	2.4709519380000002	2.645987756	2.576683898	2.534154004	2.704913913	2.637131477	2.51176225	2.686880442	2.733756449	2.534881564	2.5474385280000003	2.469226111	2.403653095	2.62415787	2.568859471	2.8732677819999997	2.34272154	2.647956589	2.518704563	2.295561515	2.641624043	2.524809884	2.468200687	2.559097461	2.570525999	2.54447105	2.666813365	2.7652794860000003
92	1552381_at	2.649735553	2.497953693	2.7890994	2.925269515	2.734453585	2.7285632489999996	2.761651385	2.8559872160000004	2.930923289	2.660167344	3.068428796	2.719460199	2.612264181	2.5414618730000003	2.8234275810000002	2.414076723	2.9057978280000003	2.665095842	2.7604043739999997	2.74133654	2.885315499	2.744738235	2.780618235	2.844278923	2.598458768	3.092850846	2.539935217	2.70776543	2.641816056	2.7332078139999996	2.50693793	2.613987679	3.21649811	2.498245672	3.1820879289999997	2.870387637	2.702719177	2.528213528	2.441580685	2.921984785	2.5923261969999998	2.603945048	2.72457766	2.812338317	2.588407869	2.6836695969999997	2.912675483	3.087149441
93	1552383_at	4.50046136	4.393159756	4.600798218	4.41831662	4.44296409	4.533068961000001	4.443218657	4.210011697	4.5153427619999995	4.652940153	4.533923839	4.1131561130000005	4.629439999	4.481361153	4.79592809	4.493067525	4.483865655	4.632355867	4.467546343	4.310928208	4.552606174	4.365385986000001	4.583881251	4.283431802	4.62385118	4.684929909	4.295558788999999	4.243600907	4.433594708999999	4.198222866	4.285547513	4.48788252	4.6265852139999994	4.127163367	4.81371376	4.943068459	4.68162408	4.615180703	4.432282366	4.568991685	4.90689609	4.55508092	4.81506557	4.426923704	4.082322367	4.542563243	4.050525755	4.2215270369999995
94	1552384_a_at	3.289309533	3.360393063	3.317940613	3.257428813	2.990539057	3.4402614369999998	3.4435393889999997	3.613219151	3.1090727069999997	3.38236138	3.56336416	2.8993866589999997	3.2902112480000003	3.38134545	3.3235340819999997	2.9944430189999998	3.2982039839999997	3.1313840180000003	3.517892522	3.390808461	3.4039044410000003	3.3377086460000003	3.358653777	3.192703499	3.573906951	2.9856207639999996	3.528394301	3.5964302360000002	3.410682242	3.1786791660000002	3.423943958	3.5530679839999997	3.4846846339999997	3.330192475	3.5143755530000003	3.5108967860000004	3.4198377410000003	3.5522134210000003	3.269151528	3.50948399	3.1544309619999997	2.972568575	2.9469028739999996	3.408430187	3.07074824	3.080812478	3.000816271	3.0799755
95	1552386_at	2.916194705	2.7918397	2.663790177	2.9789630189999996	2.943289532	3.1689582589999996	3.139960732	2.9741082569999997	2.631206654	2.960194707	2.80175324	2.824845862	2.801823389	3.019792817	2.8606526989999996	3.040093329	5.330493651	2.997711583	2.8649188860000003	3.24103416	2.99264586	2.749430972	3.102843682	2.7078285510000004	3.1031166089999997	3.2546293489999996	3.2507602010000003	2.718831707	3.074692637	2.938253295	2.957896791	2.9259657580000002	3.532619057	3.083803973	2.9461352339999998	3.026746226	2.6958366419999997	2.931881962	2.792556158	2.833907775	2.9261318289999996	2.959503638	3.03534653	2.733312237	2.90282432	2.820148165	2.97581931	2.6495932730000002
96	1552388_at	4.861036765	4.99267585	5.250553954	5.421124725	5.028645417	5.023988665	4.893437404	4.802692445	4.724608922	4.917054428	5.123425827	4.934950729	5.019894433999999	5.117709812	4.7608548189999995	4.999068772	4.754530326	4.890114437	5.390962387	4.8475865030000005	4.678927794	4.943006297	5.246475263	5.004618087	5.102024321	5.01252068	4.57080677	5.414352781	4.370616515	4.634813981000001	4.724608922	4.748568014	4.902860079	5.298369238	5.301332346000001	5.240504093999999	5.252896702	5.09871769	5.5027305	4.830897737	5.557103851	5.180153688	4.82441671	5.16740695	5.184955535	5.4858446270000005	5.026237226	5.093862111
97	1552389_at	3.016200523	3.4110001160000003	3.097817454	3.009994861	2.842566747	3.017673467	2.891400692	3.564568281	3.55706837	3.097504142	3.250352388	3.351341068	3.049049488	2.824833519	2.832633505	2.665945208	2.9334787939999996	3.2270379339999997	3.201108726	2.840945925	2.750364418	3.085540113	3.130486015	4.133569056	2.9650680869999997	2.909196502	2.781622006	4.374684206	2.819322078	2.814425791	2.8089948469999997	2.9748268110000002	3.152506036	3.175687963	3.142549569	3.6156719610000003	2.7218705589999996	2.904961703	2.7897984239999998	3.233089987	3.711436045	2.7138280010000004	3.1960913769999997	3.1213561000000003	3.014642339	2.825934765	3.62913007	3.4074679160000003
98	1552390_a_at	3.088390053	4.205861734	2.835913008	3.221366118	3.314339269	3.203322874	2.7937669360000004	4.622549307	3.7462375519999997	3.702098199	4.11109918	3.716346044	3.478869928	3.504771475	3.055684907	3.1984798760000004	2.947397292	3.143012633	3.511614474	3.5358112669999997	2.958379807	3.7061978780000002	2.8069590339999997	6.010117693	3.3758152630000002	3.1659273989999996	3.281394539	5.59524671	3.092918207	2.951806743	2.905855124	3.21473033	3.388376572	3.9564612869999998	4.384608236	4.491566667	3.3790040130000003	3.213189629	3.15862146	3.181039319	4.128345948	3.30028956	4.341750357	2.983685825	3.7415644639999996	3.112703895	4.769242033	4.2195171910000004
99	1552391_at	3.4140100560000004	3.1539665739999996	3.4675459460000004	3.426659148	3.1415950489999998	2.944089112	3.2309952560000004	3.3268346839999996	3.161815863	3.1052680539999997	3.4636342730000003	3.39334894	3.46774438	3.521465161	3.052445679	3.0310626960000002	3.417916492	3.461447969	3.170655164	3.2620214260000004	2.974645562	3.1468879569999997	3.464697976	3.1280117219999997	3.3421920480000002	3.4341610310000004	3.05458894	3.0425853	3.091413775	2.977069283	2.8173025419999997	3.3095937639999997	3.040607847	3.1829767689999997	3.406039612	3.2353297939999996	3.1948580260000004	3.442299619	3.301573665	3.212916775	3.5859807160000003	3.1764158119999997	3.482025811	3.3358085839999996	3.056304152	3.193738947	2.967799817	3.093354479
100	1552393_at	2.91018262	2.722772445	2.914494032	2.812359944	2.889437903	2.728987099	2.70433965	2.752935253	2.752122175	2.572356151	2.748712802	2.788782743	2.954326047	2.866029011	2.765520066	2.626857366	2.60724008	2.7303544439999996	2.920662651	2.8174688999999997	2.654233791	2.808200606	2.814348775	2.685198456	2.835223843	2.818654806	2.9242604780000003	2.527129586	3.07081365	2.889480115	2.860395937	2.702680453	2.736347409	3.105514777	2.795737663	2.938349065	3.3798470939999996	2.770377153	2.950060785	2.759921207	2.852697622	2.682625863	2.8503152999999997	3.028125183	2.7740397039999998	2.643439079	2.820727399	2.907667172
101	1552394_a_at	2.84980305	3.251045407	2.727732819	3.043300414	3.01466045	3.240761053	2.803440063	3.0083617389999997	2.9007646769999997	3.0148485010000003	2.764377	3.098332829	2.905558923	2.817866265	2.9131604510000004	2.809478733	3.183028109	3.315389377	2.8774322469999998	2.839665966	2.9620452239999997	2.7441994939999996	2.6954485530000003	3.1862495689999997	2.666275766	2.893923576	3.101177125	2.874268982	3.864784905	2.90435663	3.255182505	2.8926343360000004	2.801611013	3.316565897	2.862976577	2.849631881	4.443478507	2.940029071	2.685208115	2.974862613	2.918725026	2.840891045	2.7235937839999997	2.9285493560000004	2.832614523	2.85789002	2.9715844089999996	2.7959805280000003
102	1552395_at	5.729439553	5.837381313	6.272286447999999	6.212854271	6.130153982	5.84934465	6.073367342999999	6.139802756	5.976988593	5.837624228999999	6.0176958570000005	6.2008524110000005	5.933047458	6.12624013	6.281269653	5.983035231000001	5.893086751	6.215413246000001	6.50409957	6.0736479679999995	6.198165189	5.938969601	5.989508156	5.666318764	5.955388554	6.29435338	6.052690209	5.969846444	6.087882909	5.99798644	5.695791995	6.018145467999999	6.195041008	6.017068242000001	6.044464876	6.400060892000001	5.816552215	5.829662592000001	6.0412969620000005	6.09672423	5.942633484	6.110028805	6.167905265	5.753812717000001	6.067250562000001	6.208479951	5.824137928	6.054932472000001
103	1552396_at	3.255659901	3.4711822839999997	3.094811555	3.324639463	3.267314145	3.300868228	3.2819842980000002	3.3576928	3.2767556910000004	3.387627652	3.323057216	3.090869026	3.350553325	3.2795309689999996	3.344829549	3.308391116	3.175144876	3.2997249639999997	3.3088632330000003	3.425692194	3.296787396	3.2932934960000004	3.308454785	3.1601154069999997	3.0964247560000002	3.22310327	3.27453056	3.3310668519999997	3.4158964739999997	3.5257892060000002	3.15874289	3.259860087	3.1187060630000003	3.2066613630000003	3.624043172	3.148400575	3.561606435	3.268513858	3.299478918	3.282461177	3.01273564	3.4091158480000003	3.283973127	3.518334805	3.398085547	3.462530884	3.141701447	3.316695645
104	1552398_a_at	3.94261271	3.518831835	3.501236589	3.632186856	4.141478694	5.048827078	3.890346622	3.21076354	3.566976065	3.48219789	3.161715117	3.6794656619999997	3.6504362739999996	3.258085755	5.378575361	3.806788123	4.283887559	4.583673355	3.242212078	4.148577198	4.330111613	3.8421908510000002	3.5471083880000003	3.2744809530000003	3.225903251	4.145000004	3.461581077	4.494608849	4.486616622	3.663926838	3.197002145	3.373127532	3.642770492	4.559599953	3.485684112	3.1412010280000002	4.191495542	3.237647146	3.395394936	3.4175228669999997	3.196632722	3.4349782330000003	3.4467884719999997	3.352193399	3.355559669	3.521904375	3.537973705	3.365336905
105	1552399_a_at	3.042627135	2.9201857639999997	3.177774103	3.051767318	3.106084313	2.9611771910000004	2.78228484	3.000973418	2.9937548960000004	3.005550436	3.093078752	3.203529655	3.0607718669999997	3.019792817	3.371545578	2.9058603689999996	2.919800907	3.318580385	3.1238756739999998	2.9123467610000002	2.9835513060000003	2.6976592839999998	2.884537477	2.8866693260000003	3.107033305	2.971914755	3.2344464289999997	3.109240875	3.2847690419999998	2.9248188230000003	2.957353877	3.0605908530000003	2.973832825	3.003448896	3.1457220739999996	3.1287310639999997	3.071052957	2.8344337110000004	3.124540118	3.1903661469999998	2.9869033710000004	3.0335384	3.5278870380000003	2.8303149660000004	2.984631991	3.305926952	2.9543913789999996	2.8768840289999997
106	1552400_a_at	3.201368837	3.2921824560000004	3.6440616919999997	3.661415947	3.15764008	3.391094575	3.375631461	3.6952292110000005	3.250134662	3.538352918	3.219019911	3.0895346289999996	3.139514544	3.286161668	3.187445802	3.991150372	3.522413701	3.382009867	3.349730922	3.301033046	2.826330524	3.6332248160000002	3.431948358	3.3315064339999996	3.206300736	3.407621171	3.519539289	3.492384515	3.280403039	3.3361362889999997	3.1300719580000003	3.2538451960000003	3.5273209210000003	3.2210473960000003	3.374796191	3.4359274380000002	3.815890711	3.299898339	3.482770365	3.4321695689999996	3.1299646560000003	3.324631805	3.454225029	3.315303009	3.657453496	3.406894419	3.211874546	3.39472539
107	1552401_a_at	2.9606041110000003	2.932875681	2.851799788	2.8977903080000003	2.889437903	2.9290323239999996	2.837403002	2.825424992	2.758989751	3.0518463319999998	2.858031668	2.651634903	2.8911024039999997	2.631010505	3.277530482	2.75774516	3.1743261019999998	3.160599405	3.122956987	2.7968420739999997	3.220947027	3.0644201389999997	3.05229714	2.932875681	2.9325479289999996	3.0031274839999997	2.980289364	3.0939893560000002	2.831644092	3.026759619	2.809023415	2.854215633	2.8848433730000003	2.69028452	2.9703551160000004	2.90606183	3.003956744	2.821821636	2.835406116	2.99169451	2.9316420080000003	2.7701528680000003	2.8776141460000004	2.7721616239999998	2.820895091	3.137098196	2.599315865	2.551784006
108	1552402_at	3.660518208	3.257703563	3.180504323	3.3480976630000003	3.4183061169999998	3.480907673	3.277193951	3.3194641089999997	3.6279002030000003	3.3857203360000003	3.174880002	3.737004198	3.892372022	3.364713262	3.2043405610000004	3.137089874	3.2678227860000004	3.463193117	3.666454973	3.39670956	3.342684555	3.527030463	3.232549305	3.403774383	3.458674414	3.460911622	3.3494041080000003	3.268863985	3.2409315339999996	3.355003206	3.218519475	3.539340362	3.3267490860000004	3.379935894	3.81361282	3.5134743760000005	2.972802548	3.3582367260000003	3.6601125939999997	3.204779497	3.885545478	3.522142627	3.4083864339999996	3.259945932	3.281922764	3.594824192	3.285587315	3.3476066980000003
109	1552405_at	3.0445328239999996	3.623060712	3.505169874	3.497055727	3.180481986	3.32733216	3.201812177	3.4879576689999996	3.3551096730000003	3.3694826110000005	3.7024114989999997	3.2885505580000003	3.511932781	3.7675725019999997	3.313448464	3.490256572	3.175144876	3.371020768	3.3711457910000004	3.46905224	3.308160775	3.54380036	3.225192823	3.320925385	3.581248402	3.336698945	3.4179417869999997	3.521849451	3.432028305	3.5264139269999997	2.833964258	3.419664922	2.945864254	3.458953858	3.690761085	3.563142215	3.6245929539999997	3.48938281	3.394082173	3.106423927	3.270057155	3.3193941	3.3476066980000003	3.626904663	3.280259313	3.22594605	3.437486423	3.7369800580000003
110	1552408_at	2.596338935	2.727732819	2.960516793	2.7703759480000003	2.789651901	2.690910449	2.759264519	2.814775103	2.7964905360000003	2.67329594	2.7964905360000003	2.9031723460000003	2.709571954	2.7112262560000002	3.0661456819999997	2.681728033	2.94512957	2.771874013	3.230220292	2.9555067760000004	2.821413935	2.917965539	2.787226636	2.582576319	2.845895577	2.7396404569999997	2.88834384	2.675208582	2.862887684	3.0664055489999997	2.669932364	2.759852205	2.7675211639999997	2.78257967	3.115890167	2.832898385	2.9022678539999998	2.722919047	2.889196506	2.752874942	2.780788354	2.7498403010000003	2.749235185	2.5746999109999997	2.6759059080000003	2.9688833260000003	2.627438062	2.7078174739999996
111	1552409_a_at	4.407215096	4.301414068	4.636985364	4.577129113	4.291896786000001	4.3107978	4.64627332	4.7713535039999995	4.681468744	4.578805635	4.8259748469999995	4.31731385	4.712605	4.1977182630000005	4.770376313	4.2876660289999995	4.591446094	4.379060943	4.613939039	4.653609196000001	4.32479657	4.221630695	4.350487213	4.396969894	4.5269578169999996	4.621625068	4.476671281000001	4.6157771069999995	4.130485439	4.408552715	4.308209475	4.5911055119999995	4.443623758	4.658335783	4.890203594	4.976369735	4.349636456	4.449138455	5.024491151	4.319961361	4.839350768	4.7144612530000005	4.378317072	4.347675268	4.333068708	4.779620328	4.396067535	4.4478067480000005
112	1552410_at	3.471433419	3.7248366180000003	3.771220158	3.524082285	3.5304414719999997	3.3415335330000002	3.5305442910000004	3.492103988	3.515977602	3.670110609	3.486650898	3.5470488380000003	3.5734271389999996	3.723869617	3.314064231	3.5199979189999997	3.8937891430000002	3.315024414	3.824622911	3.81935862	3.5766307530000003	3.833971172	3.4408919589999996	3.5359589839999996	3.576366746	3.46418964	3.718893964	3.419491282	3.3838553960000004	3.640063664	3.528313888	3.6808161939999997	3.401010748	3.528342877	3.6132385960000004	3.4183061169999998	3.7103673460000004	3.48576446	3.5257845580000002	3.7458188239999997	3.538910762	3.384030174	3.688243465	3.387639734	3.733237564	3.773137707	3.4915440560000004	3.454591413
113	1552411_at	4.631624039	4.126197526	4.6415362469999994	4.18794158	4.444886505	4.498816862	3.894922748	3.8864884560000004	4.042716643	4.564065372	4.324266115	4.113799875	4.228638885	4.127750539	4.689493488	4.2264513589999995	4.285978784	4.465702713	4.964029531	4.305981326	4.383484226	4.840239324	4.068375908999999	4.122806293	4.365385986000001	4.446781955	4.676037997	4.334471853	4.0461797939999995	4.364278868	4.020268317	4.282317942	4.009382329	4.022072103999999	4.350079157	4.1262657769999995	3.9874679769999997	4.231784696	4.431779429	4.567854013	4.245078474	4.554450721	4.217183935	3.8511083619999997	4.423528351	4.800848718999999	4.342496216	4.619775087
114	1552412_a_at	2.996415615	3.127743202	3.0952999780000003	3.184727876	3.006457712	3.156704015	3.1321169189999996	3.157944815	3.033290698	3.331533181	3.0942908	3.011460407	3.0145097069999998	3.19092873	3.1613460819999997	3.0830255	3.162966359	3.21301074	3.286691902	3.093104339	3.08887134	3.063404826	3.1943403760000004	3.053300381	3.261304289	3.5803445939999996	2.991352431	3.0732046289999997	3.40877206	3.0216882739999997	3.232787342	3.0155919989999997	3.003005925	3.291086519	3.3135154289999997	3.3108473469999997	3.019455975	2.9792756639999998	3.12962735	3.2043583360000003	3.2434800860000004	3.48341942	3.057373585	3.0815224989999996	3.188817485	2.9837805310000003	3.1444363089999996	3.0744024810000004
115	1552414_at	3.049887656	2.948946713	2.916616869	2.596034369	3.12319695	3.069564342	3.110548938	2.997511569	3.235612847	2.796515385	3.12514472	3.0890742660000003	3.161689122	3.071930161	3.10916553	3.0337624069999998	3.232196388	3.122821238	3.1094246269999997	2.914311338	2.866201877	3.106413271	3.249724917	3.19797042	2.900128918	3.111097483	2.8791888869999998	3.167565619	2.7832227689999995	3.1786791660000002	3.0912471439999996	2.733912117	3.309962782	3.048988216	3.0332258239999996	3.309109397	3.2125760010000004	3.03183085	2.841228263	3.1332294989999996	3.01428587	3.184036008	3.081617535	3.1496933410000003	3.1327883080000003	3.0497670660000002	2.7745749739999996	2.9707822310000003
116	1552415_a_at	3.490325908	3.633710481	3.8126493389999996	3.530987573	3.54412226	3.640418532	4.116330243	3.530374445	3.8856287060000003	3.768156608	3.8759694280000003	3.935972323	3.640418532	3.756338102	3.8730402689999996	3.5135941230000003	3.806040569	3.483907554	4.374902048	3.7568886189999997	3.7333131610000003	3.866764655	3.657384866	3.665945892	3.7917152830000003	3.570903043	3.719705787	3.9875252569999997	3.792149657	3.688691004	3.710651874	3.686916262	3.7032723689999996	3.639099861	3.597974157	3.8516497710000004	3.5750678369999997	3.5552198369999997	4.172660768	3.409240206	3.649984796	3.4462912460000004	3.531430535	3.5050195289999997	3.493598144	3.8445621639999996	3.7626178999999995	3.6083590460000003
117	1552417_a_at	4.753241725	5.191300695	5.139487248	4.942659751	4.986721152	4.869674528	4.813799886	5.219758076000001	4.8299765830000005	4.884580342	5.082607148	5.128652078	4.709579067	4.924599426	4.425312206	4.810087371	4.453882807	4.2886909630000005	5.781814917999999	4.745500139	4.419467046	6.08304538	4.519006108	4.242401832	5.1287665360000005	4.394185051	4.504277748	5.760863217000001	4.634578417	4.245336836	4.908532276	4.694563795	4.091912056	5.440180739	4.813330108	3.423479851	5.25657842	4.680300293	5.620859461	4.52732894	4.3349514319999995	4.308519193	4.739512685	5.23211149	4.367144438	4.118436603999999	4.99267585	4.47621424
118	1552418_at	3.75994412	3.470716149	3.7824248810000003	3.417875387	3.3719543969999997	3.496307863	3.3096805810000003	3.5407231039999996	3.431926673	3.52310464	3.495373121	3.505108774	3.903663837	3.297979541	3.765637407	3.703375577	3.267884014	3.678707389	3.35226866	3.485348521	3.861944629	3.626070478	3.188005939	3.739055923	3.659251423	3.580431941	3.550641515	3.5898119569999998	3.2143275310000003	3.57591651	2.9781055569999997	3.693575275	3.918057505	3.722635985	3.5298420860000004	3.84390649	3.4682903	3.507592877	3.787136688	3.302796266	3.859050276	3.5983166769999997	3.4730492889999995	3.426519912	3.72890472	3.938776034	3.1276305339999997	3.5390534810000003
119	1552419_s_at	3.336006401	3.199351722	3.848491192	3.521903118	3.6240863119999998	3.453014107	3.5559475419999997	3.944219517	3.4397105310000002	3.54463724	3.727158135	3.433728584	3.647329552	3.488870407	3.477625272	3.427744244	3.533355836	3.46126185	3.741523496	3.7299561580000002	3.4882785139999997	3.4112863289999997	3.900875722	3.366119653	3.17018543	3.654775228	3.610756208	3.407235366	3.3921391460000003	3.647841028	3.326201483	3.5785825310000003	3.7452278089999997	3.442600628	3.781020844	3.5719908680000003	3.3413941080000003	3.9467649430000002	3.56898693	3.5834922999999996	3.676216759	3.665945892	3.293621773	3.507249395	3.66323078	3.7612110060000004	3.4165917269999997	3.608331065
120	1552421_a_at	2.983542307	3.120818407	2.9180871539999997	3.138756124	2.969538258	3.068398825	2.945588697	3.235043407	2.895519715	3.09883814	3.312072169	3.126224585	3.1765931380000003	3.07184278	3.00343214	2.9605668439999997	3.161418218	3.32869878	3.080424807	3.1061464689999996	3.099709318	3.1619426410000004	3.037996715	2.953980577	3.063527412	3.0213172680000002	2.86361549	3.135160622	3.0473487689999996	2.986229295	3.0016415610000005	2.9626784	3.084577865	2.916208408	3.004904394	3.2072600189999996	3.018372655	2.9615306610000003	3.525282978	2.9874568480000003	2.946391476	3.3257295860000005	3.370859152	3.071930161	3.103991077	2.890155687	2.98456372	3.0397704780000003
121	1552422_at	3.8944567639999996	3.346305257	3.684581552	4.122097815	3.701881638	4.011133149	3.4615110380000003	3.689069767	3.577071299	3.352089059	3.731306525	3.6624236669999997	3.5939862860000003	3.3597166489999997	3.4486205880000003	3.606280363	3.812212367	3.370780636	4.024387478	3.354105867	3.751167922	3.9400287119999997	3.690286421	3.9625608430000003	3.598853217	3.36172873	3.491756301	4.261215334	3.7171559480000003	3.71501279	3.2149715789999997	3.148565792	3.694565634	3.554937678	3.528221828	3.4711822839999997	4.555945975	3.726266341	4.969570643	3.39494931	3.4400907089999997	3.129763099	3.6817285789999996	3.692247765	3.736829689	3.963598967	3.80187639	4.018753487
122	1552423_at	3.4306981039999997	3.412965198	4.0761437560000005	3.870905933	4.082539664	3.61037856	3.5000368230000003	3.4187076430000003	3.611266468	3.401701713	3.8516497710000004	3.435553767	3.348549469	3.305434265	3.551647736	3.118513152	3.083456569	3.385235771	3.126499485	3.780568413	3.410527609	3.559242906	3.784803448	3.569791444	4.26813024	3.1823300039999998	4.199931943999999	3.401680592	3.35557805	3.59831202	3.5185962089999996	3.848157197	3.54928573	3.351614627	3.7182127360000004	4.025340256000001	3.1701729210000003	3.776165882	3.4425566919999997	3.8405798460000002	3.885299344	3.079058549	3.5896512589999996	3.326610553	3.8530510319999998	3.882536736	3.299737518	3.597526303
123	1552424_at	2.937183751	2.7952031230000003	3.0761584319999997	3.154308148	2.8378009210000004	3.007018738	3.0251791760000004	2.9375286610000004	2.834718643	2.896133158	2.7264651619999998	2.8050254580000002	2.8730517769999997	2.9037066510000002	2.894520017	2.684358528	3.25868641	2.940016695	2.817225376	2.7788085369999997	2.8338357710000004	2.8655388960000003	2.8181555589999996	2.984791162	2.9145403080000003	3.102331537	2.8220121369999998	2.680365444	2.623025072	2.609456806	2.981907736	2.980879404	2.689825583	2.8153164630000003	3.08842071	2.82945637	3.128463163	3.238538599	2.7938246610000004	2.78748676	3.0201891510000003	2.908736642	2.802466307	3.1250882819999997	2.871002803	2.724759165	2.757876185	2.983056105
124	1552425_a_at	3.394166999	3.702297498	3.4947795989999997	3.307079045	3.2722877219999997	3.2065092610000003	3.42504956	3.5334010030000003	3.695352698	3.319511579	3.5292992919999997	3.318398353	3.53755041	3.24189351	3.496005404	3.6751392330000003	3.4758671000000003	3.556074834	3.4400907089999997	3.450088542	3.373943708	3.2087276769999997	3.3889033719999997	3.528786975	3.330606064	3.258021538	3.66682747	3.486628809	3.3362098010000003	3.1771708160000003	3.2149715789999997	3.196763305	3.6810333369999997	2.999254183	3.373823798	3.3733598939999996	3.532068585	3.7898375110000004	3.3381280739999997	3.63361606	3.6929516689999997	3.369764384	3.463112169	3.320751038	3.2668223139999997	3.311983315	3.57005893	3.433908976
125	1552426_a_at	9.17015436	9.203167282	9.403126892000001	8.65448502	8.540879728	8.55773942	9.646552132	8.821856118	8.927553666	9.87265707	9.330902781	8.778506997000001	9.147405811	8.952365853	8.987457147	8.902680905	9.194451312	8.760922072	9.074125687	9.175388006	8.841267285	8.56896211	8.583894477000001	9.014429436	9.263548042	8.910197105	8.351040781	8.92555938	8.590860699999999	8.056107502	8.501043328	8.053147244	8.628929852	8.76381208	9.115519175	8.784809967000001	9.043448037000001	8.039797016	8.855853766000001	9.559875815	8.977506878	9.024112811	9.028412239	8.686430204	8.719008395	9.312805302000001	8.972345732	9.212760689
126	1552427_at	4.898713583	4.676597535	4.424485646	4.275592279	4.195163862	4.166970738	4.468990421	4.57907503	4.958538786	4.998779764	5.229887596	4.521598689	4.660410586	4.689294319	5.1104567119999995	4.665022343	4.143461283	4.520063907	4.375913988	4.8880481719999995	4.01301591	4.421362617	4.148936527	4.641943065	4.861796286000001	4.379295333	4.359262865	4.365270647	4.522292331	4.314714757	4.253406003	4.4982463710000005	4.048747184	3.8048734539999995	4.542696826	4.9040128460000005	4.556958393	4.5669646980000005	4.936089396	4.087814075	4.529921415	4.352373729	4.328042788	4.987946302	4.463469123	4.726365525	4.5167867280000005	5.100558456
127	1552430_at	2.472366352	2.4969149319999997	2.589938181	2.7891776910000003	2.930680012	2.745617188	2.580758675	2.5738599580000003	2.956760508	2.581253339	2.455634281	2.792998247	2.736825562	2.583615612	2.881596142	2.581794485	2.9396354139999996	2.61343507	2.720097788	2.762910568	2.661813763	3.246200765	2.687243507	2.563829419	2.876309375	2.651244095	2.737465805	2.564743919	2.537443437	2.467023958	2.619161548	2.675038746	2.73050567	2.494113793	2.630323734	2.653734067	2.656068608	2.578134033	2.585488759	2.620402455	2.654853853	2.5135085409999998	2.64565827	2.643494933	2.674553056	2.7119981980000003	2.514548463	2.642211625
128	1552432_at	3.874972785	3.8622465189999997	3.883325212	4.482900399	3.8632489839999997	3.9619026269999997	3.5311463639999996	3.87989067	3.6663564460000004	3.796999717	3.63839455	3.73420824	3.592016596	3.7388743669999998	3.649314233	3.569762457	3.708658764	4.040491617	4.052976124	3.979677774	3.548341105	3.733257982	3.5572592610000004	3.621637157	3.697485745	3.480644715	3.967292915	4.314994799	3.5017564560000003	3.648119482	3.703545834	3.62842991	3.713281925	3.552369675	3.635601766	3.735675782	3.881428333	3.42341322	3.712547701	3.4726466030000003	3.6931301430000003	3.783651765	3.665945892	3.822549307	3.5652960410000003	3.836836135	3.7927412869999997	3.581168145
129	1552436_a_at	3.4758750519999997	3.5987901819999997	3.624928456	3.385135615	3.401001665	3.546377883	3.6148988089999996	3.6903022180000002	3.3305478410000005	3.606900286	3.7443963819999997	3.714734902	3.8829041839999996	3.4245576030000002	3.45179894	3.503026677	3.3282562710000003	3.563736937	3.5950895239999996	3.56335373	3.601606432	3.5890368969999997	3.728804261	3.56294702	3.87615299	3.741723929	3.565032923	3.782513924	3.5959951969999997	3.363367423	3.59678957	3.76294391	3.857038293	3.427615414	3.9533064610000004	3.836716845	3.3942099789999998	3.448374419	3.576409939	3.6163057430000003	3.9344265480000002	3.547153145	3.604377791	3.2731608060000004	3.242444527	3.2906436969999997	3.230667378	3.545051298
130	1552438_a_at	3.021061033	3.0337624069999998	3.0283248119999997	3.094793395	2.8695009110000003	3.1336460639999997	3.063451526	3.0297496230000003	3.126230118	3.032802933	3.273287313	3.301699765	2.87897187	3.20134311	3.0854574560000003	3.005942658	3.12173918	3.317512555	3.2003171519999998	3.2735688560000002	2.977323113	3.061523508	3.204473792	3.0286749960000003	3.274026009	3.024490518	3.207130793	2.8737029389999997	3.2541433360000003	2.889722745	3.024154937	3.113510872	3.036407389	3.0177585110000003	3.0993233589999996	3.052694469	2.83711777	3.1755803460000003	3.075874732	3.2008831630000003	3.243787821	3.1810973939999996	3.05479566	2.99125527	3.012212124	3.004182547	3.0666245610000002	3.017860927
131	1552439_s_at	2.629225249	2.805488527	2.579517325	2.54828484	2.7979205410000003	2.7507899869999997	2.917694195	3.60386806	2.853873647	2.538559185	2.818619881	2.992904256	2.7312659989999997	2.818619881	2.761851423	2.8065227160000004	2.5973623580000003	2.678006391	2.626788739	2.7079812619999997	2.92380759	2.709901612	2.731028039	2.711820481	2.6900108560000002	2.603967484	2.711318165	2.86719286	2.807224914	2.5107568	2.592900541	3.0605283080000003	2.544709089	2.730064417	2.567991132	3.7978595810000004	2.508931403	2.8833404139999996	2.676780974	2.766504201	2.728379168	2.657078609	3.815810622	2.688885167	2.885528287	2.5756248580000003	2.749385633	2.761549879
132	1552440_at	3.322525924	3.480960847	3.5560933230000003	3.194230562	3.3641637139999996	3.334661905	3.5327004889999998	3.3155715339999996	3.3688757189999996	3.40147827	3.453303945	3.35687709	3.2575199	3.321526066	3.3397498110000003	3.533307532	3.486794072	3.6594024860000003	3.666621012	3.36580725	3.308916598	3.312722457	3.686463837	3.421450712	3.21734546	3.0827027119999997	3.543057014	3.5150472180000003	2.909716323	3.2981700519999997	3.366882528	3.107836942	3.532523695	3.202308248	3.700779102	3.0498336839999998	3.1925461189999997	3.2935957030000003	3.47171549	3.373803548	3.2434800860000004	3.194230562	3.7901375	3.337776582	3.1148160889999996	3.331567901	3.544830952	3.1673624639999995
133	1552445_a_at	2.842838499	3.17796484	3.367108187	3.0993762639999995	3.154598201	3.064426692	3.066930899	3.487428786	3.118905232	3.1095661239999997	2.951720809	3.266520465	2.9083000539999997	3.20711816	3.19060916	2.872264191	3.122821238	3.22549915	3.153654219	2.778591167	2.975366143	3.224316163	2.989545955	2.914034643	3.360733394	3.0543999569999998	3.045783304	3.2055070960000003	2.967932105	3.0693866610000002	3.030188192	3.054357397	3.215945318	2.918387895	3.117927261	3.139328828	3.116507854	2.8869549560000003	3.1806829939999997	3.029415372	2.919800907	2.8543531260000004	2.954836422	2.99423191	3.125750016	3.02613096	2.97562434	3.060319708
134	1552448_a_at	2.787424287	3.023464193	2.980301902	2.654070892	2.9897487760000003	2.980301902	2.9245979460000004	3.096902894	2.9360534410000003	3.097504142	2.9961460260000004	2.816545345	3.0291716089999996	2.933254227	3.059961965	2.816545345	2.7442298660000004	2.850935507	2.823067655	2.8007192869999997	2.795104955	2.902928728	2.759621545	3.0277486139999996	2.8686883360000004	2.914214682	3.2633417000000002	2.972986029	2.872422947	2.551517205	2.897937817	3.070542965	2.993866969	2.9752730769999998	2.909926045	3.050352015	3.1109223439999996	3.08382409	2.914398059	2.8559918539999996	2.952232642	2.744112965	2.730130618	2.71012785	2.9263539080000003	3.011252925	2.6590428740000003	2.805563032
135	1552449_a_at	3.198822625	3.066848616	2.833042307	3.60351361	2.7816589730000003	2.769150567	3.011733343	2.9854023489999997	2.723917645	2.955258777	3.000407702	2.891774789	3.00052255	2.877230172	2.99018068	2.8644885589999998	2.922991122	3.0771708789999996	2.9286436819999997	2.972027518	2.90722101	3.0337624069999998	2.624110827	2.760167212	2.6580679959999998	2.872304297	2.7871919110000003	2.555472021	3.184799662	2.777758706	2.983641907	2.8275165789999996	2.8147471860000004	2.6830227680000003	2.84454922	2.9637549919999997	2.786553985	2.714316685	2.88378822	2.8786211489999998	2.8473862060000004	2.87985648	3.512284273	2.579657105	2.557894447	3.082621431	2.791115263	2.913113723
136	1552450_a_at	3.032730042	3.347097703	3.467228964	3.474428495	2.9909692289999996	3.400755558	3.39494596	3.2591678	3.0497670660000002	3.1052406930000003	3.2749585260000003	3.416017909	3.2850609810000004	3.242987388	3.25678553	3.072302449	3.398946612	3.139163518	3.379666008	3.3003927660000003	3.4470400760000004	3.277019591	3.528430119	2.994981725	3.304118158	3.284482065	3.3342005660000003	3.4057023889999996	3.41709042	3.059100876	3.169523245	3.2967783369999997	3.367753871	3.437486423	3.527056113	3.448499141	3.2680978780000003	2.909025487	3.2242378339999997	3.2692030639999996	2.966860871	3.400304417	3.306378305	3.2012353960000004	3.5831479180000003	3.090601041	3.0346289630000003	3.062743528
137	1552452_at	2.7405612460000004	3.086333282	3.3548245089999997	3.084004005	3.005774075	2.930008784	3.099759307	2.968695748	2.9864783810000004	3.258074844	2.87262916	3.0392891730000002	3.078168399	3.176125102	2.765520066	2.92807715	2.866472448	2.917128777	2.951347132	3.284371568	2.919732293	2.91763634	3.0150297000000004	2.939861028	3.1506213539999997	3.309282923	2.866940482	3.0244928339999997	2.995397295	2.6925011039999998	2.746577692	2.894199005	2.9606659860000004	2.794487829	2.7873156010000004	3.0722284539999998	3.0841987239999997	2.962577903	2.927558471	2.954658204	2.96680562	3.1116859339999996	2.884989389	2.873213614	3.0906445039999997	3.017038517	3.0477849010000004	3.043881963
138	1552453_a_at	2.9470487010000004	3.3566187160000003	3.3530878160000004	3.269228563	3.114620018	2.9821515560000003	3.226258161	3.138804667	3.0655004519999998	3.2966916110000004	3.234816083	3.2156579880000002	3.234208381	3.330820358	3.1217597919999998	3.192370095	3.25663007	2.917777397	3.101042244	3.044231991	3.120878215	2.954683451	2.955750767	2.920377647	3.189575877	3.279010917	3.102692285	3.0149779939999997	3.269245012	3.2687679739999997	3.006248765	3.1781503489999996	3.0181251469999997	3.19137311	3.198152331	3.111882811	3.264537612	3.060746808	3.306711463	3.1298781069999997	2.821103728	2.843445792	3.000142588	3.041492204	3.081331545	3.105016032	3.142599529	3.115122035
139	1552455_at	4.868734658999999	5.296041141	6.16125538	5.2931518660000005	5.277899999	4.449910358	5.126789508	4.951452361	5.099989852	3.840360234	4.058293143999999	3.6204076510000003	6.4479974570000005	4.188405068	4.761697376	6.639757177000001	6.881590167000001	4.510283694	3.723870152	6.140802156	4.741708893	3.2220380680000003	4.280697201000001	5.631942777999999	5.112352725	4.4488383030000005	4.400318039	3.446319703	4.3198268330000005	5.089404052	3.7945987260000003	3.8647897839999996	6.8917953810000006	3.549120608	4.946268022	3.798672885	3.813203155	6.0833226	5.32940636	4.627938108	4.359476265	3.393615299	3.147205941	4.425744622	4.572672749	6.85773741	4.907804421	4.550736762
140	1552456_a_at	3.415567989	3.392684613	3.458832377	3.244303338	3.377280017	3.400707293	3.602447295	3.435982362	3.49606789	3.430347994	3.842849091	3.680560752	3.615183431	3.940132045	3.4760708030000003	3.707564905	3.274467309	3.2804033610000003	3.5546154939999997	3.329937508	3.565139321	3.2294392189999996	3.463843025	3.479488772	3.753861808	3.685558723	3.409700864	3.4149278219999997	3.232980092	3.4724481060000003	3.430913869	3.6304037000000005	3.1534519039999998	3.25269456	3.7292679619999998	3.688715339	3.8557352560000004	3.6299831	3.370765445	3.523485747	3.465247505	3.5034298739999996	3.64499639	3.7504013880000002	3.578424079	3.751964248	3.256035531	3.5407429789999996
141	1552457_a_at	3.177259663	3.45772709	2.938210849	3.16870874	3.575416264	3.2784139810000004	3.418247622	3.118004824	3.0932870439999998	3.3354419	3.305985115	3.2917074910000004	3.1800621419999997	3.321507992	3.3135326039999997	3.21727965	3.429352024	3.200609768	3.69173066	3.0206380439999996	3.4556999569999998	3.8002316019999998	3.373433351	3.4119324	3.248822917	3.418478955	3.2507602010000003	3.289685001	3.283948912	3.7021872510000002	3.685389057	3.6159962969999997	3.27593727	3.358670703	3.327493345	3.44924754	3.5900324269999997	3.3019531669999997	3.301920473	3.049567703	3.137317276	3.42670393	2.964710629	3.19985216	3.238663975	3.2058333610000003	3.450465598	3.2980576110000004
142	1552458_at	2.778896607	2.7763811589999996	2.81615118	2.780696738	2.871091499	2.6453223919999997	2.9537804469999998	2.712633895	2.7763811589999996	2.461944682	2.818619881	2.9539312730000002	2.612264181	2.9763661530000003	2.894605477	2.756283198	2.735709603	2.7020995039999995	2.931738124	2.945555451	2.87348301	3.117463196	3.100295969	2.730039408	2.763320285	2.5520833	2.8281365910000003	2.800258385	2.7730062330000003	3.040285383	2.85011963	2.6789187219999997	2.864812407	2.483597334	2.681748875	3.011440972	2.556975761	2.667550747	2.7911654410000004	2.5999757619999997	2.948522474	2.837523748	2.8372039860000005	2.739631599	2.7429440339999998	2.5422128109999997	2.9498265289999996	2.423072847
143	1552459_a_at	3.308454785	3.2712441589999997	3.167583211	3.778973285	3.49323851	3.306633443	3.1919693419999997	3.36267671	3.3369694589999996	3.544832051	3.183620135	3.233314565	3.25366979	3.22193727	3.5104092739999997	3.36724369	3.3288345089999996	3.354451348	3.495934845	3.54326097	3.25847608	3.511345056	3.252135618	3.254844542	3.69143402	3.4842730389999996	3.3025295789999998	3.471762783	3.5280855110000005	3.26708259	3.326635922	3.5468247	3.331067187	3.359975543	3.304823097	3.5972499819999997	3.336928113	3.354594222	3.520724173	3.25366847	3.5321258789999996	3.40978278	3.283903824	3.5185450780000003	3.4019018389999998	3.889381635	3.096412178	3.377693278
144	1552461_at	2.948543977	2.88107667	2.621791475	2.5640413459999998	2.70056823	2.902513305	2.8826880189999997	2.957762083	2.628928194	2.561805105	2.623590852	3.021720585	2.731718363	2.646415111	3.073515965	2.6807432	2.607953046	2.6961335589999997	2.6969421319999998	2.8992243039999996	2.787085846	2.905382795	2.584340045	2.656959194	2.904748456	2.6953126039999997	2.927586443	2.789596178	2.6888773180000003	2.694408965	2.3356226330000003	2.6900304669999997	2.8045749069999997	2.679883354	2.927567266	2.955491779	2.662408613	2.8561211510000004	2.567925092	2.718504202	2.668377085	2.847861234	2.7894628710000005	2.760193965	2.62344076	2.7066440189999996	2.815250565	2.524528224
145	1552463_at	2.7879406010000003	2.8550165730000003	2.7385372919999997	2.868509202	2.927689378	2.800996142	2.603747002	2.751081362	2.734142543	2.7409360869999997	2.9522115510000004	2.4726959230000003	2.620290932	2.877165645	2.807514564	2.767589995	2.958052382	2.753112311	2.919536462	2.583060381	2.816210112	2.769403318	2.957298979	2.683575884	2.523992737	2.626991573	2.756544877	2.963269939	2.903106053	2.468080645	2.689910497	2.732706443	2.724752161	3.02934656	2.746021902	2.869626544	2.711925735	2.520980436	2.647909395	2.811402503	2.8303261930000003	2.730784139	2.645198136	2.655294044	2.5735098119999997	2.721556362	2.7779586380000003	2.980348185
146	1552466_x_at	2.58107267	2.76463427	2.612734116	2.478493929	2.48867073	2.490455452	2.478459898	2.5933397940000003	2.475950828	2.557855386	2.546369666	2.497975456	2.634124672	2.5609748690000003	2.642284745	2.5145813390000002	2.306339487	2.5834228830000003	2.692422372	2.55698199	2.4858567959999998	2.6459325590000002	2.7270834510000004	2.66511036	2.605402888	2.421026056	2.547955827	2.643060532	2.543769818	2.547338914	2.497250858	2.70817732	2.329445029	2.53139326	2.729092375	2.3438934280000003	2.680988845	2.577430639	2.586573102	2.506832642	2.831690426	2.45894508	2.626531422	2.582102365	2.620491285	2.602224057	2.7385528580000003	2.506836748
147	1552467_at	5.5823949289999995	5.553208692	5.784970438999999	5.89416273	5.769219484	5.71920416	5.5972170839999995	5.948635222999999	5.604617573	5.403357454	5.837716212999999	5.598290249	5.713464081000001	5.574104058	5.698306996	5.52746633	5.682651657	5.755469262	5.71307619	5.8442992270000005	5.524042702000001	5.801199123	5.900604257	5.484648083	5.797922292000001	5.79562781	5.75560161	5.68648953	5.693933445	5.775631562999999	5.528048139	5.570522792999999	5.770254495	5.580173643999999	5.860590237	5.797922292000001	5.548143817000001	5.552497961	5.770261369	5.4561451839999995	5.894083721	5.709833474	6.011063176	5.631290508999999	5.586925973	5.627241422000001	5.564428011	5.643938897999999
148	1552468_a_at	3.229464215	3.408918475	3.5520017719999997	3.526334986	3.546006411	3.333738977	3.351667613	3.5091123160000004	3.5164919739999996	3.2562710010000004	3.3743989080000003	3.1759241830000002	3.470830799	3.6418302639999998	3.667061877	3.2282533210000004	3.373920089	3.419833723	3.4785027439999996	3.6037280480000002	3.35781067	3.723525665	3.4583818969999998	3.0834625210000004	3.5341882719999997	3.548850962	3.409664928	3.4149278219999997	3.4322437889999997	3.235582224	3.248242363	3.4403336010000003	3.345528634	3.553853161	3.529057812	3.716377081	3.361353097	3.2864772810000003	3.47215677	3.367007081	3.5099129110000002	3.642689473	3.448042464	3.478287859	3.364107377	3.510628568	3.366121043	3.335870186
149	1552470_a_at	4.753988636	6.28545537	4.588441673	4.641330953	4.288883101000001	5.943824804	4.586382438	5.898566765	5.593541765	4.552092496	5.495874282000001	5.595235389	5.575294882000001	6.152588051	5.900118857000001	6.05393018	3.062820477	4.970029997	5.555018189	3.6700441280000002	5.023472846000001	5.22486652	5.316467112	4.644069786	6.1370041660000005	4.462411566	5.534789289	5.752394359	4.627368638	4.053805109	4.960802023	4.072038411	4.215440695	5.38353193	4.261969221	5.351333413	3.9707312010000004	5.170485492	4.018125797	3.900695788	4.759541933	4.5976370730000005	3.884671712	4.287360318999999	4.189032276	3.905100137	4.137722995	5.020085439
150	1552472_a_at	5.249623273	7.3274984	5.065504862	5.33541065	5.366085745	4.87685847	4.44758574	5.742060029	4.840399556	5.2489406380000005	6.10560792	6.139239657999999	5.128357783999999	5.213170102	4.93412078	5.573352514	4.522307636	6.025622361	6.012928433	4.529645875	6.073896187999999	7.00159228	5.038890485	5.309881093	5.400728042000001	5.071220706	5.471362795	5.5441874879999995	5.237861853	5.258460929	5.444491751	4.942551482	4.517826874	6.425784039	5.904993331	4.881486805	5.723659777999999	4.542129898	5.278112047	4.839504178	5.455851846	4.805741921	5.038353958	5.821036693	5.206909595	5.617619312	5.062599172	5.135884208999999
151	1552473_at	5.638281797	6.119780935	6.076025221	5.999724343	5.9139439760000005	6.349106566000001	6.148610202	6.338638904	5.749682127000001	5.660650476	5.9419914579999995	6.0836429889999994	6.28396884	5.922073705	6.290797016	5.840348251	6.310314163999999	6.182458306	6.4293649639999995	6.414520632	6.240809395	6.292486002	6.407930741	5.604374351000001	6.002837395	6.274045634	6.099077029	6.1346322760000005	5.844355696	6.0202199489999995	6.082154857000001	5.383546318	6.53245188	5.680221148999999	5.845041946	6.192548863	6.016657638	5.8856464410000005	6.046762826	5.8584532639999995	6.068786212000001	5.928285348999999	6.254268972999999	5.7545112970000005	5.753861049	6.058842994	5.754004922000001	5.890543607000001
152	1552474_a_at	5.720742405	6.3945172999999995	6.102496047000001	5.669723205	5.80087507	6.9259073010000005	5.951514082999999	6.135928712	5.6632766839999995	5.972269029	6.085159656	5.687644822999999	5.9730267999999995	5.9115095470000005	6.67961379	5.938742498	6.304305022	6.017241994	5.946245441	6.192468996000001	6.240717021	5.698513966	6.413826581	5.604512711	5.905632773	5.951964891	6.028970277000001	5.641534737000001	6.128515558999999	6.169751945	6.483020852999999	5.946233457999999	6.40178395	5.623144889	6.036923555	6.617952503	5.5722486689999995	5.860607571	5.762022235	5.918224997	6.658747237	5.850599019	6.140573477	5.617086738999999	5.966342721	5.672409034	5.578183338	5.791587708
153	1552476_s_at	4.33727985	4.571874593	4.105748118	3.8988420589999997	4.629114003	4.157567199	4.076584711000001	4.823628814	4.264426788	3.78900513	4.377813102	4.704367922	3.955709452	4.497169534	3.822138812	3.9520961910000003	3.551338509	4.216677793000001	5.790533237000001	4.326380062	3.868289873	4.2276399410000005	4.134888478	4.867508705	4.455753395	3.8320246160000004	4.4465884639999995	3.8517699889999997	4.0152306310000005	4.282517904	4.0333945060000005	4.443655025	4.010487307	4.204967827	3.497412026	4.546976792	4.211572619	4.132615083999999	4.670172536	4.172196243999999	4.139469858	4.013923999999999	3.6863031719999997	4.157026781	4.290887281	4.274646392	5.056725629	4.480844947
154	1552477_a_at	7.355778975	7.879091065	6.439223929	7.042508441	6.886404745	6.375754702999999	7.131349357	5.9790773889999995	6.189223956	7.118567078	7.217221443	6.648991852000001	6.382976171	6.178838497999999	5.776916261	5.798548087	3.69196265	5.986417145	8.231694221	6.521853707999999	6.241006075	5.91066528	5.897777585	7.037809671000001	7.058971033	5.5433888389999995	7.479904449	6.972305372999999	7.224518577	6.866611604	7.410221834	6.667339915	5.91172646	5.918620204	6.906273344	6.806823528	6.684345897999999	6.683790874	6.394562905	6.527534317000001	6.633372594	6.202046937	5.32033027	6.000427385	7.142701617	6.142958127999999	5.489329477	6.8934026479999995
155	1552478_a_at	3.813073699	3.570250026	3.770676193	3.5412222960000004	3.115718554	3.3056962999999997	3.473774292	3.6213781789999997	3.272799988	3.236191743	3.4017323939999997	2.935548535	3.1940040180000002	2.92863991	3.5774948980000003	3.4512663960000003	3.3913182280000003	3.3126445369999997	3.791998781	3.262852717	3.260306333	3.330044355	3.565064581	3.450712282	3.435017148	3.466967773	3.7906160289999997	3.226795576	3.254508552	3.1420683030000003	3.799922526	3.445011862	3.3918893789999998	2.974260003	3.949846593	3.683605449	3.094378274	3.257198611	3.278565658	3.477332376	3.6385852360000004	3.19241109	3.200363425	3.6038051280000003	3.33502635	3.57522352	3.3430688689999997	3.289024178
156	1552480_s_at	2.4946019880000003	2.528693155	2.523029	2.593019649	2.54839834	2.63376676	2.4274522259999998	2.4251532769999997	2.6096832919999997	2.441410859	2.6391029759999998	2.9286925760000004	2.5329182080000003	2.7571426519999997	2.37101232	2.551313911	2.71384547	2.491953482	2.50778692	2.509829323	2.510408239	2.67457199	2.456185177	2.623501921	2.595361805	2.328024183	2.483287856	2.625559409	2.464659553	2.6558429219999997	2.481259416	2.487055701	2.844715362	2.698637483	2.4793603180000003	2.357768004	2.98272457	2.542560922	2.679652206	2.61149955	2.47523557	2.5773665269999997	2.577228293	2.493818772	2.676522527	2.689798942	2.70081781	2.579351254
157	1552481_s_at	3.183553618	3.2978523280000003	3.024776138	3.4627218739999996	3.263755764	4.057821436	2.9355972	3.27187878	3.036587923	3.520336737	2.984335321	2.869354228	3.1877975	3.24261574	3.2015138960000002	3.230770662	2.8076146680000003	3.363953988	3.22714805	3.052712455	3.24394713	3.3275307819999997	2.9519437	3.318626942	3.04229318	2.960557736	3.098799384	3.120419943	3.093036795	3.215783666	3.140610479	2.8853331939999998	2.8195118110000004	3.6827619719999998	3.3039472030000003	3.231717783	3.19793348	2.940496422	3.243189075	3.319789573	3.301785067	3.376876727	2.826803098	3.026501819	3.8085609710000004	3.9341699080000003	2.8722944010000004	4.008154639
158	1552482_at	3.3968286560000003	3.395824745	3.542448119	3.017963795	3.700250253	3.678882945	3.2520706010000002	3.243906574	3.390863483	3.6108478639999997	3.239124509	3.3552472719999997	3.2421408019999998	2.924485602	3.104850292	3.386892303	3.1726825460000003	3.082050751	3.3059166060000003	3.509906	3.22355089	2.9145231239999996	3.2030413660000003	4.071133627	3.46569396	3.3276983980000003	3.16406258	3.238179548	3.53029725	4.006489083	3.5458292780000003	3.605853812	3.243948137	3.088937997	3.274079027	3.1964593710000004	3.16655074	3.504704572	3.0827154269999997	3.035153202	2.996990448	2.972632097	3.246817215	3.41871775	3.28738783	3.2281896010000004	3.1867639260000002	3.5048610680000003
159	1552484_at	4.410255106	4.47425997	4.645905411	4.279530476000001	4.24602179	4.427577575	4.495561274	4.776150258	4.423270128	4.657775439	4.652329347	4.455093912	4.810882413	4.579080752	4.7034103069999995	4.424466421	4.644807703	4.682684109	4.666510217	4.2028558810000005	4.6007922919999995	4.534396367	4.821903743	4.40025136	4.685067104	4.270753973	4.659388146	4.4606084180000005	4.702175017	4.428841751	4.464448977	4.643748769	4.2425395660000005	4.325933129	4.365884275	4.841319741	4.468917848	4.27246367	4.677509012	4.301088742	4.411311166	4.356226128	4.486075567	4.1241509160000005	4.487143787	4.616385493	4.467923133999999	4.560362455
160	1552485_at	5.530743021	6.033936435	5.730376917	5.1966991369999995	6.080600297	5.756393997000001	4.698046808	5.285841464	5.073229937	5.259220242	5.4019721370000005	4.786395375	4.68959214	5.407658421	5.636391161000001	5.291958758	4.822761693	4.88325884	6.20085405	4.750680869	4.828947217	6.023814698	5.227592598999999	4.786785698	5.184122891	5.269920827	5.5130884710000005	5.852017437000001	5.318636747	5.236808172	5.3270137580000005	4.836014129	4.737779393	7.057616207000001	5.225168334	4.3566036	5.864189835	4.707505338	4.462369342	5.68623374	4.687092004	4.826923797	5.23886908	5.887640833	5.641949735	4.8262910969999995	4.912854205	4.75185982
161	1552486_s_at	6.2633958320000005	6.224297176	6.722480977000001	6.301250147	6.472381013	6.945224781	5.339349608	6.424678202999999	6.118370192	5.5824744079999995	6.341952095	5.714855828999999	5.59000337	6.517547015	6.877308607000001	6.555853271	5.707392306	6.302435106	6.2611501579999995	5.401107924	6.238108371	6.155991429	6.009508079	5.423812519	6.341513256	6.1270841129999996	6.347726351	7.58834136	5.899612841000001	6.293716402	6.1895999889999995	5.229951548	5.720359397999999	8.205236832	5.727856256	5.7616099389999995	7.193903528	5.507963765	6.151759262000001	6.176136864	5.94648177	5.532036494	6.20793603	6.924371957999999	6.3364070439999995	6.292534058999999	5.798629201000001	6.227556004
162	1552487_a_at	2.871019168	2.936860752	2.691581273	2.743168308	2.6789187219999997	2.7370220119999997	2.541943711	2.716598162	2.642890886	2.668834592	2.7395928069999997	2.9735621819999998	2.883119728	2.783992724	2.838227036	2.738657618	2.729020712	2.639395824	3.507569161	2.653118847	2.7664950239999997	2.7491250430000003	2.5991968869999997	2.632724516	2.733727053	2.870003959	2.7486894669999997	2.6041205119999997	2.930843245	2.8963801910000004	2.530896994	2.77928531	2.7898521260000004	3.444475531	2.729588957	2.6139240459999997	2.7790113969999997	2.7514304160000003	2.8499049910000003	2.809350977	2.8152954039999996	2.724941518	2.7692885410000003	2.550972877	2.639395824	3.0497670660000002	2.8310398660000002	2.49640388
163	1552489_s_at	2.8606348089999996	2.890670485	2.864918872	3.18613903	2.7511343260000003	2.760964323	2.593085606	2.898503784	2.750761249	2.9821283789999997	2.6934718999999996	2.661307433	2.782120245	2.697808457	2.807514564	2.419212599	3.0719938819999997	3.0257504219999998	3.30119116	2.8515301710000003	2.866201877	3.1263852780000003	2.9140839389999997	2.636664126	2.7331195439999996	2.638422472	3.0191334569999997	2.7814203280000003	2.581068427	2.679729408	2.931857832	2.858771315	2.362335545	2.611062598	2.907854897	2.9292257489999995	2.8303707339999997	2.5828427030000003	2.7958806469999997	2.843980643	2.569252652	2.696962947	2.845608785	2.709507745	2.973851857	2.77803877	2.686772412	2.608283776
164	1552490_at	3.198822625	3.0395765480000003	2.9623090160000003	3.043583603	3.200462803	3.099896025	3.063229435	3.125561179	2.947711042	3.29756435	3.117453747	2.78198113	3.1475947680000003	3.4911476639999997	3.2310395	2.89265256	3.382341353	2.970492522	3.3785581010000003	3.425066342	3.188110591	2.8768280710000003	3.109744384	2.9888080830000003	3.389895402	3.1133892039999997	3.1673557760000004	3.494222693	2.967720987	3.018372655	3.338371468	2.9237997439999996	2.955194223	3.4569493039999997	3.1514178960000003	3.624836117	3.446051747	3.076913862	3.156875655	2.905558923	3.36177425	3.086383933	2.922961987	3.704141542	3.071930161	3.00794787	2.838764775	3.1354949160000003
165	1552491_at	3.8122094730000002	3.3427966760000003	3.596200572	3.339951884	3.3196437739999998	3.551869327	3.3527351739999998	3.345515788	3.48247916	3.793714717	3.512928913	3.4329548510000003	3.4549884389999996	3.4961678160000003	3.73433653	3.4210046989999996	3.689899159	3.5694818689999996	3.47389304	3.215621084	3.455628682	3.488432467	3.4921498410000003	3.413408718	3.4944598819999997	3.7927267039999997	3.5564115239999996	3.4023470860000002	3.1360464639999996	3.174004783	3.536083797	3.604856429	3.632420114	3.436129714	3.4512663960000003	3.870407906	3.434759889	3.517053533	3.948944528	3.9385386330000003	3.275491404	3.870273025	3.443816622	3.501547378	3.5916380969999997	3.669005181	3.404660696	3.782605349
166	1552493_s_at	3.0634490139999997	3.5219022310000003	3.050547499	3.17018543	3.249708835	3.187749927	3.07515785	3.266279332	3.035047362	3.066166342	3.157383686	2.757023048	3.056502865	3.210433506	3.04928156	3.2801436369999997	3.452096053	3.2594679039999996	3.024294303	3.135400378	3.0527308730000002	3.2599826530000002	3.450178513	3.150777432	3.2123605060000004	2.908743807	3.15834946	3.20235076	3.155113538	2.721576821	3.115323873	3.164330067	3.1460313739999997	3.105514777	3.162627337	3.31438699	3.149703793	2.988709164	3.230858265	3.084220381	3.409026438	3.141959228	3.21379703	2.785590623	3.221405367	3.254652155	2.941466309	3.255154464
167	1552494_at	3.013085785	3.1196429510000003	3.165455619	3.1601426110000004	3.0346350589999997	3.2236735089999997	2.982653172	3.0497670660000002	3.1542418860000003	3.1135359389999997	3.235869592	3.2344368980000002	3.191072231	3.187751032	3.310386775	3.0926360139999995	3.0413895230000003	3.404764089	3.420129756	3.09259092	3.172475023	3.1738667	2.9318716910000004	2.92931349	3.091457254	2.988964184	3.321485067	3.380595118	2.8648545789999997	2.9684245110000003	2.9939724180000002	3.149422365	3.28829272	3.086070455	2.889002848	2.9819243189999995	3.546573576	3.254577607	3.219222088	2.9730801139999996	2.968242165	3.093959252	3.033673255	3.126184453	3.316776651	3.121538785	2.970709326	3.488430328
168	1552496_a_at	5.151355873	3.9944862089999997	5.126869301	5.017024891	4.610330463	5.143765306000001	4.633000975	4.57077834	5.857574306	4.630778913	5.468318113	5.378270647999999	3.8497729960000004	4.591614038	5.81988686	5.1359138280000005	3.421967205	3.9731600289999998	6.191548039	4.909850176	4.1270796160000005	4.214877115	4.650889381	6.055221477999999	5.543123676	4.041228492	3.967048835	4.870632314	4.934191737	4.480410796	4.114302712	6.396649373	4.85185765	5.376737833	4.535414164	3.875109165	4.84065236	5.807052979	5.547119899	6.320469631	4.440812182	4.495148607	4.1761913239999995	4.342496216	4.727647613999999	6.064316967999999	6.156725811	5.596444226
169	1552497_a_at	3.5082775710000003	3.7380597460000002	4.00399752	4.2512962960000005	3.5966971130000003	4.084552599999999	3.6665190880000003	3.5803891460000004	3.27750679	3.465223967	3.514045983	3.819418408	4.1019954510000005	3.8228194739999997	3.834814133	4.080878759	5.998641488	4.071062733	3.693045147	3.626979187	3.8184772789999997	3.756029667	3.660885545	3.3910803639999996	3.540841253	4.017125677	3.8215299710000004	4.238123315	3.9542580239999996	3.998080489	3.0567069310000003	3.330846375	4.8425589239999995	4.716706304	3.4512663960000003	4.070953151	4.689998478	3.741673482	3.5535865280000003	3.6649600110000002	3.685514628	3.756906106	4.150884298	3.816678197	3.4107628969999997	3.968851188	3.833308447	3.9716817460000002
170	1552498_at	2.984372712	3.0562964710000005	3.5681969810000003	2.926273164	2.9415971169999997	2.887885115	3.188101492	3.103418385	3.483129004	3.168642976	3.001715518	3.236735145	2.9916399989999998	3.4692520119999997	3.3836909569999998	3.157554011	3.210348932	3.5774964419999997	3.151986768	3.4300949010000004	3.0103861210000002	3.107836573	3.337574105	3.1494533419999997	3.044145922	3.346303313	3.3010888819999997	3.120087507	3.1957745139999996	3.153484894	3.0132540430000003	3.041106192	3.085509395	3.1362694139999996	3.226325222	3.7069433760000003	3.2076877269999997	3.4351142360000004	3.12272016	3.1437496310000004	3.0460854339999996	3.095822718	3.417350877	2.958209474	3.210711186	3.169944463	3.188101492	3.39986177
171	1552499_a_at	3.416991258	3.2296307339999997	3.717091803	3.42508477	3.3679815769999997	3.545301638	3.731912808	3.59600101	3.60656278	3.434060965	3.466890313	3.3528352480000003	3.843502262	4.027877907	3.549690226	3.370695357	3.4391073010000004	3.714562934	3.4482619860000003	3.738398246	3.495938839	3.6491470560000003	3.676973438	3.543596048	3.6587108230000003	3.528020717	3.401271702	3.5594375489999996	3.355395587	3.540509297	3.4518722139999998	3.440488578	3.370366929	3.485262609	3.7611034230000002	3.594702222	3.4720372999999998	4.069231445	3.51653886	3.6234109639999996	4.095548055	3.8324614660000003	3.4872342080000003	3.487993035	3.807929483	3.300931517	3.707982978	3.678958435
172	1552501_a_at	4.690606152	4.114167442	4.859913752	4.9965100389999995	5.077672028	4.713063192	5.204246872	4.3887007239999996	4.448447718	4.501390847	4.484546948	4.749674693999999	4.47850505	4.943896811	4.655898298	4.807588025	4.8706974910000005	4.24037796	4.8397486469999995	5.1797388589999995	4.464689722	4.659067918	4.75887342	5.058211919	4.680823993	5.395903975	4.681496977	4.584101999	4.627490101	4.599558815	4.027587651	4.288376519	4.707254975	4.134270742	4.292517173	4.6959397869999995	4.271586158	4.892501958	4.155450632	4.311540604	4.763733769	4.644920131	4.819155975	4.309056802	4.846583379	4.677528896	4.862571805	4.38629987
173	1552502_s_at	6.826956635	4.205861734	5.304703995	6.841972685	3.854572435	6.379636375	4.091532183	6.071605507	4.496768489	3.0292231889999996	2.9536174230000003	3.9755236010000004	2.840378982	3.949094252	2.985918455	6.0344892770000005	2.815177491	2.885868177	3.0497670660000002	4.437572909	2.9541118969999998	2.981556358	3.094850993	4.165331582	5.655296361	3.4149278219999997	5.496012557999999	6.217333271	4.957019086	5.076734613	7.276264625	3.7914418989999996	4.277431067	3.059474186	5.987006332000001	5.042883067	4.661953619	5.234267921	6.745651266	2.622300392	4.591829421	2.9623953939999996	3.2663504060000004	6.505519696	6.34487197	7.662730839	4.649420707	6.570083435
174	1552503_at	3.154047652	3.634938472	3.9338407369999997	3.4018113139999997	3.329112259	3.587259022	3.688463601	3.43698055	3.180822828	3.536039234	3.58518604	3.5502174889999996	3.161428439	3.5570160339999997	3.923825725	3.24778055	3.5674180439999996	3.390964264	4.116281863	3.526055709	3.3602078310000003	3.65312928	3.509392485	3.4819856280000003	3.482713823	3.7253542060000004	3.4344932139999997	3.737543299	3.390875665	3.601223734	3.623838594	3.603297972	3.345766287	3.214992666	3.616648358	3.934888995	3.5671751339999997	3.2620271130000003	3.543658629	3.191559981	3.491354494	3.44368495	3.059111148	3.467772604	3.919517589	3.564507467	3.388983322	3.583097122
175	1552504_a_at	3.476394206	3.4711822839999997	3.462228376	3.610004945	3.4044072930000002	3.453314185	3.5765686110000003	3.343108453	3.1959149030000003	3.4286767539999996	3.599755821	3.591477743	3.387881831	3.575839759	3.7980066839999997	3.6044512089999996	3.776815155	3.348154917	3.695275563	3.79803497	3.4281535610000002	3.5890368969999997	3.610265185	3.513161508	3.6412306610000003	3.642244612	3.7806141689999997	3.4149278219999997	3.445561405	3.620107352	3.39809301	3.670597618	3.8546340810000004	3.44420008	3.562054176	3.9137760530000003	3.397038735	3.6639853889999996	3.4901881660000003	3.42717536	3.5145829410000005	3.688067565	3.5997294330000003	3.562921626	3.498356251	3.4028564360000004	3.896402508	3.561256329
176	1552506_at	3.3621236939999997	3.450758377	3.317957331	3.537365276	3.122821238	3.358418349	3.376976395	3.336846385	3.249120198	3.738591698	3.72227973	3.149040045	3.791859248	3.4369076589999996	3.208198522	3.2188948760000002	3.369436795	3.361058194	3.050087247	3.5816477999999994	3.2379441910000004	3.4280047469999997	3.4425267510000004	3.535493495	3.360029665	3.306999292	3.458033219	3.190869497	3.580774004	3.203682033	2.830005223	3.1934737	3.34537008	3.007424175	3.3355897000000003	3.6494164330000003	3.128921705	3.207517777	3.8807874310000003	3.363648289	3.798557749	3.389628066	3.446473524	3.26622208	3.476440863	3.394277157	3.069261545	3.328428527
177	1552507_at	3.501902175	3.480946167	3.314832622	3.4800036480000003	3.68362889	4.156477333	3.627780198	4.0799497769999995	3.4285833080000003	3.41665914	3.607111593	3.732006518	3.2654153	3.4712283569999998	3.768277556	3.3417414069999998	3.771770952	3.38004766	4.281057458	4.234045426000001	3.620830787	3.833173335	3.902791692	3.4530374360000002	3.369008258	3.835723737	3.818802046	3.593030575	3.615954902	3.963800403	3.535195495	3.692639003	3.610041872	4.024089857	3.2072306839999998	3.343645897	4.082151678	3.1136146210000004	3.6147555380000003	4.422769532	3.3635639760000005	3.3707108569999997	4.149164581	3.1760166780000003	3.537925462	3.411787635	4.202210396	3.4464819980000003
178	1552508_at	3.942661535	4.431895235	4.223984764	3.586184404	5.605902627000001	4.633640491	4.410409866	3.8642577730000003	3.973486377	4.374768488	3.714175842	4.4687745219999995	4.306751342	4.464355535	4.32705912	4.153329969	4.741565131000001	4.414605706000001	4.604581344	5.396612999999999	4.716381735	4.077235357	4.985485142	4.308376147	3.9312804010000004	4.816018692	4.887945237	3.7649285000000003	5.0296800280000005	5.93187664	4.577367881	4.95273045	5.119877173	4.9117773080000005	4.323708033	4.08178119	6.207728844	4.375228443	3.3609993680000003	5.056251217	3.878163569	4.707560445	5.0758080439999995	3.5331389310000003	4.814789593	3.8940966269999997	4.886352914	3.74577937
179	1552509_a_at	3.1434471439999996	2.88025292	2.613090468	3.23449729	2.7916937610000003	2.669997506	3.2243626489999997	2.846988792	3.070660371	3.2016851460000004	2.962469648	2.839727522	3.0323661019999997	2.682249705	2.9917491710000004	2.718028545	3.480378649	3.255182505	2.6648485809999998	3.290332626	3.201720345	2.80977755	2.797296989	3.015525807	2.883724388	4.873250178999999	2.951636707	2.8458252610000003	2.99149779	4.454811288999999	2.857144262	2.904736016	3.1479399630000002	3.198756105	3.00358776	3.1848624560000003	2.843183378	2.9013566410000005	3.222258739	3.749406985	3.2936687510000002	2.889525258	3.06810122	2.8473156489999996	3.060506513	2.7659069539999996	3.0255933039999996	2.8014063260000004
180	1552510_at	6.958684508999999	7.288491018999999	7.520597444	7.510085495	7.039032416	7.26701389	7.152360906	7.394826364	7.039613836	7.221120249	7.1949537470000005	7.289977577999999	7.2843741060000005	7.141403617000001	7.506872258	7.3648457679999995	7.104965862	7.5734819810000005	7.704228757999999	7.407579177000001	7.573847225	7.523527925	7.388087047999999	6.830238939	7.371248734	7.408609254	7.365727649	7.585741447999999	7.050469324	7.257252458	7.089382815	7.468049801	7.26028915	6.995030677999999	7.352023466	7.57542279	7.076315993	7.112862645	7.549645107999999	7.291966777000001	7.162115409	7.128275125	7.612411419	7.1703842820000006	7.559359221	7.354944337999999	7.086875537	7.22118103
181	1552511_a_at	2.883782585	3.256200457	2.747045814	2.743168308	2.8067751789999997	2.904932763	3.7077456810000005	4.844361451	3.734783545	5.669018352999999	4.866262403	2.86664599	5.368052181	4.1950012469999995	4.2267029560000005	3.4674758619999997	2.705903916	6.317093708	2.7652468839999997	4.214277074	7.237169161000001	2.9642276869999997	4.679862448	2.8544863080000002	5.841129616	3.6975890110000003	6.261064335	2.7060495510000004	2.887534675	4.65651737	7.400678714	2.895041103	3.10706788	2.643439079	3.3369783139999996	3.970467167	2.804751475	3.0490681939999997	4.059991353	3.252862553	5.893857454	4.016798064	3.60064469	2.691724782	2.837281562	3.147682461	2.716976873	2.846021592
182	1552514_at	2.873318438	3.08047999	2.88799277	3.143340849	3.15598189	2.770540946	3.099759307	2.908098953	2.882450637	3.0556216110000003	3.179666	3.53850032	2.8839946469999997	3.181140865	3.4444272060000003	2.753109728	3.045116955	2.685553835	3.2402584219999997	3.27703428	2.7779586380000003	2.950536609	3.0181302000000003	2.986187983	3.58504431	3.023680525	3.09396985	2.7460964310000002	3.176260309	2.7270445339999996	2.862764158	3.4686255160000004	3.085163867	3.041246103	2.9976615769999997	3.0913898489999996	3.364638612	3.2873466280000003	3.09309601	2.9772200669999997	3.9547182160000003	3.0968017139999997	2.994285343	2.7791690410000003	3.028430414	2.8623390719999997	2.792733855	3.363759996
183	1552515_at	3.168543148	3.2338631760000003	3.4973428460000004	3.2387976039999997	3.556409064	3.0328958260000003	3.2819842980000002	2.892332731	2.9220532610000003	3.289662882	3.224722205	3.1148873989999997	3.1296760239999997	3.1421196239999998	3.122045061	3.175144876	3.175144876	3.0097739339999996	3.1877962560000004	3.440803781	2.853537053	3.34814147	3.214431725	3.101977898	3.282525292	3.329208017	3.207364839	3.0120190239999998	3.1338054110000004	3.29202033	3.3318019430000003	3.3726340039999996	3.175144876	2.985964084	2.888329465	3.239817008	3.1642527069999997	3.0845800039999998	3.2875420980000003	3.408483056	3.368746116	3.408766163	3.196632722	3.281809853	3.0858256839999996	2.8513364589999997	3.195995463	3.137423376
184	1552516_a_at	2.9733101160000004	3.329034301	3.278260944	3.257036856	3.400005338	3.240214003	3.022589632	3.236104503	3.3633119889999996	3.646257523	3.3171110410000004	3.281990192	3.1965968439999997	3.251766393	3.2947171039999996	3.14452676	3.14099247	3.3577874960000003	3.2861658780000003	3.183733135	3.2569735260000003	3.2028675019999997	3.131610788	3.207870349	3.1965968439999997	3.237083381	3.336141716	3.3002426789999997	3.017705551	3.489972165	3.3247284219999997	3.11730677	3.04521108	3.236578072	3.2980899239999997	3.297305811	3.5936453760000004	3.267126778	3.398085547	3.1350408639999996	3.479878897	3.0183735030000003	3.157202265	3.246205319	3.3039037369999997	3.087368436	3.1850150360000002	3.412451988
185	1552518_s_at	4.638819245	4.179714382	4.418065519	4.61227716	4.675555006000001	4.75322354	4.531650462	4.511625836	4.6792017139999995	4.648886353	4.980535505	4.989540539	5.058148913	4.729916177	4.7150380510000005	5.038413053999999	4.296097784	4.577833207	5.105877158	4.74335654	4.624937634	4.980322108	5.079769992	4.896802673	4.5663835619999995	4.745680407	4.142237754	4.482557292	4.658236203	4.54340437	4.9431634760000005	4.557968976000001	4.617756072	4.845017939	5.125322738	4.569377013	4.627277973	4.433216164	4.776586609	4.536174302	4.786746512	4.838193905	4.666242228	4.671354963	4.396969295	4.391981358	4.355525784	4.304823461
186	1552519_at	6.218171304	5.558357435	6.816407402	6.265118127	5.598413633	4.72314708	3.939853256	6.752310193	4.66350455	6.446282956	7.34158477	4.898068037	4.83223784	6.493020542000001	6.728513862000001	6.650530814	4.449841253	6.744921702999999	4.267701042	5.967508195	6.760259262000001	5.098444321000001	7.017104001	6.761352315	5.157949432	6.141250412000001	7.344158452	5.650394365	4.353069184	5.720162144	4.387633545	5.713280105	4.635852734	4.224802629	4.723344747	6.17706172	4.028414789	4.1671537039999995	6.571258847	4.363800966	6.7744452829999995	6.507346111	6.64596464	6.479224156	4.977503892	7.625932526000001	6.237318195	6.874927414
187	1552520_at	2.652380756	2.742409194	3.2911810139999997	2.9241581360000004	3.008712823	3.1027732319999997	3.2756524610000004	3.25696447	2.9642081160000004	2.9464625389999997	3.0863797930000003	2.69008834	2.894246126	2.839182035	3.051610591	2.639252477	2.6929131889999995	3.3431683060000004	2.873120693	2.8557927380000003	2.874686647	2.90403365	3.11907865	2.8278941910000004	2.788964987	3.174254172	2.881206012	2.8847038539999996	2.882609265	2.615970441	2.841168372	2.918985045	2.913309512	2.967017933	2.7912384460000004	3.092816263	2.936371799	3.302913114	2.869910561	2.896542575	3.019981387	2.7859686389999996	3.0537956160000004	3.00631222	2.890150887	2.7681868689999996	2.7577157619999997	2.714939783
188	1552521_a_at	2.640429434	2.632738924	2.802534407	2.6980425319999997	2.783938028	3.2093386689999996	2.859581553	2.670987546	2.7457588630000003	3.086619507	2.628822801	2.985138853	2.626303898	2.708430182	2.506115089	3.004207922	2.919800907	2.686979762	2.596524156	2.748804725	2.502994539	2.6470926759999998	2.675347763	2.779964517	2.7326251580000003	2.594917924	2.723247405	2.677906269	2.8084897730000002	3.0838931489999997	2.651659022	2.41889373	2.982929033	2.942156826	2.6711339219999997	2.782838245	2.8757451819999997	2.663900485	2.563864216	2.727732819	2.96131382	2.797012739	3.073125769	2.647970799	2.5979487480000003	2.553775449	2.770377125	2.7326251580000003
189	1552522_at	2.598711979	2.727732819	2.8140375189999998	2.664583604	2.515682494	2.574946536	2.61193113	2.605000036	2.553326555	2.576665073	2.827554705	2.773151028	2.723716457	2.609957918	2.581771389	2.6050665840000002	2.595452489	2.881196063	2.483814911	2.779459095	2.723716457	2.44290814	2.632110775	2.791530653	2.474609577	2.542046896	2.614701595	2.600771285	2.6729088880000003	2.551517205	2.39050307	2.556033261	2.671143379	2.494020009	2.989294153	2.699818023	2.504753452	2.8207647419999997	2.7176166489999996	2.368739111	2.731258434	2.503144879	2.607107503	2.822491518	2.43681137	2.489907776	2.552114602	2.788348783
190	1552523_a_at	3.211100872	3.473775776	3.195604605	3.637299955	3.312790543	3.3179505989999996	3.1718425669999997	3.71143411	3.842037719	3.5475238030000003	3.614962055	3.454862313	3.48490789	3.485579102	3.355331823	3.69334791	3.468761165	3.401759368	3.835415708	3.3878127210000004	3.630711331	3.352120437	3.5411235189999997	3.062432406	3.487674628	3.7024542489999996	3.6256906680000003	3.521969709	3.5119182230000003	3.10275462	3.387624994	3.460492149	3.246562545	3.396079075	3.5520045789999997	3.531966938	3.0866436989999997	3.5404087619999998	3.548471782	3.420237326	3.348864775	3.5678165689999997	3.3401979839999996	3.593038778	3.780611519	3.8558234989999995	3.74670892	3.6840580839999997
191	1552524_at	5.1453987130000005	5.310651741	5.122642285	5.349672854	5.15138981	5.017255109	4.851204362	5.004999316	4.996119304	5.210143583	5.25532111	5.174299105	5.170341027	5.152643787	5.123970357	5.150357335	5.078810002	4.852792781000001	5.582689101000001	5.120756145	5.239600117	5.5553311260000005	5.380391935	5.140222018999999	4.781662665	5.1342309219999995	5.19585414	4.813167763	4.95319794	5.2316066889999995	5.152749935	4.95913744	5.295939773	5.080881062	5.279978455	5.359078838	5.27138115	4.986066941	5.11061911	4.977453124	5.3090103189999995	4.94415335	5.263316825	5.072309581	5.28073715	5.23144876	4.942567974	5.08838249
192	1552526_at	3.0283421639999997	3.073267136	3.104967177	3.3372212639999996	2.8481568989999997	3.6182625539999997	3.087850382	3.12689525	2.924892636	3.0805692380000003	3.514922252	3.358250198	3.3058288489999996	3.054437538	3.036222748	3.045332368	3.3350544060000002	2.9712070369999997	3.175358836	3.1141398810000003	3.435934287	3.172789774	2.8303413060000002	3.046265202	3.085797495	3.118142655	3.013495255	3.030240749	3.2111308160000003	3.03012642	3.197444944	3.0711675069999997	3.4803486039999996	2.85857001	2.85001464	3.059539973	3.076425315	2.9260014869999997	3.3642948589999997	3.117437626	3.2936687510000002	3.150282223	3.185910215	2.973858409	2.975604668	3.0457837569999997	3.067162164	3.1789557189999997
193	1552528_at	5.916073465	5.9456794429999995	5.900060625	6.0390028110000005	5.479067579	5.9707323379999995	5.582002102000001	6.131262621	5.699342996	6.3559967870000005	5.732085741000001	5.902039247	5.8411380589999995	5.954060706	6.114059936	5.806406031	6.020725914	5.796815388	5.871485645	5.956217181	5.887006691	5.809409034	5.796854115	5.6594967810000005	5.846165615	5.892871032	5.854220745	5.9503811760000005	5.803288383	5.7070383520000005	5.733529367999999	5.863627359	6.028888078	5.728296736	5.835730748	6.272057514	5.766492005	5.845638005	5.6893160279999995	5.551965967999999	5.779114559	5.8516037889999994	5.8453062639999995	5.512714318	5.944187098	5.887177837	5.726331897000001	5.914669824
194	1552531_a_at	2.8955384289999997	3.222811707	3.746411855	3.1268339860000003	3.394590963	3.1165417960000004	3.411098069	3.342437083	3.137423376	3.564002885	3.286086971	3.113372159	3.659872215	3.269755599	3.258650282	3.131878918	3.209669878	4.244424069	3.620750002	3.5079208160000004	4.027254186	3.304567858	3.3887064789999997	3.280608855	3.398443008	3.17760088	3.460775883	3.282826144	3.371832586	2.9842790110000004	3.091118802	3.979051969	3.143423513	3.173821612	3.276124825	4.01083306	3.6783123680000003	3.2655670939999997	3.005987335	3.062895213	3.9750605739999996	3.3175404989999997	3.701664355	3.190240653	2.9938836739999997	3.2554696410000004	2.999705692	2.9940227680000002
195	1552532_a_at	3.221986633	3.670685755	3.075214645	3.3306177189999997	3.18204553	8.340406393	2.959923936	5.77200155	3.512287625	3.160990007	3.1982252110000005	3.8108404439999997	3.990776522	3.134537784	5.338870643	4.029279406000001	2.893445793	3.4387391419999997	3.1018422830000003	3.3668711030000003	3.51268522	2.8160128280000003	3.2358205239999998	3.512287625	3.4274729560000003	3.475414619	3.8536953260000004	2.748191041	2.862515985	3.0855237819999997	4.397890111000001	4.110797584	3.755994395	3.2342555	3.512054584	4.50078488	3.136414655	3.5724558280000003	3.181783986	3.363982422	3.3809266489999996	4.168874151	3.702124944	3.9885362160000004	3.424907418	3.44998043	6.024327177000001	3.4756061419999997
196	1552535_at	4.0548351789999995	4.253176577	4.118333353	4.624967981	4.035437779	3.9276899160000003	4.167048954	4.275759623	4.071964607	4.173117834	4.2241979160000005	4.018087362	4.082697402	4.237839281	4.278671168	4.064645125	3.838785117	4.219091489	4.437572909	4.013799133	4.090246391	4.204673803	4.139816613	3.863375602	4.114221303	4.160338973	4.08999618	4.464487601	4.205570345	4.162850715	3.942669088	3.926370706	4.121197991	3.962502787	3.9641116110000003	4.513230201	4.10591785	3.98210243	4.397297642	4.028644462	4.418281847	4.127153793	4.253176577	4.0072190139999995	4.057440607	4.098435825	3.949562867	4.086219391
197	1552536_at	3.71026023	3.553183655	3.3567505719999997	3.543972034	3.615748959	3.339946917	3.434106639	3.726733442	3.717896655	3.4837672769999997	3.749917884	3.4139707710000002	3.875548125	3.769903858	3.6160565780000002	3.77932894	3.53603903	3.3886551910000002	3.7027848289999996	3.620072871	3.5646291160000003	3.6181233369999997	3.5431598189999995	3.650367908	3.59939178	3.286774658	3.5769125369999997	3.728153573	3.9204805730000003	3.7504140319999997	3.5201953039999996	3.901255752	3.288930992	3.354955575	3.697968921	3.356790087	4.08682055	3.573954754	3.7663134360000003	3.743449473	3.29480938	3.6816061939999996	3.6376049960000003	3.6326843319999997	3.9385510139999997	4.012876321999999	3.480359323	3.640221055
198	1552538_a_at	3.113859415	3.2158724860000003	3.3272359139999996	3.077057468	2.916848929	3.131663855	3.082396031	3.118142793	3.171299967	3.34081945	3.564972648	2.752627398	3.1462118660000002	3.4118899010000003	3.046580956	2.966530956	3.062479174	3.08137496	3.2764644310000004	3.220675623	3.087197887	2.974473326	3.2364692739999996	3.0913475310000003	3.23110764	2.706193503	3.014075959	3.062743528	3.153954487	2.9482442360000003	3.1403222110000004	3.128315998	3.636886363	2.966752811	3.3173632339999997	3.2501287389999995	3.142148575	2.895613589	3.120324585	3.121684862	3.239786052	2.7662808589999996	3.331844872	3.120369306	3.099631097	3.2549809689999996	2.95304146	3.159547098
199	1552540_s_at	4.17546963	3.727751475	4.053915539	4.409637383	3.888840803	4.476459768	4.035082172	4.60521737	4.2917429910000005	4.083193868	4.057431537	4.395279858	4.493246747	3.639985453	4.075906666	4.286435554	4.063913619	4.022173554	4.0264140710000005	4.214037858	4.234329606	4.669776245	4.529930096	4.167265886	4.135950356	4.2613936269999995	4.575616276	4.28510179	4.207749301000001	3.99501966	4.237363346	4.061938747	4.031542665	4.497616194	4.093200444	3.801492867	4.701959792	3.940595838	4.451339883	4.213947028	4.316443595	4.187501238	4.069657935	4.483896401	4.532036596	3.9809815910000004	3.8817439	4.358989076
200	1552541_at	4.99347067	5.073514923	5.015770327	5.262093553	5.0726178410000005	5.086724528	5.302265824	5.079468175	4.874031442	4.826278697	5.188256684	5.014605708	4.800661652	5.209025066000001	5.250342573999999	4.925844994	4.971378671	5.273227823	5.36093293	5.582221569	5.151262528	5.332748722	5.262041167	4.7978679930000006	5.121377885	5.27408862	5.28004885	5.25907514	5.097038044	5.123552678	4.754678848	5.220818403	5.301740069	4.93465803	5.215383173	5.385821458	5.040391402	5.074224799	4.971001618	5.051420588	5.0347730639999995	5.294397934	5.453513565	5.010224131	5.058001123	5.249648624	5.178425041000001	4.954166657
201	1552542_s_at	3.051240682	3.175144876	3.1438432919999997	2.955925246	3.156988518	3.150531576	3.281294832	3.119384087	3.137423376	3.118119732	3.219019911	3.196938308	3.079490903	3.163740558	3.468462394	2.9560338180000003	3.74716783	3.128965345	3.18259454	2.883996981	3.21029456	3.1510463669999997	3.7229037810000003	2.76483957	3.017315956	3.915353081	3.7303656380000003	3.406876175	3.477381308	3.666469844	2.82865715	3.098090131	3.34792499	3.324272415	3.107742656	3.5236042839999997	3.2934135060000003	2.7952961860000003	3.093890312	3.0184241239999996	2.9620966330000003	3.0657393789999996	4.936790221	2.989104546	3.0740011739999997	3.235413592	3.551128405	2.94515558
202	1552543_a_at	3.0379046069999998	3.268028812	3.178741385	3.0689851810000004	3.23606076	3.032822954	3.339526362	3.100935668	3.295883672	3.0923786260000004	3.2883612460000005	2.963955055	3.133239565	2.912304385	3.3365490039999997	3.123438005	3.243666647	3.173836101	3.259159425	2.9277663119999997	3.070548601	3.145209945	3.0655317139999996	3.2114908389999997	3.046352437	3.19174928	3.147205941	3.19525467	3.112289587	3.138055988	2.8874056689999996	3.070331897	2.8674603939999996	3.071437717	3.190132704	3.147800189	3.2713227480000002	3.120464188	3.173836101	3.137751725	3.518310778	3.13773957	2.850643836	3.071930161	3.082162003	3.21686647	3.086823486	3.09707802
203	1552544_at	3.495466939	3.2686271510000005	3.318631822	3.2726879460000005	3.169349375	3.068913525	2.9823047839999997	3.099917238	3.17421499	3.196747092	2.960726824	3.05980732	3.2645621119999997	3.2401631280000003	3.449596989	3.239643426	3.188661822	3.0185884130000002	3.198708255	3.47613294	3.1359898530000003	3.092269575	3.1857037210000003	3.071351421	3.196766063	3.327799192	3.1796473439999997	3.109240875	3.130601295	3.347508954	2.876611248	3.2546911360000004	3.2205673999999997	3.4379022439999996	3.409648643	3.1359898530000003	3.296924197	3.083853279	3.107742656	3.053794704	3.317167223	2.939294205	3.2027461219999998	3.199488563	3.091635236	3.019247154	2.8089241489999996	3.32060767
204	1552546_a_at	3.19918349	3.259342263	3.233788826	3.691776486	2.8800328439999996	3.172655054	3.05757581	3.296123657	3.319476761	2.8101096510000003	3.351010765	3.41209051	3.0518684439999997	3.2537589469999997	3.106232915	3.091052664	3.155555685	2.982216469	7.20751411	3.3221999330000003	3.1835271019999998	6.380085857999999	2.835803675	3.7243811339999997	3.404612703	3.2410985830000003	3.1800133610000003	3.033413685	3.166903734	2.807627096	2.917988776	3.214867276	2.950610735	3.181168988	2.958742933	3.452366847	3.2319303610000003	2.855908499	3.726020487	3.1298781069999997	2.8446257580000003	3.355543015	2.894633853	3.0270002139999996	4.008321692	3.258668404	3.146447105	3.1336477310000004
205	1552548_at	2.8663785460000004	2.947871773	3.3325761039999997	3.048332418	3.092734843	2.94374015	2.8872236069999997	2.837231365	2.970072252	2.948315785	2.980879404	2.909189193	3.064590342	2.9173424060000004	2.9717575210000002	2.9211503480000003	3.2021542089999997	3.249930637	2.863581032	3.2033250489999996	3.015786315	3.3249261989999996	2.999623413	2.6943000280000002	3.006615532	3.111032834	2.8298634639999998	2.9452116580000003	2.9818326010000002	2.829417283	2.859653181	3.00055174	3.148716245	2.6905267189999997	2.79508549	2.9291655480000003	3.218369395	2.738881792	3.0995615460000003	2.977703214	3.3708626789999996	2.895387935	3.1040565460000002	2.85889731	3.057939807	3.235057339	2.831075109	2.763026005
206	1552549_a_at	3.657785717	3.6899659889999996	4.139309371	3.79487968	3.643353723	4.148153817	3.991999683	3.7901212889999996	3.6183382139999996	4.010599833000001	4.193800351	3.695517368	3.8145008789999997	3.888616653	3.819081887	3.73030772	3.927386634	3.867751885	4.001212009	3.717359066	3.5500339160000003	4.031021829	3.863170877	3.5843076560000005	3.947389176	4.058768703999999	3.9175904360000002	3.831106837	3.57758974	3.6009113439999996	3.661643381	4.033320583	3.7915651169999998	3.678821185	4.08537327	4.2774025810000005	3.825678341	3.396997845	4.107992234	3.737543739	3.771052758	3.847398978	3.78253356	3.691367023	4.100232577	3.7975440989999996	3.4510488230000003	4.017640375
207	1552552_s_at	2.9538111430000002	2.8231043469999997	3.050264655	3.0309749289999997	3.125858959	2.992583433	2.87047249	2.759095387	2.9220532610000003	2.8579247339999996	2.9502756189999997	3.0422942369999997	3.018153624	2.943714517	3.0533539839999997	2.984688099	2.9347077280000002	3.022954111	3.01411231	2.791626442	3.04441435	3.387927411	3.204000508	2.810297365	2.947203226	2.914485233	3.0057527360000003	2.865892723	3.016462026	3.250961862	2.774726383	2.949114158	2.967624415	3.0640976060000003	3.107742656	2.806785024	3.0658953189999996	2.70812117	3.178324808	2.7947140719999997	3.073606574	2.810904058	2.9339975910000002	2.809090555	2.93004844	2.914505232	3.0227681669999997	3.133751976
208	1552553_a_at	3.976748171	4.273375598	3.798801127	3.616136969	3.842146687	4.495149703	3.63784065	3.436651967	3.6011559	3.5915073160000004	3.386294714	3.519539289	3.969906876	3.9805520469999998	3.87604057	3.801046349	5.015275272	4.182046387	4.1601575980000005	3.3553531239999996	4.754485705	4.60213236	4.0804381339999996	3.595085687	3.459078861	4.310710364	3.6198309760000003	4.193561542	4.624334718	3.779543033	3.637617437	3.507700377	4.731478267	3.805734218	3.696646772	3.451731353	4.416198195	3.7949859530000003	3.318162983	4.03352322	3.2657364839999996	3.768031255	3.958482498	3.630610645	3.67784276	3.6682082539999996	4.059853606	3.453441535
209	1552554_a_at	3.06902682	2.8801027180000003	3.0150172680000003	3.067445715	2.888226557	2.671747237	2.968980133	3.041736725	3.1618812789999997	2.895910637	3.1411175589999996	3.122643993	3.044223775	2.901777594	2.7414640830000003	2.673697849	2.863536325	2.941306843	3.204054493	2.941907435	2.893299611	2.9705114389999996	2.881567805	2.9705114389999996	2.8916815660000004	3.120262491	2.973901171	2.8844097960000004	3.2810585060000004	3.0027104860000002	2.957577775	3.081261702	2.9139600760000004	3.143728155	2.808959821	3.229203845	2.991356377	2.983308053	3.047091496	3.050475286	2.8717568389999997	2.972042745	2.938875437	2.872454388	2.8950803819999997	2.962735495	3.00452994	2.822317692
210	1552555_at	3.947484197	3.807930256	4.279805444	3.909221945	3.819200442	4.176717541	4.144399797	4.1100482000000005	3.922431281	4.136123163	3.941097965	4.038000171	3.92035348	4.007260068	4.190621897	4.088544729	3.81989712	4.134900878	4.505271811	4.091458933999999	4.071648023	4.445459809	3.9368402060000003	3.744838422	4.072398445	4.183254647	3.944520527	4.0626667869999995	3.974391428	3.918490241	3.867667695	3.93009712	4.2862495439999995	3.9483195510000004	4.119685641	4.028525846	3.9089384910000002	3.970116922	4.130102245	4.272669054	3.7171650689999995	4.285198462	4.076900348000001	3.892435627	3.856322868	3.9434905660000004	4.076774996	4.082520961
211	1552557_a_at	2.688605375	2.537658481	2.950409062	2.9242292260000005	3.2553716180000003	2.95304146	2.8300512	2.637373225	2.594564582	2.871304008	2.827398652	2.7967122539999996	2.8749586839999997	2.628078104	2.6931888589999997	2.696286012	3.0206380439999996	2.701050407	2.8073454669999998	2.8943195389999996	2.813470712	3.081575693	2.919047504	2.735375363	3.00497996	2.7809855389999996	2.578763595	2.9220532610000003	3.046303941	2.915693345	2.749647337	2.8479089610000003	2.989303532	2.567344222	2.623453678	2.9163462030000002	2.858429071	2.842991263	2.694870069	2.9477562460000004	2.867069742	2.884847092	3.022191069	2.577272378	2.813817243	2.562243885	2.999354036	2.778239622
212	1552558_a_at	4.305490913	4.683479986	4.8052471919999995	4.820198095	4.416567405	4.65157379	4.75665383	4.795433522	4.478932551000001	4.514799756	4.831467701	4.632871723	4.872006614	4.296097784	5.015267236000001	4.473185773	4.363432337	5.064907557	4.647696608	4.7627153810000005	4.754785672	4.86885474	4.399246741000001	4.525956763	4.499639255	4.891043761000001	4.495784048	4.68250791	4.262209359	4.058133289	4.175515077	4.511477311	4.551653615	4.607917661	4.547110374	4.72804798	4.676216427	4.633866928	4.881492927	4.3812439460000006	4.633426913	4.402038156000001	4.5115883939999994	4.210997386	5.011877305	4.780558731	4.287360318999999	4.568413778
213	1552559_a_at	3.0845310639999997	3.175144876	3.3955431469999997	2.8700616080000003	3.14664158	3.099322683	3.204991667	3.070762782	2.9897651360000004	2.955931998	3.2367572510000002	2.89870131	3.254807089	3.0829294039999997	3.2221744610000003	3.336397168	2.924685344	3.25186093	3.3284316410000003	2.8992243039999996	2.996500078	2.9710554960000004	3.175144876	3.28901941	3.0597637810000005	2.7219449389999997	3.105117698	3.2072600189999996	3.1651379210000004	3.137375238	3.1130564539999996	3.000985402	3.042975534	3.167234625	3.0688767930000003	3.260594857	3.441597518	3.2674870719999998	3.20475796	3.188624701	3.0533045210000003	3.075258391	3.328071912	3.2392032860000004	2.9578848719999997	3.1240834389999996	3.0285503019999997	3.304509737
214	1552562_at	2.9335530860000003	5.563042706	3.0137831289999997	3.177754853	3.4575243860000002	3.7487178660000002	3.898575567	3.0603206419999998	3.537198833	3.696871762	4.032026738	3.445461117	3.3133154819999997	3.34898188	3.097485401	3.004171753	4.0050792180000006	4.465406831	3.230323621	3.55952797	4.186685642	3.041793793	3.098687697	3.142696982	3.693331459	3.318791167	3.5941936660000002	3.3564382630000003	3.815607379	3.552200964	3.245151719	4.422354853	3.160623384	3.106975153	3.558011648	3.539408556	3.6437817439999995	3.660407785	3.244007729	3.765280228	3.354185909	4.293814611	3.7314212369999997	3.8180921939999997	3.1010802589999997	3.150714008	3.1697996230000003	2.9077510269999998
215	1552563_a_at	2.879143752	3.3467921360000004	2.9318267469999997	3.120369306	3.525100754	3.235011873	3.40732573	3.029038944	3.478921352	3.1826530510000004	3.35411615	3.330678902	2.884456117	2.9722352869999997	2.900174357	3.1188315380000002	3.340790152	3.1676379260000003	3.0670468769999997	3.138636008	3.207743104	3.0971845510000002	3.146219315	3.1079518360000002	3.1824994189999996	3.166676869	3.4113937439999997	2.998280655	3.060757572	3.493393773	3.230253092	2.9913559860000003	3.1646457619999997	3.55582429	3.559727004	3.176273052	3.3784805380000003	3.481942446	3.377812215	2.923817811	2.978314867	3.795850596	3.214059207	3.542175098	2.8572863839999996	3.3566006930000003	3.404707684	3.160377388
216	1552564_at	2.9015519239999996	2.711000486	2.7134189010000003	3.003319189	2.738801146	2.866522171	2.7178519289999996	2.890135077	2.9032710539999997	2.866118039	2.88581026	2.695213297	3.255182505	2.702220384	2.747977067	2.7434236239999996	2.95379375	2.816538488	2.851282355	3.031675489	2.673772907	2.897640083	2.7365233860000004	2.708672266	3.23141031	2.737020882	2.9968830619999998	2.96347204	3.085692429	2.756654226	2.870800853	2.961995265	2.9139600760000004	2.7215047560000003	3.186370554	3.13474966	2.825911642	2.755829789	2.968224008	2.7902578080000002	2.77708077	2.6778695040000002	2.7254596710000003	2.991273147	2.9213843969999997	3.07153748	2.80239862	2.6567158969999998
217	1552566_at	3.5612255489999995	3.203208239	3.21308092	3.5001174710000003	3.18397588	3.341196245	3.133294385	3.127122268	3.1573551319999997	3.237135653	3.2289934039999997	3.481967226	2.754845117	3.2456214439999997	3.095938463	3.118098481	3.0188374660000004	3.209445937	2.927981033	3.0542053239999998	2.726017493	3.54422618	3.1232037310000003	3.646174625	3.324956947	2.8553108010000003	3.2360217860000002	3.291134565	3.426579002	2.889873817	3.2961385780000003	2.9932653489999996	3.244764299	2.9447233930000003	3.762888803	3.884215984	3.2975017	3.406992021	3.5258225469999998	3.0994357480000003	3.245878167	3.231758464	3.244178215	3.4540301010000003	3.042064705	3.3558101089999997	3.2377217369999998	3.2788705910000004
218	1552568_at	3.6161203410000002	3.3194229760000002	3.647995995	3.752566302	3.49875435	3.837447553	3.5106527169999997	3.5671565139999997	3.3615355260000004	3.39798478	3.4495581719999997	3.6238425480000003	3.4911326060000003	3.441003732	3.518352482	3.4070258680000003	3.565856347	3.5678938510000004	3.418840636	3.530162595	3.385427922	3.664700699	3.761265087	3.4102189960000002	3.352129676	3.561757688	3.830935288	3.440193629	3.603116651	3.40054417	3.316738122	3.353721137	3.740858826	3.360168655	3.9423735989999997	3.653658904	3.687771283	3.330846375	3.909242252	3.6306851730000003	3.5415648710000003	3.4752594489999997	3.832978658	3.460492149	3.472532989	3.7907820689999996	3.32211503	3.38016571
219	1552569_a_at	3.234754338	3.5739275910000003	3.249391679	3.331682962	3.370041622	3.33071102	3.303389707	3.481978237	3.256431816	3.0427660160000003	3.304784456	3.2261427819999997	3.381697017	3.647141121	3.417793727	3.133734954	3.312113472	3.309558897	3.809800941	3.15695745	3.174739782	3.798678452	3.5807714980000003	2.8830892880000003	3.401209503	3.6014324939999995	3.4295562719999997	3.593123064	3.241886885	3.2024020610000004	3.039145752	3.1377235089999997	3.487508235	3.18835489	3.9816459319999997	4.0791456539999995	3.360468071	3.0990894989999997	3.393690378	3.3009505569999997	3.2365427980000003	3.316348175	3.6257154060000003	2.966327329	3.127547663	3.310881773	3.185288023	3.1782420289999997
220	1552570_at	3.018198714	3.18103014	3.163053605	3.15459257	3.00692623	3.09627888	3.078757888	3.157944815	2.991181542	3.192680953	3.10196192	3.1989135039999996	3.1706540010000004	3.084028144	3.1084406010000003	2.9558797360000004	3.2194420810000004	3.298060262	3.2542094219999997	3.051329033	3.1012535	3.24171067	3.123873912	3.065943507	3.21957834	3.207477295	3.0227012760000003	3.4495983939999997	2.874310683	3.018372655	3.141655363	2.98732516	3.2848549830000002	3.108199988	3.237772151	3.677707574	3.050993473	2.974635746	3.034104438	3.263147369	3.206245446	3.3190317000000005	3.4114354560000004	2.89117057	3.2021363	3.014402871	2.9555119189999997	2.99104416
221	1552572_a_at	2.666325105	2.492725706	2.515016346	2.654364708	2.775539963	2.45701872	2.5995981969999997	2.5066009030000003	2.609827568	3.1150933989999996	2.2904889059999998	2.560646584	2.514112484	2.612702182	2.720615571	2.370939697	2.577679271	2.5030957369999998	2.635718039	2.69776968	2.669498201	2.60498511	2.510342692	2.9062891260000003	2.629690877	2.436541671	2.450956305	2.682379986	2.560947517	2.4298291709999997	2.394342169	2.357336829	2.650225014	2.709803465	2.702577872	2.942551584	2.5914651980000003	2.854348955	3.192443232	2.6444994459999998	2.670340089	2.455656164	2.607526192	2.518676444	2.710816233	2.887342185	2.88238005	2.3414709069999997
222	1552573_s_at	2.894080595	2.855802922	2.976741086	2.9242292260000005	3.077129882	3.251495062	2.845734409	2.839641448	2.77090858	2.978656412	2.83409889	3.023531985	2.8550589680000003	3.33897154	3.152676936	2.7164859160000003	2.95608875	2.939671544	2.654233791	3.147382864	2.976198366	3.0337624069999998	2.797296989	2.975896773	2.9772056989999998	2.82410085	3.052479967	3.2238954730000002	2.728627752	2.978501076	2.790121375	2.711562691	2.9668868839999996	3.19734681	3.376158628	3.225883032	2.887421053	2.836554505	3.607178981	2.873481162	3.043477766	2.873700715	3.336971355	3.330539967	2.830435557	2.773382172	3.095250956	2.7090659980000003
223	1552575_a_at	4.961798552	5.301436282	4.648731594	4.29456721	4.819427517	3.720829919	4.998686371	5.0449610410000005	5.900020626	3.6639901360000002	6.319753942	6.950324641	4.291936688	6.064584165	4.071005152	4.616048137	4.061921545	3.890714755	5.206672157	5.044842854	3.4548721510000004	7.783811237	5.200556865	6.309414867999999	4.877546604	3.880497179	5.342930182	6.150711123	5.688261405	6.254552267999999	4.0362385839999995	5.1249870269999995	3.9018200710000004	5.597242235	4.654983698000001	3.909530992	6.684048136	4.239680401	5.768208006	5.539141892999999	3.762307075	7.071609807000001	5.23817971	6.460518202	6.898365007000001	5.244365591	5.741921222	5.096455658
224	1552576_at	3.3903671689999997	3.710339794	3.7402873480000003	3.5574775169999997	3.660503237	3.5483324730000003	3.7717791160000003	3.529430063	3.2793574989999996	3.56357761	3.693560091	3.8433934730000003	3.546438909	3.798812284	3.319699453	3.527193927	3.4007963180000003	3.538975457	3.419716142	3.54894892	3.677663061	3.2834859119999997	3.535493495	3.4123825489999997	3.5141346510000004	3.509793826	3.523189798	3.8347884860000003	3.599889188	3.5160017010000004	3.56975033	3.354995843	3.410815773	3.665945892	3.819125531	3.637328601	3.600761288	3.42387346	3.669966687	3.245236999	3.541565883	3.641963272	3.3456830660000003	3.4597594760000003	3.486463795	3.563811158	3.518306126	3.654705552
225	1552578_a_at	3.022613927	2.816089395	2.8204429689999997	2.874215454	2.8481568989999997	2.708783654	2.824473705	2.594792466	2.928458149	2.789234745	2.978297995	2.691651725	2.845651945	2.9598529260000004	3.105859192	2.816182515	2.819430728	2.9063713860000004	2.690909886	2.660572556	2.701552562	2.812058659	2.782982584	3.4522484139999996	3.055214012	2.889484317	2.7779586380000003	2.786205943	2.69351321	2.92116596	3.031842817	2.812098888	2.779330762	2.8535615930000002	2.774727442	3.1235880089999997	2.578834267	2.622340229	2.899600248	2.9018735560000004	2.759927652	2.890108335	2.847886263	2.691725346	2.664436211	2.94284049	2.6269290819999997	2.894078511
226	1552579_a_at	3.049274037	3.24972764	2.957816455	3.092256888	3.240437172	3.3025421180000003	3.0817932289999996	3.5310197569999997	3.2663243630000003	3.542873932	2.973174085	3.0148315560000003	3.437486423	3.222534375	3.402782755	2.953259889	2.9917065430000003	2.8491125139999998	3.540840198	2.9797702910000003	3.165565458	3.298858507	2.8930464110000003	3.0698846210000004	3.486285075	3.190785092	2.735389722	3.0234589460000003	3.212650342	3.535563463	3.054833485	3.2518759680000002	2.987584233	3.247508743	2.790591043	3.3706810239999996	3.4741965539999997	3.147205941	3.113205352	3.117688184	2.717187423	2.861068675	2.940291528	3.11007178	3.120105492	3.619180418	3.287640433	3.2324379339999996
227	1552580_at	3.2638722089999996	3.2712441589999997	3.188397493	3.548363559	3.144768346	3.4887881839999997	3.33736209	3.4246607289999997	3.527297775	3.277261352	3.6555202560000004	3.2985009080000003	3.589893893	3.739189723	3.7048757039999995	3.532619495	3.429777099	3.172801095	3.620410947	3.6214017839999997	3.267101648	3.388955342	3.45018656	3.117466626	3.4985853319999998	3.73074173	3.4222210680000003	3.5440204680000003	3.387927703	3.28084639	3.174584648	3.599831013	3.670125772	3.529818638	3.6098635519999998	3.7016077810000003	3.5671952389999997	3.40118349	3.659061654	3.3730922569999997	3.340029697	3.079297483	3.101033208	3.226981106	3.496995241	3.243853166	3.32096155	3.515245592
228	1552582_at	2.647710774	2.417395276	2.850830199	2.9163434980000003	2.8015148119999997	2.641067409	2.6047429369999997	2.747444572	2.692523383	2.7954497860000003	2.5462652230000002	2.640516917	2.832850555	2.697807425	2.707695399	2.795896284	2.590740145	2.8601763539999996	2.745703331	2.557164244	2.658651115	2.805655319	2.664662878	2.805655319	2.610566305	2.744807681	2.89334534	2.667567865	2.73824877	2.7057597739999997	2.501915733	2.8667408219999997	2.707529133	2.680791357	2.730339965	2.82806588	2.751181285	2.981639408	2.881249421	2.988964184	2.710116044	2.70479656	2.7852808319999998	4.379349803999999	2.7420560739999997	2.813817243	2.87909083	2.930109416
229	1552583_s_at	3.033172398	3.177546383	3.1449315330000003	2.8801023580000003	3.3735880710000004	3.1139522160000004	3.0708936010000003	3.287613097	2.965678627	3.097504142	3.101122756	3.519111037	3.071062941	3.424835288	3.5575388510000003	3.1482664989999996	3.223974665	3.440469592	2.893365703	3.154116689	3.578469535	3.087971185	2.8875482960000003	3.284463262	3.384457468	3.174900188	3.037161292	3.109240875	3.1939796719999998	2.852900375	2.921949611	3.32242722	3.117779004	3.0980183919999997	3.277304379	2.8698299589999996	3.189684775	3.147808622	3.414468157	2.9477562460000004	3.0199849519999997	3.146762696	2.6054476280000003	3.4638769289999995	3.1115465330000003	4.059850967	3.558809085	3.3727165269999997
230	1552584_at	5.8989980829999995	6.990787279	5.886674782	6.5197183	5.595253583	6.887241217000001	5.41898264	5.76795457	5.314730465	5.583500581	5.16917762	5.067352162	6.717744692	5.793297518999999	7.295920594	6.45701274	7.505532682999999	6.6606370329999995	6.59428102	5.517719999	6.67207001	6.014374851	6.519466649	5.423205254	5.670714519	6.317822425	6.031777314	7.562224532	5.581292034	6.346613562999999	5.13741554	5.023361682	6.436599271	6.607225807000001	6.029087848	5.15869154	6.822305638	5.733846584	5.952818193	5.60946237	5.540949695	5.832268042000001	5.895369262000001	6.661437509	5.5827887060000005	6.752986746	6.038363466	6.041145232000001
231	1552585_s_at	2.9355445660000004	2.8988717110000004	2.986820438	2.846767728	3.400700275	2.630547393	3.092983195	2.984879795	3.1475748230000002	2.816206831	2.949114158	3.1759241830000002	2.800587412	3.1298781069999997	2.8792667639999996	2.98750687	3.192046908	2.9694468869999997	2.871697578	2.9600751639999996	2.866201877	3.180285136	3.137285248	2.924167162	2.673866942	3.06419555	2.8093430660000003	2.9944216960000003	2.844462542	3.206914204	2.814999611	2.945068033	3.009884903	2.907924967	2.786188942	2.87339101	3.013756532	2.930181691	2.9838603110000004	2.691787668	2.94946971	3.0341944560000003	3.1040565460000002	2.904249463	2.9213843969999997	2.7826366310000004	2.9213556560000002	2.69065298
232	1552586_at	3.739108281	3.5883306839999998	3.255546409	3.6371771039999996	3.463994255	3.6365883660000002	3.6335055019999998	3.439010399	3.582698227	3.52420655	3.6181023010000004	3.649992925	3.605864082	3.462250433	3.5911143030000003	3.6142268669999997	3.285437425	3.2967783369999997	3.8560957780000003	3.4268958	3.304868286	3.369999804	3.453708569	3.416261538	3.621608872	3.656684465	3.777542377	3.1237371439999997	3.615543047	3.4838024969999997	3.256386735	3.454168883	3.3335071189999996	3.3571738960000004	3.371261325	3.743887668	3.3855475439999996	3.7278436260000003	3.476163623	3.6875876439999997	3.696646772	3.0390122410000004	3.57402424	3.570463353	3.484389841	3.2991422089999998	3.3976900889999997	3.803825704
233	1552587_at	2.653281523	2.835307769	2.628769044	2.764542515	2.633313916	2.988496267	2.571223827	2.7913227010000004	2.777638482	2.937228143	2.813972965	2.8404303719999997	2.76430372	2.877861341	2.854021635	2.691829463	2.836595663	2.837435583	2.829679907	2.839325655	2.958442062	2.765520066	2.683744045	2.9062891260000003	2.603144245	2.689240388	2.9975207839999998	2.85357559	2.79955424	2.8749565930000003	2.661738144	2.791573295	2.807348415	2.8481568989999997	3.002351338	2.994265856	2.6477189869999997	2.927362852	2.743470018	2.6452859319999997	2.757633292	2.764295522	3.129910433	2.6706810119999997	2.7542725010000004	2.7264651619999998	2.885533588	2.656698146
234	1552588_a_at	2.683308055	2.553425386	2.9305515730000002	2.6075461090000003	2.589228366	2.7156654739999997	2.515693312	2.687540125	2.7139727280000003	2.9296013469999997	2.8380809360000003	2.605639548	2.9656847510000004	2.8017058560000003	2.77610363	2.64288882	2.77830158	2.955127524	2.8270554469999998	2.663264666	2.7943627010000003	2.68080513	2.680096969	2.682015524	2.753326607	2.800717919	2.9244943219999997	2.751002024	2.639886088	2.775121968	2.5897853680000003	2.804897848	2.72688222	2.693254655	2.9964320960000004	2.714666851	2.5210285669999997	2.7466703439999995	2.8328463139999998	2.647910918	2.752221475	2.593449538	2.740366943	2.681567718	2.62085654	2.731044158	2.543597927	2.872068827
235	1552590_a_at	2.703288197	2.9380870669999997	3.342442616	2.743168308	2.6702404730000002	2.518707176	2.6721474709999997	2.801651868	2.765520066	2.920787996	2.933148171	2.88909093	2.663190106	2.5493193830000003	2.921854722	2.64399333	2.840335398	3.081663911	2.996652389	2.74133654	2.663031601	2.619428501	2.8941208780000003	2.67394979	2.639785035	2.826764677	2.685893028	2.7578178610000004	2.695014309	2.631474237	2.766738192	2.5396627240000003	2.7810166880000002	2.7653062360000003	2.805445598	2.737218992	2.767972546	2.892475251	2.777773007	2.6805986230000003	2.7396248169999997	2.907835796	2.82120631	2.635667209	2.731729263	2.715412215	2.919343142	2.70238545
236	1552592_at	2.635842731	2.497343393	2.654188286	2.348800892	2.7762754739999997	2.409332655	2.716737179	2.740049042	2.414201173	2.458017314	2.758406247	2.514998162	2.570875764	2.592961544	2.760309869	2.525153716	2.533114233	2.435140236	2.568443318	2.484400466	2.65597615	2.642086601	2.558510392	2.501547395	2.672535302	2.455686764	2.4398249659999998	2.680869452	2.8702536789999997	2.692542753	2.4717954580000003	2.6888157319999997	2.6888157319999997	2.685188081	2.515661254	2.686389663	2.612226488	2.818190933	2.921595286	2.619824113	2.585514959	2.460273852	2.773802298	2.770146093	2.747108883	2.5334561680000003	2.898286905	2.5928687519999998
237	1552594_at	4.029751909	4.283112382	4.493814884	4.525465605	4.213388373	4.430458949	4.255924833	4.311419133999999	4.142925227	4.025245875	4.404020423	4.242091191	4.1145258060000005	4.51571744	4.829890586	4.206393853	4.026291399	4.526275058	4.743478529	4.1791409360000005	4.339556733	4.212437792	4.293575571	4.008688828	4.540236683	4.015394748	4.502098456000001	4.235030167	4.227211101	4.480303733	4.102625233	4.263664404	4.292506532	4.112335743	4.71165034	4.5499238989999995	3.99702685	3.901023274	4.485154871000001	4.02611657	4.227035944	4.50733298	4.4561492330000005	3.979334697	4.234935073	4.288523513	4.129471779	4.031537363
238	1552596_at	5.22338151	5.470919581	5.3635184119999995	5.543627191000001	5.526737176	5.79040666	5.632604252	5.5017201479999995	5.341529819	5.5095392720000005	5.419012264	5.4340307910000005	5.424619112	5.412438422999999	5.795220529	5.3332420439999995	5.519761421	5.252017324	5.82126043	5.493333715	5.6882354710000005	5.69134643	5.508364457000001	5.1982273580000005	5.4784013929999995	5.49117647	5.514912885	5.6730948329999995	5.208717356	5.510813232	5.318098854	5.432877062	5.358462836	5.275374337	5.800643405	5.581639404	5.552938905	5.63431473	5.711229441	5.26851319	5.250276803	5.434228939	5.594332463	5.212892147	5.301547167	5.742667815	5.268791844	5.44856267
239	1552598_at	3.0760727539999997	2.9046195619999997	3.13875482	3.45510552	3.1070821769999997	3.064387252	3.355180527	3.0871717889999997	3.16885324	2.9521348560000003	3.125578518	3.183931755	3.0672981669999997	3.36348026	3.310013161	3.188470213	3.30649459	3.256366924	3.7457509910000004	3.073875025	3.44451248	3.297972512	3.080680886	3.1626304039999997	2.996128086	3.3408277230000003	2.8304081269999997	3.2402645839999997	3.107524026	2.969274397	3.2999394289999997	3.0553078210000004	3.360436382	2.910122056	3.442478869	3.378930468	3.381746187	3.1954048	3.237151775	3.150625123	3.164510299	3.3897021460000003	3.341103222	3.062960401	3.0725127060000004	3.177576453	2.994684172	3.1385202339999996
240	1552599_at	3.3605735919999997	2.955747618	2.886729766	3.026166085	2.9694974210000002	3.0687048839999997	2.837877662	3.137843086	2.882450637	2.792273204	3.087085096	2.968561277	2.905558923	3.102161213	3.098311341	2.818619881	3.266074455	2.886033088	3.010656085	2.859157394	3.1200742860000004	3.1293412	2.833411796	3.0899500669999997	2.931806724	3.0447658939999998	2.8220121369999998	3.043758242	2.973188773	3.368852695	2.901282606	3.0252291039999997	2.721522696	3.064857092	2.847351233	2.997566028	2.9561849010000003	2.772614286	3.489923613	2.9668700830000003	2.948129832	2.794778568	3.1551744619999997	2.9735278839999997	2.7726375510000003	3.0497670660000002	2.83510975	2.87990098
241	1552602_at	3.57274275	3.627338349	3.942614395	3.9219197510000003	3.7727434769999997	3.7803335089999996	3.754087169	3.5959524939999996	3.689885943	3.797929828	3.509350768	3.446267091	3.581444654	3.6050712739999997	3.756917847	3.58620259	3.623593903	3.5880843939999996	3.636215178	3.6813378830000003	3.832170175	3.958002265	3.6034498239999997	3.6227218160000003	3.6987955930000003	3.9189473610000003	3.750688834	3.844688015	3.9262386489999996	3.9620880769999998	3.5105091139999995	3.5611288819999998	3.7384251980000003	3.6786032019999997	3.709299239	3.909091831	3.8453973689999996	3.7391193260000004	3.875161206	3.8022339339999998	3.89020064	3.571197197	3.759634744	3.787483385	3.57274275	3.716086915	3.770466779	3.7929114060000004
242	1552604_at	3.7178311410000004	3.408028467	3.5170468610000003	3.8559341000000003	3.404417966	3.482209176	3.464669888	3.6768305860000003	3.1774042939999996	3.967997462	3.5216913360000004	3.856387092	3.270158158	3.519076688	3.758543944	3.363924013	3.56536145	3.446015893	3.4787297560000003	3.608263655	3.157268549	3.4557002430000003	3.642514827	3.0933991880000002	3.202751606	3.2824242989999997	3.2095978069999997	3.282122245	3.409825693	3.508856288	3.441743217	3.273814934	3.426921969	3.264564248	3.463226928	3.488438772	3.240266108	3.505330504	3.273389636	3.419438806	3.3075311160000003	3.42515394	4.16291189	3.54711489	3.270912229	3.698698893	3.1318007619999997	3.4515554219999998
243	1552605_s_at	2.862768646	3.090308207	3.1979001639999995	3.209470777	3.140683633	3.1638272730000003	3.01879679	3.1647366480000003	3.263369107	3.234650606	3.330166373	3.080840057	2.966424045	2.964822385	3.13837506	3.1464762910000004	3.114825947	3.210957436	3.2725082060000004	3.035453289	3.1241424369999997	3.09797758	3.36233518	2.948547495	3.34164274	3.159496716	3.269945667	3.2654871	3.080211305	3.162674457	2.864457858	2.9649299780000002	3.063502527	2.96728511	3.1412103339999997	3.180755892	3.172060355	2.914770859	3.39568037	2.905306612	3.160817909	3.045614454	3.244140662	3.110366087	3.3077967860000004	3.1023189010000003	3.059543797	3.045590373
244	1552607_at	3.434375901	3.1036284	3.53491153	3.0496245419999997	3.473589038	3.3709850510000003	3.778713685	3.3041442030000003	4.256469353	3.2754814480000003	3.403715529	3.393712711	3.047302593	3.3090715019999997	4.218435496000001	3.455294657	3.6698845810000003	3.386663692	3.631230441	4.323359205	3.2775250010000003	3.545359997	3.570547305	3.864532722	3.466611445	3.2067527119999997	3.286069365	3.866465528	3.4584120960000004	3.514518598	3.329710828	3.593641878	3.841223542	3.3357436189999996	3.140902301	3.769073918	3.899738263	3.0367661110000004	3.498714675	3.995052611	4.190060278	3.280182199	3.7385787169999998	3.300811848	3.459194327	3.077232963	4.599282285	3.961627009
245	1552608_at	3.308454785	3.226330118	3.1861637469999997	3.1952954630000003	3.1938409510000003	3.1545933880000003	3.335921336	3.199871632	3.505484995	3.366010044	3.275571282	3.347352547	3.249443261	3.297562588	3.203805945	3.435947241	3.430370523	3.3855766810000003	3.837856452	3.2994156269999997	3.323055487	3.64692301	3.2807871730000002	3.1921545389999997	3.3154080319999997	3.1942433880000003	3.292651317	3.235438692	3.1862448889999997	3.21939038	3.40030889	3.177859691	3.2946902889999996	3.4986297669999997	3.292651317	3.226095069	3.4015075539999997	3.2693459430000003	3.091893748	3.154410543	3.094829395	3.324698228	3.166971162	3.428517447	3.164726998	3.128971372	3.147184986	3.317242302
246	1552609_s_at	3.399056517	3.585710512	3.513408731	3.330631605	3.478433189	3.3720035260000003	3.405667774	3.1787794860000003	3.2818564410000004	3.2836906189999997	3.3605537830000003	3.39117588	3.50883462	3.4015679910000003	3.5206697460000003	3.316435752	3.5676045480000003	3.750117978	3.512498552	3.5284299839999997	3.491376518	3.589367633	3.399610648	3.489696252	3.17018543	3.346139355	3.121287964	3.84119607	3.435638425	3.4108179069999998	3.273120325	3.542922402	3.493965217	3.2335947419999997	3.442932892	3.41611667	3.3278059110000004	3.352414936	3.244806922	3.487119985	3.442571762	3.433507361	3.5023659119999997	3.236946896	3.4757937969999997	3.615344134	3.158702397	3.3783627160000003
247	1552610_a_at	6.8767810229999995	7.345646372	7.349207764	7.631835354	7.364860171	7.300922257000001	6.783917772000001	7.362217492999999	7.007595206	6.8691582989999995	7.12969479	7.120784572000001	7.1713712329999995	7.092829132	7.417510557999999	7.140229445	7.472344934	6.886699677999999	7.054070029	6.6012692379999995	7.0171420829999995	6.511766226000001	7.338111831	6.737867027999999	6.816294553	6.966951067	7.054020308999999	6.467454197	6.755913771	7.88457829	6.541507018	6.669590146	7.244076982999999	7.1756054879999995	7.406558799	6.932525484	6.407995667000001	7.258434834	7.378415111	7.306385035	7.523630763	6.260339632000001	7.072864732999999	7.48175714	7.194878505	7.004358367000001	6.8932288470000005	7.042189905
248	1552611_a_at	7.949907972	8.366990819	8.074011523	8.269007149	7.857705416	8.221407167	7.789771785	7.5139836110000005	7.916635863	7.537640529	7.685915532999999	7.624737763	8.208340491	7.623164672000001	7.983383663	8.136429563	8.524793623999999	7.449629245	7.46008311	8.284030737	7.534648142999999	7.309281272000001	7.66864711	7.35347048	7.417595286	7.793824702999999	7.494913536	6.962296956	7.756591974	8.162060381	8.163135265	7.287467304	8.094725577	7.772160992000001	7.725735645	7.626661137	7.598853206	7.938438733	7.865260434	8.073969371	7.6457692989999995	7.543772487999999	7.868160682	8.163026248	7.825277842	7.683421892999999	7.837684546	7.933763145
249	1552612_at	5.62702483	7.72432888	5.916310095	6.50632513	5.830517181	6.866288442999999	4.857056159	6.715540214	5.48549128	6.337938705	6.623480423999999	6.415184657999999	6.741538222000001	6.476446861	7.008199036000001	6.824394592000001	6.341088038	5.259326908	5.569728854	5.545250146	5.446240244	5.23170342	6.700281852000001	5.373762118999999	5.65629953	5.571762935	6.635836867999999	6.668848832	5.889312017000001	6.819376929	6.1019765470000005	5.146505554	6.031699703999999	6.77325502	6.1026793139999995	6.035732642	6.14647289	5.903437112000001	6.421597067	6.028961644	5.773562913999999	5.487928872	5.82002798	7.019463122	6.720545767999999	6.390291351	5.196633604	6.152816391
250	1552613_s_at	6.122657151	7.953361928	5.663681842999999	6.345257965	6.110847595	6.707318811	4.648614008	6.806575471	5.6861525870000005	6.346943617000001	6.753777199	6.2202134220000005	7.029860202999999	6.359410049	7.093320762	6.737883131	6.4879001	5.223196057	5.690634845	5.674298922999999	5.549028213	5.205021347	6.4817709820000005	5.659335509	5.983273142000001	5.799532426	6.640492652000001	6.813426878	5.973088301000001	6.6278228189999995	6.478041667	5.559156141	5.805111038	7.008177357	6.254154765	5.426671765	6.157756393	5.63383729	6.463736025	5.697891412000001	5.582415567000001	5.94360453	5.84467848	6.94778307	6.829788703999999	6.524138336	5.7334326639999995	6.3241433460000005
251	1552615_at	6.327273958999999	6.462850831	6.447313153	6.504724689	6.476464752999999	6.445802627000001	6.611894484	6.624327987000001	6.422689309	6.175452883999999	6.613015656	6.273572777	6.328690667	6.428352213999999	6.795028038	6.398153892000001	6.5926409679999995	6.641424952	6.505575611	6.626994187999999	6.449044222	6.434938811	6.617582382999999	6.220311654	6.466402989	6.803222967999999	6.453013355	6.71932107	6.442705717999999	6.660702129	6.201672733	6.63722749	6.844992089	6.045819337999999	6.62679471	7.084357057	6.146029867	6.241500203999999	6.760288247999999	6.386801507	6.736190807000001	6.466093702999999	6.595558522999999	6.419968700000001	6.453285129	6.437672322999999	6.302103374	6.534728492999999
252	1552616_a_at	3.740558195	3.8923417139999996	3.517445041	3.450549695	3.918561223	3.7064421060000003	4.000640617	3.845617129	3.721332288	4.064152389	4.251931081	3.95547025	3.70768193	3.493842854	3.9882626180000003	3.73420824	4.226455929	3.86353362	3.576087535	4.135416598	3.787108688	3.5285460239999997	3.490330203	3.417590531	3.920674127	3.9550559589999996	4.019890124	3.963273353	3.736829689	4.066779907	3.65087429	3.93009712	4.061911107	3.7515115260000003	3.7980465060000004	4.184866976	3.7855061219999997	3.753464904	3.821700032	3.904984275	3.5737611680000003	3.312289107	3.685151269	3.7812883439999996	3.71925116	3.938110833	3.503209258	3.795465112
253	1552617_a_at	8.746064658	8.055076987	7.890716337000001	8.494568352	8.157934506	8.527515464	8.672146417999999	8.499679905	8.255995661	8.784226036	8.23018072	8.414008722	8.329607989	8.505075339	8.36276929	8.17223907	7.348540295	8.050395502999999	7.881402906	8.427337199	8.200983232999999	7.166074817	8.392088895	8.439706574	9.14622762	7.831101195	8.703604111	8.158593865	8.718105455	8.277942815	8.650387542999999	8.720884669	7.814106676000001	8.127985787	8.9872235	9.125443087	7.227442087999999	8.33468729	8.53559657	8.157482194	9.048453044	7.801836907	8.501270303	8.532602717	8.581195912	8.42005312	7.934864699999999	8.37462071
254	1552618_at	6.4467126839999995	6.955269897999999	6.4028152910000005	6.456131325	6.511423033	6.431033599	6.294444717999999	6.442812175	5.810810377999999	6.229434628	5.84044517	6.089971301	6.69181981	6.178208985	6.436150229	5.862474418	5.854314855	6.369077633	6.337472162	6.111010897000001	6.625066691000001	6.9585319089999995	6.207984225	6.401897332000001	6.678412935	6.445130695	6.932518063	6.175452883999999	6.567635561	6.383061885	6.692391935	6.625323571	5.875060036	6.60598508	6.479769537999999	6.881525215	6.588013462999999	6.019076618	6.188570162	6.315965864	6.745065369	6.27276798	6.606086734	6.662323884	6.478521927	5.898576847	5.804947525	6.1514435370000005
255	1552619_a_at	6.7874259839999995	7.933845871	6.763439748	6.7611458110000004	7.38676421	6.210575807000001	6.865873393999999	7.263123082999999	7.044013705	6.857031757000001	7.79924759	6.534154135	7.969674257	6.950658286	6.941969792999999	7.413004813	4.1494196930000005	6.744084299	9.454468782000001	5.623738502999999	6.781723834	8.727716785	7.868760735	7.238518012999999	7.598155182	5.965143423	6.805033456	6.842465441	5.77147137	6.609328453	6.354700674	7.125881701	5.105488793	7.526380249	7.0571675570000005	6.613215102000001	6.909431017	6.748998185	7.01414846	6.60344799	7.4295352370000005	7.036081138999999	6.067534191	7.6160523389999994	6.757298735	5.9430117639999995	6.553873284	7.28510374
256	1552620_at	5.545354427	5.785227042000001	5.838007407	5.951130818999999	5.813841642000001	5.6956257720000005	5.696534585	5.81886057	5.582878335	5.203814213	5.595479297000001	5.67488452	5.7606469979999995	5.649381394	6.175077833	5.549963842	5.827345955	5.700189395	5.6762250970000006	5.5720980529999995	5.608720151	5.725770872999999	5.959608639	5.382844146	5.8696470210000005	5.70306581	5.748117405	5.732822242	5.922985603	5.778340684	5.655607375	5.638738245	5.89426404	5.377316286	5.543095874	6.30044153	5.9192841970000005	5.779454573	5.877842487000001	5.506760771000001	5.676425417999999	5.673225067000001	6.127703937000001	5.4623292139999995	5.700189395	5.711265414	5.385608959	5.835273811
257	1552621_at	8.550598055	6.343452415	7.678290243999999	7.152221022000001	7.44042237	7.371194535	8.602615654	7.261154694	8.110446161	7.038060285	7.014310269	7.622861313	7.142000102999999	7.571188364	7.694983975	7.375640006	7.59077997	7.777162411	6.725216886	8.400187144	8.086793257	7.488307876	7.507613111	8.110243081	8.989300347999999	6.606469271	8.398454246	7.56215863	7.430332472000001	7.073172604	8.392676282	8.04449181	8.30903195	7.230137887000001	7.037818435	8.328955079	6.809453834	7.8607789189999995	6.734645265	7.8860606639999995	8.484502748999999	8.9218148	7.469762998999999	7.3677915689999995	7.569616213	8.194050651	7.794846326	8.461618717
258	1552622_s_at	7.177579806000001	5.049621153	6.1005715920000005	5.926276422999999	5.915483077	5.988227999999999	7.273183746	6.039052752999999	6.630852066	5.590645159	5.1424528	6.15636297	5.702663007999999	5.847678585	6.332059931	6.486805962	6.178255353	6.394434759	5.439851889	6.985780932999999	6.413399425	6.018548431	5.799795911	6.614249856	7.551125034	4.985661942	6.819781176	6.201947795	6.169451656000001	5.469039331	6.965246173	6.669606367	6.933039784	5.4733524870000005	5.594383783	6.7196829110000005	5.234316188999999	6.62352362	5.226474282	6.2436422170000005	7.150611445	7.611710004	5.823425857999999	6.067962522	6.021014807999999	6.827309836	6.474453035	7.499994761
259	1552623_at	4.703891851	5.266890601	4.359696737	5.24099114	4.322779677	5.233875213	4.311462528	4.548000163	4.270907879	4.788192758	4.173192963	4.342872228	4.443199247	4.133283187	4.619849441	4.483573099	4.641760697	4.25095139	5.4635826970000005	4.269228349	4.370631682	4.374383728	4.580034764	4.161099759	4.314974791	4.383804307	4.349195225	6.074724906	4.536476634	4.518763726	4.475644922	4.369659861000001	4.756895922	5.225548254	4.32105427	4.7438643019999995	5.500563672	4.117752282	4.997642534	3.9642950530000003	3.882058135	3.3324607160000004	4.8391695089999995	4.699573579	4.46170604	4.44735952	4.781832522	4.340042195
260	1552625_a_at	5.792453965	6.594229743	6.818450549	5.884222653999999	5.499801584	6.430184607	5.583245119	6.97026547	5.908305992000001	6.460396182999999	7.017682783	5.588476865	6.124808376	6.258441662	5.2933210619999995	6.192554263	6.087484589	6.443149	6.127337627	5.679943531	6.374654678	5.934598037000001	6.246763555	6.181556939	6.8695714279999995	6.336431521000001	6.212145769	6.327370685	5.2542458089999995	6.326250566000001	6.472848971	5.576800417	5.796245035	7.215573425	6.0004987320000005	5.638086192	6.929588772000001	5.91263228	6.446296131	5.766850718	7.056311507	5.180058419	6.456759625	6.711052961	5.921305998999999	5.728515301	5.990040549	5.868538667
261	1552626_a_at	3.309579409	3.471814091	3.266709908	3.442096786	3.9695273319999997	4.072920534	4.303998624	3.212419611	3.315822758	4.038359697	3.3568074489999997	3.2475078410000005	3.167377947	3.302749267	3.609504815	3.5486113980000002	4.587772453	3.9582643660000003	3.1016215889999996	3.683545676	4.53224387	6.573844039	3.7625727860000002	4.009850307	3.379580578	3.733009927	3.930163502	3.3960974889999997	4.476324347	4.1349896269999995	4.817961519	3.4074587839999997	4.629114003	2.979412843	3.059775619	3.374264386	4.094549357	3.084548491	7.329920705	3.509341762	3.351153675	3.697908973	3.812999364	3.07774321	3.089758065	3.242305745	2.92720185	3.26395299
262	1552627_a_at	5.543761205	6.143366202999999	5.431551643	5.835567229	5.228733636	5.630393708	4.273303544	5.215740899	4.99994045	5.652422836	6.022333315	5.514680882	5.362139431	4.881871674	4.701999462	5.52715661	5.041066043	5.229970369	6.076875512999999	6.295348635	5.461597855	5.901775136	4.837926111	6.0769875110000005	5.083734239	4.630466977	4.829882665	5.65534616	4.301686257	5.17350209	5.811114987000001	5.294510771000001	5.059660301	5.849284057999999	4.190842879	4.885320332	6.215455631	4.413069214	5.629492612999999	4.919438133	4.991143218	4.361817894	5.093511754	5.530199017999999	5.395040761000001	5.288128222	4.827357427	5.054946632
263	1552628_a_at	9.157881087	7.989502797999999	7.578009351	8.769591712	9.07974559	8.546496827999999	9.670077401	9.006987693	9.221418782999999	8.68540878	8.840988389	9.108254263	8.861374972	9.087947869	9.180662258	9.158251664	9.114646277	8.815321922	8.611665954	9.372633428	8.82378376	8.813338817	9.227629261	9.116684249	9.086835609	8.649714093	9.152998744	9.242576096	9.088799072	8.727593548	8.385307637	9.727911645	9.106437476	8.384590036	8.763207921000001	8.924296987	8.666370249	9.309204005	8.724366797	9.585592843999999	9.20169582	8.919445697	8.834276047000001	9.190601093	8.656116848	9.488328529	9.785205843	9.349560281
264	1552629_a_at	2.8657623589999996	2.8113866	2.939710733	2.9275724789999997	2.936463082	3.025796493	2.907665385	2.853246253	2.855738577	2.820438256	2.759300824	2.759350707	2.9161225330000002	3.116671555	2.991918735	2.816181875	3.070166098	2.991561425	2.744895675	2.7772731389999996	3.2256793189999997	3.3135682710000003	2.951080849	2.9243260060000003	2.901214439	2.8877001260000004	2.7679317119999998	2.766069608	2.9646566130000003	3.0791302560000005	2.818927495	2.628695499	2.822204544	2.912920057	2.7811928339999996	2.92468381	2.795173585	2.897576847	2.837222366	2.9477562460000004	3.1484323410000004	2.9257407110000004	3.076215105	2.9367641360000003	2.886876498	2.915758292	2.8877001260000004	2.9082344210000004
265	1552630_a_at	4.781701605	4.906736558	5.05353241	5.174897165	4.862803708	4.68947875	5.288222051	4.731982833	5.328893766	4.8722081280000005	4.95637309	4.809997861	5.748437254	5.1472251469999994	4.929249121000001	5.303782053	4.9486192330000005	5.482192497000001	5.484248977999999	5.413298755	5.141800127	5.161690424	4.967909606	5.142450127	5.192283703	5.060878247	4.9909946210000005	4.977033463	5.135360685	5.264052815	5.009280725	5.256317705	5.124852273999999	5.085240713	4.7112318680000005	4.921626895	5.090980618	5.130818806000001	5.668827614	4.765095808	4.886986796	4.965975524	4.794410619	5.123065348	5.004526522	5.3503924860000005	4.829108894	4.944386913
266	1552631_a_at	4.4018823739999995	4.098713054	4.375694271	4.599284553	4.7706847980000004	4.974540603	4.216047135	4.818702574	4.367879146	4.211035147	4.236963555	4.336504784	4.799163568	4.4190908680000005	4.857679351	4.5476351489999995	4.966526118	4.522421851	5.167871358999999	4.269711023999999	4.61522042	4.715203141	4.524344899	4.276685736	4.5748713389999995	4.583138326	4.25143321	4.719540754	4.652284988	4.695515207	4.568952487	4.6237749489999995	4.504518432	4.655124829	4.513676014	3.980282213	4.80485092	4.6787414080000005	4.968236618	4.96365073	4.849920808	4.49982784	4.072493758999999	4.287360318999999	4.809253599	4.179621118	4.197258624	4.808712078
267	1552632_a_at	3.198822625	3.2712441589999997	3.286257509	4.101486528	3.380691798	3.538805726	2.9530423310000002	3.1432262069999997	3.3059363060000004	3.126577469	3.5831269139999997	3.154287459	3.4780985039999996	4.653698026	3.266056173	3.765475636	3.3898384160000004	3.585741005	3.349760275	3.416722954	3.398736777	3.259000061	3.260488647	3.076564212	3.321513728	3.0781120810000004	3.517433792	3.57711186	3.582715201	3.4613883939999996	3.3357429080000003	3.460492149	3.7531023	3.343827029	3.7414658210000002	3.5587718510000004	3.828376478	3.3925567360000004	3.858466028	3.309451005	3.538910762	3.2028850660000003	3.614902554	3.259945932	3.433212862	3.276326439	3.572934164	3.4830588089999996
268	1552633_at	4.398952156	4.564053182	4.509072642	4.718242762	4.44988561	4.381680706	5.286005222	4.35916916	5.11685099	4.9466971619999995	4.954304793	4.6762503010000005	4.595198198	4.6693098310000005	4.434811085	4.586610873	4.771960373	4.599313902	4.361774856	4.473704557	4.605119052	5.15903745	4.680302855	4.709885689	4.7186044460000005	4.44191505	4.232874871	4.756211245	4.203055216	4.661290262	4.355503945	4.202907655	4.904551851	5.217663267	4.7311236580000005	3.981881514	4.884140162	4.664319657	4.714478294	4.806193573	4.035168462	4.599430692	4.442856206	4.72595979	4.619954387	4.568952889	4.642369943	4.558806197
269	1552634_a_at	4.676788742	5.205632767	5.121449659	5.317946066	5.069888916	5.153338385	5.998365242	5.480900047	5.7100203679999995	4.8853015730000005	5.033337448	5.379534575	5.339280445	5.14988838	4.8188701169999995	5.022651601000001	5.62112467	4.5665909000000005	5.000574349	4.906076711	4.965080049	5.4050272260000005	5.022060968	5.137397052	5.049616972	5.106418475	5.047852117	5.086741647	4.920397487	5.621412382000001	4.64307384	4.664464991	5.535640129	5.195430308	5.0655437580000005	4.4336442069999995	5.280906658999999	4.758740287	4.933906144	5.100762635	4.8670347210000005	5.038328225	5.117054759	4.899171762	5.366172713	5.1628787560000005	4.999823738	4.936603891
270	1552637_at	3.0383060860000004	3.133112657	2.908832093	2.903325145	2.8796730060000004	2.9790653189999996	2.913426372	3.262185389	3.0913475310000003	2.927188693	2.85232735	3.4091647189999996	3.026764061	2.970493901	2.653818395	2.869679855	3.0198134939999997	3.1297240260000003	3.37589916	3.031010527	3.1591340910000003	3.0526698519999997	2.963079198	2.9610808410000002	3.048131034	3.073058581	3.009074439	2.999872587	2.9369382539999997	2.9312551589999996	2.9935970060000003	3.060557629	3.098756903	3.13852436	2.9935970060000003	3.225203907	2.972745986	3.167260123	3.317166375	2.892541951	2.8685539	2.7997867960000002	3.1453224160000004	3.0897245360000003	3.0697571480000003	3.0241674589999996	2.786199977	3.0833533739999996
271	1552639_at	5.188197658	5.0405319639999995	4.928559204	5.350200331	5.115806173999999	5.565687835	4.858100724	5.164552983	4.837097363	5.390010662999999	4.993557017	4.929310833	5.488922034	5.286790256000001	5.8101345129999995	5.093216935	5.524899957000001	5.3558335580000005	5.147517323	4.696011778	5.011141369	5.462815774	5.219253553	4.7401982160000005	4.785068559	5.520917763	5.513020667999999	5.414352781	5.035050072	5.568095096	4.947319459	5.043615646	5.386163275	5.256558965	4.817396733	5.200647722	5.397660752	4.871885561	5.173709481	5.090222698	5.298196536	4.892222165	6.1129045920000005	4.625197395	4.987121492	4.859167073	5.175683781	5.0390032719999995
272	1552641_s_at	6.6715967329999994	6.927336896	6.096607733	6.522577786	6.006915721	6.539186365	6.486174942999999	6.499239786	6.718524394	6.341911483	6.511264129	6.617043085	7.158682376000001	7.106518172	6.791934637000001	6.913832864	6.2963511389999995	6.287351296000001	7.065470899	5.296801325	6.264678929	7.165915891	6.364639	6.348985888	6.919762822	6.553433292	5.995470996	6.510062562999999	5.658388467999999	6.186244836	7.101757362000001	6.234353975	6.033122255	6.7081827	6.819034293	5.82002798	6.802537422	6.146541837999999	6.735607309	5.721460083999999	5.809052724	6.482543969	5.1361871830000005	6.463131915	7.030463572	7.016398712999999	6.331466971	6.850671038
273	1552643_at	3.8551945030000003	3.667794727	3.88283138	3.465946127	4.042030385	4.114273273999999	3.8947572960000003	3.690342199	3.792815464	3.317470185	3.464771625	3.8089286610000004	3.957041213	3.944493188	3.656081489	3.8915930210000003	4.563075034	3.948894002	3.5691750310000003	3.748546108	3.81165709	3.807563695	4.002655305	3.310433094	3.3681452939999996	4.096180548	4.24678608	3.8551945030000003	4.331564779	4.10730434	4.062414474	3.912864337	4.170151525	3.879266191	3.77873517	3.71893457	4.35008403	3.8412794860000004	3.6878332869999997	4.567609613	3.71143171	3.9283794160000003	4.021137588999999	3.4122019189999997	3.3108473469999997	4.036744432	3.6888243010000004	3.9657713180000003
274	1552644_a_at	4.288808517	5.882331354	4.140241293	4.485702836000001	4.704632482	4.251725383999999	3.821006008	4.064150598	4.244645588	4.7302300530000005	4.859122231000001	4.882477407	4.412148349	4.601151097	4.087693065	4.222721847	4.9399468	4.6825843439999995	4.19789705	4.61926299	4.803754004	6.424745343	4.6890643380000006	4.446053467	4.037602878	4.450877276	4.644433036000001	5.067510933	4.837216719	4.590738924	4.292843496000001	4.479617169	4.0970975769999995	4.933146675	4.952903673	3.671694852	5.081558215	4.173326927	4.386598556	4.349912741	4.223569583	3.944410158	4.412143723	4.540980664	4.039309736	4.341517701	4.454045409	4.451579896
275	1552646_at	4.135014923	4.313986838	4.168100693	4.1977904530000005	3.839486141	3.586288311	4.140486481	3.874675031	3.8856874230000003	4.121960523	4.02054725	3.69368057	4.045888289	3.991544793	4.248683145	4.084401009	3.908512518	4.086143432	3.66510091	4.0798407910000005	4.116580039	4.023610301000001	4.024883353	4.026526452	3.675185294	3.9286300119999997	4.192631003	4.348710568	3.89114035	4.094665378999999	3.77352961	4.262167071	4.062740258	3.8427981489999996	3.650914893	4.449483078	4.11052078	3.9120022839999997	4.276453634	4.125287342	4.122675765	4.235421462	3.9946816039999997	4.092912158	4.057433139	3.918452222	3.9975089219999997	4.248384755
276	1552648_a_at	6.712356392999999	8.359609532999999	6.5533145	6.061208543999999	6.711777446	6.650823773	6.134318939	6.556842246	5.7215163239999995	6.476812136	8.076135127999999	7.209318892000001	7.38134895	7.591439876	7.489416451	6.96366906	6.145871564	6.24018779	8.410665878	7.185026398	6.276037992000001	7.761167792999999	7.180087187000001	7.433617099	6.204938877999999	6.92596544	6.904039292	7.201783949	6.978745024	7.2963987779999995	7.135736132999999	5.420181922	7.185510464	7.42252042	7.474570787999999	7.330654136000001	7.644771812999999	6.686739113	7.488748499	6.6159736879999995	7.49586673	6.7956961279999994	5.390131762999999	6.770819696	6.904470609	7.284374129	5.9740929860000005	6.958945882999999
277	1552649_a_at	3.2827017310000004	3.7674245710000003	3.936916345	3.604428659	3.34350396	2.81953226	3.716168033	3.119531832	3.7201002819999998	3.509661765	3.84350481	3.697138264	3.753072677	4.125313298	3.675459229	3.5739275910000003	3.4764737410000004	3.901756008	3.894156765	3.56788706	3.6897173110000003	3.67838222	3.262185389	3.665945892	3.428914554	3.365226293	3.4718537819999997	3.465837217	3.635344295	3.287611753	3.2674992539999996	3.214705125	3.2853292730000003	3.782130177	4.103415907	3.653780217	3.3553775810000004	3.568918485	3.8805228210000005	3.436901502	3.2678577730000002	3.245760925	3.3719843860000003	3.7326209610000003	3.3108473469999997	3.6608547839999996	3.29241268	3.4519178860000004
278	1552651_a_at	3.8523690889999997	4.192470118999999	4.348947487	4.560461449	4.213388373	4.30993728	4.101484926	4.287499488	4.1110424530000005	4.234945788	4.313181383	4.16442899	4.199440033	4.702655971	4.147073201	3.97010259	4.091279035	4.663192701	4.747129528	4.295933172	4.248268712	4.764438848	4.071060858	4.106066896000001	4.218471493	3.924286295	4.2299871289999995	4.080760973	4.365562644	4.269386654	3.9542353230000002	4.120592285	3.840003696	4.570424739	4.792512145	4.046076907	3.942995059	4.196713522	4.435347783	4.285378356	3.945824548	4.063447372	4.044769134	4.215365316000001	4.212695656	4.161897905	4.358935353	4.159084072
279	1552652_at	5.7309822189999995	5.756064905	5.848966272999999	5.560710792999999	5.530670907	5.627965417	5.690498912000001	6.116097879	5.619943857000001	6.006262435	5.778260955	5.438338604	5.632595768	5.327085122	5.668381715	5.25654329	5.536384207999999	5.642993747	5.819180112000001	5.342613019	5.552939801	5.492898562000001	5.471955133	5.692516564	5.561911051	5.7306059000000005	5.601717755	5.698702096	5.894587607	5.628626642	5.438022761	5.775968788999999	5.392575635	5.409137176000001	5.445997556	5.96948352	5.445299597999999	5.652989206	5.348567863	5.450152386	5.969671539	5.635742996	5.927587956	5.50986329	5.824599817	6.111721768	5.3694122470000005	6.223262093
280	1552656_s_at	3.3653651160000004	3.835235457	3.597113572	3.416115225	3.814844162	3.4054133789999996	3.391761985	3.5781716880000003	3.3882603660000004	3.5677049139999997	3.5210572439999996	3.1759241830000002	3.7181719760000003	3.807077814	3.545559504	3.580391188	3.329815051	3.477100478	3.7853261289999995	3.777334638	3.8975196660000004	4.35373366	3.517278689	3.665945892	3.788738055	3.553209017	3.8101033380000002	3.855221273	3.488857429	3.6534324689999997	3.5271860360000002	3.9004259360000004	3.791358953	4.027280245	3.810625917	3.9384081369999997	3.7158518860000003	3.529755782	3.369762663	3.295459732	3.6900546610000005	3.241710789	3.43431979	3.935245451	3.6191060810000004	3.6654120060000004	3.087085413	3.655886981
281	1552657_a_at	3.6455818860000004	3.4973160660000002	3.7991560260000004	3.9462320460000004	3.8468494939999998	4.078836711	3.62390998	3.6901836	3.863181323	3.56494438	3.73485045	3.712520361	3.853792583	3.9236101239999996	3.867667695	3.760972442	3.992585749	4.115571774	3.8552758560000004	3.7537249960000003	3.660682958	4.0366422239999995	4.127740843	3.799620805	3.8210789380000003	3.8338716969999997	3.797510814	3.872279008	3.5339732980000003	3.581818689	3.4471786019999997	3.8435996969999997	4.070073567	3.691941786	3.900549667	3.871652617	3.7431487580000002	3.965342031	3.782232374	3.883010995	4.0427877180000005	3.861436507	4.0257925310000005	3.613027615	3.891806983	3.828691866	3.388983322	4.00211286
282	1552658_a_at	3.141241349	3.1854892039999996	3.091236163	3.033958183	3.655373661	3.31256361	3.141279649	3.371914346	2.8094529460000004	3.103597974	3.156032899	3.3574697089999996	3.485513027	3.054231515	3.363973886	3.152373481	3.4763239089999995	2.982933664	7.114066713	3.253655239	2.84888693	6.571268585	2.982933664	2.803554425	2.88380708	3.0307593999999995	2.93569504	2.9414193839999996	3.2301777680000003	4.56299002	5.421463847999999	3.1686186530000002	3.37924613	4.186312862	2.742797148	2.9251780710000004	3.138010697	2.7076211760000004	3.107742656	3.2820455610000003	2.832874802	2.740522668	3.5016019010000003	2.89500936	3.157024201	2.788780455	2.99697434	3.002991143
283	1552660_a_at	3.8791270289999997	3.79543654	3.67470462	4.943735951	4.437077422	3.834429816	3.3006741660000003	4.348252704	3.502542545	4.1332034680000005	3.9266854510000004	4.088828941	4.120126142	3.917679005	3.884139533	3.8618597880000003	3.66112484	3.840213827	4.0319173919999995	3.602805947	3.8112682419999997	4.574039606	4.062630609	3.696399359	3.7478326330000002	4.071224882	3.743993471	4.241202638	3.6217848860000004	3.588386535	3.86575212	3.9312873880000003	3.503250888	4.443897703	4.069656345	3.6294025289999996	4.0795244760000005	3.713935199	4.490980856	3.6875876439999997	3.922886865	3.77610774	3.940009574	4.530636227	3.85457099	3.506439027	4.0444401569999995	3.9266854510000004
284	1552661_at	2.597154644	2.715278895	2.597288812	2.719668785	2.576353389	2.653821799	2.453849637	2.704949231	2.490698123	2.6765391469999997	2.7040792639999998	2.619996436	2.63669414	2.527899335	2.66726643	2.71338032	2.674693729	2.760077518	2.709886098	2.6444521	2.489208629	2.301324937	2.680096969	2.634157701	2.60224731	2.571545459	2.593579151	2.8665347989999996	2.674011784	2.671806135	2.561737665	2.709043351	2.5911255769999997	2.668631134	2.561737665	2.474133749	2.567961119	2.492087188	2.7415536639999996	2.704880137	2.613830236	2.647783506	2.9565458139999996	2.679236219	2.6393550080000003	2.65092431	2.644788508	2.54315091
285	1552662_a_at	3.4414810869999997	3.828303674	3.652211248	3.659894514	3.5984748910000004	3.7319388260000004	3.6174326189999997	3.621851796	3.8391472319999997	3.523502464	3.752977717	3.250603672	3.624928456	3.529177863	3.7985303010000004	3.35652474	3.61106935	3.6357823810000003	3.9430020810000004	3.5527504580000002	3.629295403	4.114641509	3.747821407	3.287113785	3.699746696	3.558801302	3.840867963	3.3902978810000004	3.784479619	3.574914605	3.562657782	3.4053985310000003	3.43196163	3.4475105060000004	3.4691179410000004	3.8466162789999996	3.47732764	3.765906535	3.926939593	3.8798588360000004	3.6068063089999995	3.471019177	3.46655879	3.443000512	3.434106621	3.6501636389999996	3.4921498410000003	3.5094411389999998
286	1552663_a_at	4.572980355	4.857329095	4.343438099	4.221529415	4.605773782	5.020744051	4.831886315	4.806623626	4.674340795	4.725361823	4.649925013	4.52900062	4.700025217	4.711857615	4.714645868	4.3621147119999995	4.996534291000001	4.621082075	4.987460689	4.79592809	4.598640581000001	5.024084971000001	4.75832332	4.68803953	4.745488484	4.86339596	4.752618638	5.029226882	4.552347525	4.626651135	4.493528582	4.713056891	4.910934441	4.390553923	4.463417052	4.84400891	4.82705023	4.669313713	4.652180893	4.5064679210000005	4.511299108	4.714623668	4.711136987	4.557775073	4.914622967	4.274646392	4.617900048	4.533994413
287	1552664_at	6.031103786	6.306235945	6.448754843	6.129215681	6.26915523	6.0852192039999995	5.772033541	6.466817146	6.014746989	5.923952055	5.678617253	6.187118474	5.846315767999999	5.611396322	6.07718391	6.284243533	7.016287952000001	6.309086491	6.852030245	6.351274844	6.253340777999999	6.238708635	5.61980476	6.41962214	5.486315221	5.785801483999999	5.584870351	6.278938035	6.029355874	5.858830139	6.4224630739999995	5.728547074	5.747709161	6.7332789029999995	5.747444234	5.650706725	6.791610235	5.8624504	6.000349132999999	6.0758175439999995	5.746340963	5.3522048369999995	6.154012647	6.079682052999999	6.414886076	4.629143289	5.831006628	5.92201083
288	1552665_at	4.166506327	4.05937844	4.5126150560000005	4.364883205	4.078383283	4.227754598	3.86269547	4.050646822	3.83075316	4.135994196	3.99272558	3.5555051910000004	4.146922388	3.7370791060000004	4.071683158	4.0658186569999994	4.236963555	3.9208814789999997	4.015521724	3.90257128	4.087958746	5.283808911	3.9621377289999997	3.897547699	3.998193572	3.8050497739999996	4.393496956	4.36512779	4.054765282	4.2736708430000006	4.2249188360000005	4.184279473	4.2135902419999995	4.343725013	3.907650588	4.198396879	4.086003497	4.2401584119999995	4.392922066000001	3.653651207	4.184290376	3.961727058	3.942356386	3.8528832489999996	3.8320837119999998	4.122302834	3.709593875	4.154889316
289	1552666_a_at	2.533599957	2.677895585	2.568657543	2.4586814269999997	2.422393425	2.679342625	2.602681252	2.463579904	2.592742383	2.684093926	2.83634902	2.79813112	2.575370552	2.9198922560000002	2.67054056	2.58939779	2.387470319	2.545402421	2.847660885	2.468965685	2.572581408	2.459691065	2.583390329	2.59879388	2.685814223	2.462171855	2.586646463	2.531765806	2.805691274	2.7146723269999997	2.52720708	2.6922109360000004	2.5708284	2.724279446	2.53295943	2.598309189	2.720276417	2.511393922	2.509690177	2.581437647	2.47506397	2.541421834	2.505277742	2.438030393	2.487767324	2.507827657	2.558672874	2.615799156
290	1552667_a_at	4.751740774	4.594445793	4.702223888	5.014667678	4.8208592139999995	5.130246208	4.678454642	4.521520172	4.986274309	4.358436792	4.825723912	4.370416872	4.855117245	4.7757703419999995	5.002808253	4.839298016	5.499731882000001	4.488370821	5.034967866000001	4.753414846	4.958625262	4.586785367	5.124044218	4.796824989	4.53060781	5.3292675769999995	5.205141423	5.142796267	4.805574384	4.739114918	4.791923327	4.658019205	5.09003196	4.747750904	4.359285579	5.170989695	4.739034329	4.6960413789999995	4.4070912060000005	5.135617182	4.3906895310000005	4.93619082	5.102300346	4.566692096000001	4.744094734	4.282023044	4.815433431000001	4.42453709
291	1552669_at	2.940914349	2.888105796	2.859975768	2.874484367	2.997221235	2.8242544539999996	2.921944555	2.999705692	2.88448317	2.9525141219999997	3.1348196689999996	2.865897121	2.8522466260000003	3.108308545	3.007648437	2.744626339	2.7307968639999998	2.981282287	3.0113332510000004	2.755440567	2.81210682	3.125644237	2.96597379	3.01752167	3.13216533	3.0401144280000003	2.937138567	3.1594090169999998	3.08822142	2.8315385010000003	2.7045803760000005	2.9525408360000003	3.156076503	2.692459253	2.8441776489999997	2.771070726	2.712916243	2.7354636219999997	2.753455953	2.812968197	2.932800704	3.0909573580000003	3.3476066980000003	2.5798716880000003	2.6063058480000003	3.02109604	2.95304146	2.95545621
292	1552670_a_at	4.7011937580000005	6.3109181979999995	5.140647158999999	4.71460243	4.901126517	5.209736616	4.980267178	4.177528491	4.602836975	5.231564253999999	6.498735105	5.15827448	4.565279722	5.021757556	4.829867134	4.95578396	5.915150537000001	4.974130018	4.913897331	5.811693189	4.831159008999999	5.407240356	5.688483228	5.254684424	4.508906648	4.916473603	6.119019172000001	5.547119899	5.354438551	5.524138594	5.217704148999999	4.394352597	5.142940355	5.277030829	4.7198898510000005	5.319713684	5.170097255	5.078311363	4.780722788	5.20521362	5.864206815	4.926929683	4.995937768	5.168602117	4.955278712	4.9673536480000005	4.43525844	4.8523338769999995
293	1552671_a_at	4.366656542	4.858339942	4.255717716	4.354240185	4.428639533999999	4.379661873	4.0842561669999995	4.320210534	4.168573852	3.9216468360000003	4.949609355	4.110751831	4.254429977	4.466333286	4.6076883319999995	4.440112202	4.346016685	4.374714414	6.418699048	4.4145784169999995	4.736505004	6.420601762	4.5703898039999995	4.31929952	4.2865705489999995	4.475623001000001	4.214166322	5.172295851	4.261245875	4.7178539619999995	4.32859245	4.2619714580000005	4.35566497	4.460162518	4.291214029	4.445592281000001	4.868079138	3.524377416	4.312577659	4.061103209	4.214892422	3.964924987	4.551684501	4.306541107	3.957236455	4.389906228	3.929925696	3.919267014
294	1552672_a_at	3.7674346310000004	3.8280607160000004	4.149846299	3.87935201	3.9296132210000003	3.6633298219999997	3.8695777469999997	3.879417943	3.86655192	3.658066177	3.875834057	3.6646770789999996	3.7712005210000004	3.73104815	3.670733515	3.600703957	4.0638563880000005	3.872169795	4.077067603	3.737396037	4.32323119	3.8877962339999996	3.7932527780000003	3.970907372	3.788892326	3.88088416	3.7015302389999998	3.9619748230000003	3.698437272	3.85625568	4.05996593	3.762149333	4.063173658999999	3.811831673	3.735554936	4.137536767	3.8416256989999997	3.923935012	3.827537113	3.8001856239999996	3.77398603	3.9386411289999996	3.78280797	3.487883726	3.8454228039999996	3.714676842	3.507087182	3.8425538830000003
295	1552673_at	3.6134446939999996	3.254043059	4.9264403539999995	2.8155671210000004	2.754512431	2.937906898	2.789824877	3.287349607	2.662226308	2.657139908	3.1650797219999998	2.8639536789999998	2.817912483	3.038340321	3.04045785	2.752998359	2.58925902	2.782140835	2.684575742	2.615813008	2.5465767969999997	2.889263508	2.7974621089999996	2.670916916	2.8345691260000003	2.4554478719999997	3.186589026	3.081484101	2.828655631	4.963653176	2.813294149	2.706808653	2.87074366	2.626896894	2.725607744	2.7281156510000004	2.850466443	2.568804281	3.052285007	2.772659159	3.4669117480000002	2.719245864	2.9905692719999997	2.6936267910000002	2.897660543	4.090635353	3.090885397	2.810373925
296	1552674_at	2.805468987	2.727732819	2.78710372	2.654520712	2.838415228	2.71946112	2.538325284	2.775092649	2.904446961	2.702416337	2.780318675	2.693397936	2.620018255	2.848561945	2.808024703	2.82762965	2.748258575	2.79518797	3.0264286069999997	2.818619881	2.700597101	2.86071818	2.880086632	2.776421037	2.8365530580000002	3.0090923419999998	2.8220121369999998	2.875649618	2.819322078	3.0642218569999997	2.763714264	2.640779708	2.805733095	2.776532643	2.665507362	2.9829999289999996	2.997015237	2.927593269	2.780109388	2.92245438	2.684619398	2.8301571610000003	3.0237631769999997	2.6920127789999997	2.648936689	2.71139457	2.563502879	2.850394606
297	1552675_at	2.7521964989999996	2.69844547	2.843586474	2.709389297	2.6536529140000003	2.633773703	2.88354174	2.664678606	2.567546595	2.641258861	2.7264651619999998	2.7189064710000004	2.8105654589999998	2.711914249	2.526929665	2.374174871	2.753689577	2.667990688	2.8011019630000003	2.8043563039999997	2.887233275	2.696408452	2.808331668	2.645892451	2.612486206	2.535362419	2.746695117	2.70776543	2.926477325	2.8230435380000003	2.721431424	2.840891389	2.584566707	2.632572223	2.74826198	2.8967262039999997	2.7528766030000003	2.948865956	2.840069863	2.620028763	2.699481444	2.655049294	2.662282114	2.609269242	2.925385905	2.9515987	2.691671392	2.7033089319999997
298	1552676_at	3.7752441969999997	3.8642318330000003	3.855811212	4.150839813	3.777017926	3.849836318	3.8941406410000003	4.275639064	3.6342610210000004	3.948560502	4.315951384	3.5223613539999996	4.044500725	4.230022601	3.895210605	3.690014593	3.353539081	4.233117879	3.8796541639999997	3.647632303	3.657577455	4.080855975	3.682063235	3.857230127	4.012552858	3.756158394	4.025789028999999	3.897532369	3.866278892	3.766402844	3.698600845	4.150839813	3.999508842	3.68803612	3.873516556	4.148829535	3.7810096239999997	3.6876579119999997	4.016215247	3.737543739	3.918898135	3.833651708	4.183547482	3.7570638830000003	3.880179656	3.807369149	3.613405	3.905497795
299	1552677_a_at	4.315212907	3.777565917	3.747969269	3.774469331	3.7893648669999997	4.105801508	3.8479284989999996	4.012239505	3.8054518930000003	3.706084207	3.964774787	4.021505512	3.66610102	4.198085107	3.719625395	3.904926875	4.047916632	3.780568241	3.971869491	4.088732986	3.628825879	4.028206368	3.97981424	3.77770967	3.949136438	3.9069896560000004	3.72228529	4.157325374	3.86449692	3.706042402	4.07945774	4.4404296919999995	3.850053155	4.110266637	3.8774317469999997	3.99703147	3.7619850710000002	4.249810854	3.8862434319999997	3.8912735	3.7940172160000003	3.993421302	3.78183001	4.105014167	4.014220578	3.997174598	3.8520311769999998	4.115656868
300	1552678_a_at	4.846761133	5.345854677	4.9457170999999995	5.418046148999999	4.934248929	4.724319877	4.3697793560000004	5.482611727	4.514104646	4.8040126889999994	4.533699592	4.467569428	5.240067045	4.44694503	5.457144112000001	4.864059477	4.761170247	5.167976175	5.256480579	4.066297037	5.293800204	4.746302981	4.767934624	4.171858116	5.14728163	4.850318347	4.513880276	6.230986316	4.549341613	5.032723268	4.631917507	4.749536762	4.452518389	4.489892864	4.690258598	4.566930923	4.986022284	3.768131186	4.716852115	4.585517217	4.010093179	4.345839487	4.744110597	4.989684625	4.281818989	4.490290154	4.481405849	4.60846977
301	1552680_a_at	4.945259215	5.669722652000001	4.265384506	4.381356708999999	3.8968263060000004	4.541128107	3.7928308439999996	4.829283084	4.388305923	4.305699741000001	4.503191323	3.7936676410000003	5.778657322000001	4.277888312	4.257341448	4.769991258	3.2989764939999997	4.158742733	4.837160341000001	3.6118034889999997	3.899169236	4.87514662	4.243948468999999	4.6037322519999995	5.203715048	3.836543517	3.742183028	5.544554196	3.54190138	4.387316312	5.60277235	3.79487968	3.539854863	5.128760597	4.6405826569999995	3.906625627	4.009565304	3.6203594239999997	4.838700905	3.706343196	4.11713751	4.055619645	4.519674191	4.738187885	4.862685271	4.24523036	3.4998468710000004	4.740971051
302	1552682_a_at	3.5590500080000003	5.07219164	3.45270487	3.334709423	3.165733895	3.872703949	3.17905377	3.896187713	3.361131148	3.3458757639999996	3.6181023010000004	3.51075226	4.8301866239999995	3.6745029760000003	3.50954015	3.320802296	3.128760532	3.4927737430000003	4.155265268	2.877437959	3.555473487	3.801430502	3.2448228610000003	3.321079937	3.4580477010000004	3.2461931139999995	3.273373214	4.421192095	3.101947351	3.652525769	3.342632257	3.217321071	3.370916128	3.9583806010000004	3.488102387	3.3692747030000003	3.3188900739999996	2.87459878	3.35382066	3.0966097360000004	3.210398834	3.1761247239999997	3.5499041730000003	3.714203695	3.5654120430000003	3.5419701060000004	3.13875482	3.339720851
303	1552684_a_at	3.795566444	3.2051500969999998	3.975078005	3.896216738	3.263755764	3.497126867	3.435286923	3.980261995	3.615751145	3.906273021	3.610366585	3.4037693239999998	3.6976183639999998	3.896784419	3.5254401260000003	3.614902554	3.34377388	3.5800967810000004	3.803065985	3.662420094	3.344650635	3.3275714689999996	3.1895335680000003	3.646046175	3.903098547	3.759688072	3.397571466	3.74837806	3.516578392	3.1838257910000003	3.6051323760000002	3.330846375	3.440014847	3.821800203	3.697111062	3.7953312439999998	3.37604887	3.900015696	4.728991458	3.54172126	4.266654753	3.2724570219999998	3.366018268	3.639304285	3.251806488	3.72575457	3.422592935	3.9593454660000003
304	1552685_a_at	4.352213705	4.294454485	4.15917876	4.955355046	3.892543445	4.1214955710000005	3.858446915	3.845361712	4.180485593	3.659988655	3.8516497710000004	3.986775751	3.872390335	4.18132285	4.21206733	3.922329871	3.8996175539999998	4.1185655169999995	4.641406469	4.34932589	3.972132495	3.8670685110000003	3.833290898	4.3844423919999995	4.282497382	3.827818034	3.97729623	4.333089721	4.245616196	3.993250437	3.958328477	4.206917107	4.002162037	3.917915662	3.924955735	3.6686463639999998	5.010515777	3.778713685	4.326396975	4.018951487	4.003734951	3.7191240660000005	3.911148195	4.431968071	4.153300269	4.111551493	3.547838394	4.0483149869999995
305	1552686_at	3.46515987	3.385902972	3.616059841	3.298914173	3.284328392	3.326406317	3.18305957	3.1031486630000003	3.5527621419999997	3.04898241	3.572597125	3.462361421	3.2460183989999996	3.6084153860000003	3.4151564189999997	3.177360443	3.070166098	3.545382001	3.743699934	3.454437332	3.3121695	3.48147761	3.3331131160000003	3.381283153	3.337295343	3.325917205	3.2950404360000003	3.4366736060000003	3.3508560530000002	3.189030297	3.161121937	3.233875775	3.4366736060000003	3.3216084610000003	3.8506275039999998	4.129980338999999	3.1438586710000003	3.357641333	3.07091937	3.2976551610000002	3.175125159	3.17018543	3.710569886	3.156768407	3.210716248	3.259945932	3.666334703	3.191104526
306	1552687_a_at	3.121424207	3.277252863	3.0477948789999996	3.005318794	3.15941872	3.1265615939999996	3.3499166519999997	3.476146855	3.361131148	3.152124099	3.477374572	3.4354225639999996	3.153229811	3.27206227	3.1146328889999997	3.11151604	3.185050702	3.132825095	3.3121088939999996	3.062743528	3.712148528	3.354433898	3.257545729	3.015525807	2.998420825	3.0589865019999998	3.158046305	3.0569602239999996	3.157982497	3.04318228	2.982381169	3.1787927519999997	3.1811700139999997	3.0758305889999997	3.115938678	3.0340056769999997	3.140364211	2.989621871	3.567753272	3.2209598089999996	3.331564456	3.076721802	3.582908287	3.1265615939999996	3.0716558660000004	3.0988814189999996	2.996152315	3.058223211
307	1552689_at	5.735705441	5.341732252	5.58307269	5.614743405	5.404211265	5.420976657000001	5.631227036	6.031225308	5.716088973	5.3161208669999995	5.223789911	5.359078838	5.328968035	5.476250893	5.36137845	5.444109325	5.090187725	4.886467164	6.410112764	5.403313897	5.164546091	5.472642072	5.55683044	5.560641515	5.573325406	4.983584014	5.515993139	5.791214753999999	5.385309235	5.168846875	5.881488	5.445267641	4.963586534	5.314906236000001	5.829876942	5.0907097960000005	5.6203940029999995	5.533666666	5.634172779	5.823696297000001	5.493098042000001	5.438839969	5.29269534	5.408805321	5.364124839	5.328532675	4.823209921	5.47649874
308	1552690_a_at	3.7762670160000003	3.5375574189999996	3.742938925	3.95137734	3.4711822839999997	3.621451243	3.8415245689999997	3.64730018	3.6498784410000003	3.544984802	3.165759472	3.4687517619999997	3.6276349860000003	3.89980215	3.7476179960000002	3.534996982	3.751142314	3.698888887	3.512498552	3.607155718	3.621275397	5.031465226	3.6256906680000003	3.784287515	3.60264552	3.479174893	3.5947656610000003	3.779714391	3.562171972	3.60661984	3.1620486580000002	3.5467666660000003	3.642098162	3.073075268	3.568471297	3.683299827	3.2488537460000004	3.7032988560000004	3.6888279969999997	3.557964232	3.5637839999999996	3.316800512	3.8490380319999997	3.7115110039999997	3.6855631460000002	3.65280263	3.469513024	3.7248213669999997
309	1552691_at	2.535402547	2.895345479	2.6453223919999997	2.726549403	3.0567482000000004	3.1512069019999998	3.678565126	2.27365679	4.146944189	4.90388596	5.100636472	3.2853374580000003	3.0474017860000004	5.471212099	2.820155484	2.6789996130000002	3.542621348	3.839092123	2.833352928	5.196447616	3.781770837	2.874220605	2.950094402	3.9266854510000004	4.485758119	3.198822625	4.80305557	2.748191041	3.216338975	2.70646058	2.61464962	5.370063088999999	2.923784449	3.02552108	3.459940885	3.612812921	3.332493406	2.4247257999999996	2.460299984	2.756111887	3.233115778	3.445087347	4.217183935	3.194889137	2.442309028	4.61522042	3.5667167589999997	2.9411679810000004
310	1552693_at	2.732006025	2.841208592	3.1656160389999997	2.7144351369999997	2.705753241	2.776980527	2.882450637	2.789291525	2.843904565	2.8175977989999996	2.729558636	2.5670921819999997	2.6353402459999997	2.9772696780000003	2.824605937	2.576026962	2.796472932	2.505750733	2.742106981	2.70432372	2.694933457	2.6879480389999997	2.611335251	2.816043715	2.726761372	2.597841609	2.748904715	2.7208949189999996	2.768842575	2.817912483	2.862764158	2.6928570339999998	2.5240473	2.7261170889999997	2.880914784	2.782838245	2.576271905	2.9298421169999997	2.734899817	2.664385739	2.570085435	2.678737448	2.7964292489999996	2.376682425	2.562295949	2.774589474	2.698694072	2.945563605
311	1552694_at	2.720975433	2.8949924360000003	2.752084018	2.8399851010000003	3.03411313	2.798156145	2.92647917	2.553247131	2.50763294	3.092857393	2.6843323359999998	2.642612299	2.7700813460000004	2.884487371	2.644477705	3.040680151	2.778340885	2.77582176	2.788985947	2.515038272	2.768434772	2.527313109	2.7189427530000003	2.5980887790000002	2.87242602	2.7466670239999997	2.6846104439999996	2.652462147	2.6520067480000002	2.726127351	3.05233716	2.526321351	2.818619881	2.8373757810000004	2.658438447	2.8204463680000003	2.7264651619999998	2.701877974	2.6903974969999997	2.691787668	2.63113087	2.414423412	2.698856741	3.1532302889999997	2.716457063	3.025438388	2.619307951	2.620389845
312	1552695_a_at	3.8099484439999998	4.152068700000001	3.5406540989999997	3.559538565	3.5609297769999997	3.145196825	3.100199486	3.328838597	3.385753471	3.222811707	3.490394383	3.238533455	3.512142527	3.3472095680000002	2.905869753	3.695371848	3.2495094439999996	3.4644495039999996	3.4804317830000002	3.488469357	4.084282701	2.9433951960000004	2.8378712139999998	3.411835035	3.21149071	3.5466453010000003	3.176659113	3.781691833	3.080974833	3.3302370060000004	3.3383565010000003	2.967207035	2.967624415	3.482044792	3.1573896360000004	3.255957972	3.2132204539999996	3.004795795	3.483400884	3.642448597	2.967919215	3.3658928999999995	3.186301704	3.498345277	3.576415261	4.55691461	3.075132651	3.3987299319999997
313	1552696_at	3.494634317	4.361555694	3.402232342	4.224524548	3.403470284	4.183777645	3.6069178589999997	3.677663061	3.6056839960000002	3.585474573	4.096006465	3.657900834	3.561945811	3.7636987189999997	3.644235633	3.4287923719999998	3.4660357960000003	3.4725111419999997	4.455925231	3.1254590010000003	3.5156767660000003	5.2507217939999995	3.584861503	3.612482667	3.248876057	3.6366716039999996	3.6574820339999996	3.774237453	3.872502117	3.6292218860000003	3.8557148389999996	3.6458759819999997	3.615443538	4.007303898	3.5567827430000003	3.602561805	3.822821347	3.430465936	4.048460751	3.425689798	3.4438994860000003	3.7348949119999997	3.9965548689999997	4.167514664	3.3529160669999998	3.39146174	3.482965833	3.6055446239999998
314	1552698_at	4.479374696	4.500723094	4.258898976	4.600506224	4.624718552	4.485947791	4.716025105	4.258129165	4.696356326	4.754378603999999	4.65039936	4.753491908	4.6050280710000004	4.660980107	4.654183185	4.17057496	4.687863869	4.723118335	4.271957998	4.4609411560000005	4.413648398	4.669736076	4.711919331	4.664522281	4.578258593	4.988785783	4.625014618	4.633000975	4.66891184	4.5446684710000005	4.395193005	4.975850286	4.4559251	4.512054568	4.748425812	5.239244363	4.400720098	4.454006875	4.724770867	4.615511255	4.73774428	4.425757443	4.446347141	4.666145789	4.483284108	4.871697838	4.596975433	4.6326509830000004
315	1552701_a_at	7.313380769	9.06161551	7.664304477000001	8.759965549	8.175477179	8.858917573	7.110966098	7.502170446	6.297226642	7.2604045170000004	6.111314397	7.191097835	8.190826157	8.09874762	8.749318121	8.846961833	8.363281091000001	8.018570131	6.475521351	7.149469591	8.024312147	6.934502929	8.233556272000001	6.198192676000001	6.465388156	8.138394004	8.081277033	8.282506761	7.664658387999999	8.058058718	8.647586894	6.172139767999999	7.722270026	9.347441188	8.220819502000001	6.33839571	9.605269058	6.988231271	8.506928776	7.324940881	6.34399378	7.455846555	7.873289376000001	9.057094176	7.654136857999999	8.354902487	7.900526885	8.492322352
316	1552703_s_at	6.617005034	8.639835559	7.557638176	8.422663802	7.254512038	7.868528696	5.969540203999999	6.809806902999999	5.83800311	6.594993939	6.240651874	6.201482636000001	7.573531503	7.869751063	9.139298161000001	8.615478072	7.394410154	7.367514679	5.920672059	6.185065451	7.39398987	6.571585709	7.891716079	5.772900781000001	6.384887063	7.57792944	7.347698063999999	8.005316874	6.62400186	8.134699692	7.791274702000001	5.718243561	7.31506599	8.921518614	8.105756943	6.844772888	8.541892115	6.037477184	7.921450345	6.357382236	5.868101224	6.3606152289999995	7.2927706720000005	9.249674812	8.076054095	7.937017787	7.04868073	8.158530017999999
317	1552705_at	3.223534434	2.6884846839999996	3.3423201710000003	3.344361994	3.071930161	3.155458302	3.0554489069999997	3.673414029	2.803440063	3.125443937	2.7859686389999996	3.1000170110000003	2.905558923	2.839123485	3.110210312	3.11702023	3.0217256339999996	3.063796944	2.871697578	2.935862465	3.004795033	3.125360829	3.695141185	3.046269244	2.831797626	3.550755708	3.1545225689999996	2.8847920539999996	3.345878789	3.23292169	2.862764158	3.083354865	3.2763853860000003	3.326123695	3.509468221	2.9042001330000002	3.08841988	2.7547873060000003	3.4438454710000004	3.057943138	3.239386708	3.060505458	2.985149093	3.436835215	3.0866655130000002	3.324488702	3.753212018	3.312183323
318	1552708_a_at	2.888636286	2.9396930689999996	2.996276584	3.0363684710000003	2.862383501	2.8411764589999997	2.9093727119999997	2.925342969	2.937008215	2.927763104	2.907456831	3.0915788889999996	2.829301959	2.786885486	3.062743528	2.826314062	2.80095343	2.814447874	2.9851820489999996	2.542905185	2.83522546	2.9458388789999996	2.876039214	2.775383989	2.807978362	2.958446145	2.9974391139999996	2.9220532610000003	3.01850127	2.907456831	2.80981404	2.888519503	2.8428457810000003	2.931923621	3.03665599	2.866619603	2.8939121219999997	2.727492776	2.929035774	2.9066054919999997	2.850273177	2.915763707	2.8364950139999996	2.919343473	2.85397507	2.853432442	3.0024928510000004	3.0479321510000004
319	1552711_a_at	6.423667742999999	7.006734027	7.082736211	7.020449136	6.2554248679999995	6.41861385	6.434209415	7.515539133	6.763129531000001	6.547449847999999	5.82908007	6.246121673999999	7.437382382000001	6.00959705	6.281806057000001	6.245461635	6.178735473	6.335279331000001	7.216371915	6.48442058	6.150275965	6.39665287	6.29495196	6.0568611070000005	5.719173483	6.270040145	6.644596483	7.56435824	6.331464894	6.29082676	6.544181756	6.390727044	6.268513264	7.858687784	6.203521402000001	6.679006729	7.062805158	6.903579354	6.804882492999999	6.349918561	6.377757598	6.058036195	6.234703262999999	6.508158964	6.654370189	5.904605052999999	6.688019063	6.387476062
320	1552712_a_at	4.013096567	4.127562949	3.875709825	4.102017755	3.994237675	4.060351627	3.6979782639999996	3.852528683	3.9575598569999997	3.4603242310000004	4.096671654	3.951025398	3.9482636980000003	4.20515206	3.881029269	3.895009168	3.956936699	3.929299542	4.22484105	4.348954082	3.9654214039999998	5.795844897	3.880575988	4.638934289	3.744812795	3.930929302	3.8724257989999997	3.817703025	3.6422763039999997	3.9490633510000004	3.912600552	3.6280438139999998	4.3495199819999995	3.7091564160000003	3.804262188	3.867550637	3.701896575	3.4078543619999997	4.234188116	4.011594035	4.43986007	4.387865481	3.7231874719999998	4.249503436	3.6541332539999996	4.043102095	4.224801487	3.6038954860000003
321	1552713_a_at	2.9369169139999998	3.199837434	2.921686606	2.91896587	2.7986859039999996	2.795913581	2.9799123639999996	2.96601314	3.082775145	3.1229018689999997	3.016453537	2.987836969	2.9851820489999996	2.804602063	3.14546148	2.6453223919999997	3.120881349	2.8413166889999997	2.824576813	2.836549355	2.7795525519999997	2.762707639	3.003525559	3.118650913	2.8022666519999997	2.810018435	2.9517086669999997	2.798260978	2.826209856	2.874696988	2.637629059	2.948576455	2.9383689580000003	3.2466102969999997	2.910978202	2.912281081	2.921566323	2.932419157	2.791028723	2.988401734	2.9235484510000003	3.10742095	2.956904031	2.72093316	3.0638408860000004	2.931010933	2.657358701	3.1695044460000004
322	1552714_at	3.2956721960000004	3.1561401	3.041862132	3.178692863	3.2190177939999995	3.554175362	3.213462471	3.407581908	3.162437567	3.123286007	3.078002769	3.244824312	2.9851820489999996	3.485874443	3.196130384	2.9555095160000002	3.0206380439999996	3.199049842	3.445232481	3.280182199	3.121466771	3.881907125	3.1555611839999997	3.598161325	3.2221448880000003	3.247660986	2.9360134560000004	3.243006763	3.121466771	3.751679401	3.373026398	3.235131354	3.23563164	3.183367035	3.267914648	3.277246398	3.146064678	3.330846375	3.7855917530000003	3.2492370989999997	3.3349581280000002	3.1365844810000003	3.332949019	3.047105138	3.2273190560000002	3.3127648880000002	2.9187255089999997	3.137055942
323	1552715_a_at	2.809145203	3.0613753189999997	2.827341873	2.5982328580000003	2.817938761	2.539935217	2.7579689760000003	3.019431524	2.606154042	2.8648545789999997	2.448319327	2.7182342939999997	2.75786357	2.639331051	2.791288722	2.6212111819999997	2.65725439	2.55831803	2.444397633	2.667038821	2.795095652	2.703943747	2.717062204	2.6164925119999998	2.651091553	2.988964184	2.661158616	2.712184422	2.7187811760000002	2.7508445530000003	2.7508398169999997	2.7442052410000004	2.581588446	2.614922535	3.008596723	2.6930616360000004	2.823270951	2.670312234	2.678755787	2.873807148	2.609268761	2.775398655	2.7531453480000003	2.668484789	2.7219546969999997	2.813817243	2.713967208	2.627676068
324	1552716_at	6.438715687999999	4.89067369	5.31542898	6.600787443	5.106111535	5.499326301	4.773662115	5.418663375	4.55135392	5.450949734	5.665990448	4.521471591	5.653745677000001	5.544223483	4.800922615	4.929043996	4.581005802	4.810761724	5.139334807	4.838953909	5.085716801	6.029790606000001	4.963837121	4.529635644	5.547583782	5.402871677	5.747105765	6.122047552000001	5.457718535	5.010604244	6.063155265	5.783642282000001	5.042081868	5.053488678	5.043308092	4.90152086	5.204737378	5.388804526	5.547119899	4.989726108	5.224514797	5.220587043	5.310533252	5.243076106	4.593171549	5.833757414	4.844734322	4.937939469
325	1552717_s_at	3.6555202560000004	3.55821483	3.49644092	3.5456212860000003	3.3600747280000003	3.373009197	3.498774545	3.445940172	3.290425247	3.430171904	3.453952454	3.0471611569999997	3.47699238	3.4669280839999996	3.370611631	3.2559046210000004	3.564541685	3.575285767	4.2892815760000005	3.511602925	3.532326187	3.99369578	3.361431358	3.2565430660000003	3.1465183469999998	3.553460302	3.34296478	3.559177718	3.09009772	3.17688111	2.806285991	3.406406014	3.3075082080000002	3.614234155	3.4217862310000005	3.610199872	4.016199832	3.316791138	3.2775266519999997	3.443092908	3.70958195	3.4022087969999997	3.51643961	3.660322302	3.44004141	3.2268133939999997	3.024065923	3.4368179260000002
326	1552718_at	3.8944567639999996	4.110296818	4.757975036	4.468458818	4.316894255	4.2542276580000005	4.114616214	3.8748734469999997	4.319784402	4.436484364	3.8626700589999996	4.183883195	4.2088840869999995	4.023619032	4.373533351	3.9448823739999996	4.084116048	3.932667005	4.480351675	4.193561542	3.8470173069999998	4.266469279	4.136395476000001	3.445687253	4.214393333	3.7269635589999996	4.152921138	4.136137012	4.121688853	4.09176614	4.050598398	4.963841567	3.885796678	3.80131034	4.176474159	5.028341905	4.048546335	3.778713685	4.2360208219999995	3.7095803739999997	5.045403609	3.688033126	4.786961751000001	4.132999406000001	3.861952239	3.9632463939999996	4.0497907689999995	3.96151954
327	1552719_at	4.843559264	4.460713542	5.409707939	4.096229957	4.839732401	4.992277967	4.421719901	5.011299417	4.627454561	3.941700801	4.426367031	4.87610435	4.748893682	4.384139037	4.3691875630000006	4.637773042	4.881087502	4.147277143	4.270230452	4.573646267	4.3750898860000005	4.182046806000001	4.175726698	4.956750887	4.827063901	4.3233605939999995	3.6970679910000004	5.664493558999999	4.27184723	4.490210199	4.797124834	4.370891262	4.3064694160000005	4.500370472	4.226639932	3.8825188369999997	4.677889428	4.157156504	4.612203312	4.694711304	4.583568318999999	5.195923402	4.582019217	4.394445059	4.674968314	5.920056847000001	5.077429085	4.508596275
328	1552721_a_at	2.98940294	2.898008855	2.87089148	2.885713032	3.1018978269999997	3.2312419980000002	3.04284428	2.68508219	2.7421886580000003	2.86407884	2.684287767	3.101276535	2.8770351819999997	2.914014501	2.795699193	2.938777695	2.979407373	3.135640071	2.9347816630000003	3.10659478	2.9030720430000003	2.934544476	3.056496568	2.864562833	2.879644264	2.944190155	3.289148014	2.903797022	3.561105599	3.497154156	4.0091889169999995	2.841416353	3.1945960789999996	3.086489706	3.004122614	2.90324494	3.3316586089999998	3.1997119019999998	3.153924312	3.27196458	2.9715245539999997	3.2666055239999996	3.2126816860000003	2.979957598	2.937005149	2.772112864	3.419242723	2.773782094
329	1552722_at	2.888188	2.8465814889999996	3.078681117	2.7777674610000003	2.829181773	2.995556737	2.777478973	2.806972164	2.8173922869999997	2.964501953	2.523123714	2.8409910689999998	2.758887492	2.821579629	2.765520066	2.851577538	2.849168558	2.6381571580000003	3.1839494619999997	2.85054356	2.761500471	2.764809635	2.86604456	2.8578964960000004	2.640276067	2.849775277	3.0258636489999997	3.0088346880000003	2.736225293	2.996685232	2.792052786	2.893679389	2.694866215	2.8311785210000004	2.8202026289999997	2.714410875	2.519246931	2.7594289689999996	2.971024915	2.873938985	2.89376377	2.862975717	2.865413251	2.660246624	2.8471790269999997	2.678840501	2.748502885	2.620138361
330	1552724_at	4.015129991	3.410693466	3.7746893630000002	3.5948424869999998	3.7299758639999996	3.8016681169999997	3.555124451	3.6791974119999997	3.87797929	3.937075432	3.8663639310000004	3.689292427	3.729030902	3.525398825	4.141548646	3.897476782	4.212473	3.677181208	3.8962887999999998	3.7690195510000004	3.552895187	3.957002195	3.614715841	4.002337543	3.762512297	3.99433256	3.71886962	4.1231078210000005	3.794096665	3.917618595	3.777646892	4.019174348	3.9746209460000004	4.067950038	4.091462352	4.02105029	4.2167235530000005	3.750202797	3.939394024	3.610990826	3.830919326	3.9794207810000004	4.054263252	3.638851238	3.560734823	3.8501044010000003	3.449667427	4.109420997
331	1552725_s_at	3.1926295469999997	3.175144876	3.6704949589999996	3.3958568660000004	3.542323363	3.595463099	3.550320742	3.5320991680000002	3.3941764269999997	3.54842779	3.761682719	3.3107673560000004	3.504596585	3.2934354519999998	3.305843027	3.425945625	3.5688928160000004	3.386688818	3.283484333	3.543575257	3.243892737	3.456794515	3.665928183	3.2031130119999998	3.287380386	3.247523118	3.168284738	3.306250041	3.431432741	3.276101808	3.332508411	3.462343985	3.260670161	3.685716329	3.5604444369999997	3.213305436	3.181932759	3.116668054	3.515622379	3.321954616	3.310760524	3.386296836	3.2688113430000003	3.205218261	3.386688818	3.349104736	3.285458882	3.5931429739999996
332	1552726_at	3.408900312	3.394160041	3.507914112	3.44721343	3.4636881930000003	3.439803463	3.5465323730000002	4.185319121	3.31947929	3.510686049	3.5714589230000002	3.971579143	3.526562015	3.557483776	3.6017914269999998	3.69334791	3.3425183260000004	3.2702923060000004	3.448400965	3.647072222	3.24303678	3.425915767	3.572528379	3.4330174369999997	3.3629692860000002	3.892984092	3.448622427	3.7074312369999998	3.42439557	3.357135553	3.485333556	3.339924945	3.493965217	3.048797661	3.8465413930000003	3.4305065860000004	3.7629054089999996	3.259929514	3.7964828919999998	3.510661815	3.52763496	3.3324607160000004	3.3304295710000003	3.42994964	3.566537836	3.259945932	3.662523606	3.1119071480000002
333	1552727_s_at	3.293197676	3.762897212	3.2720856339999997	3.283147609	3.453150637	3.520456578	3.8530139230000002	4.6239468210000005	3.3085133589999995	3.997737036	4.430445586	4.749261175	3.5008071210000002	3.297562588	3.233577286	3.985737827	3.4736820689999997	3.195334702	3.69602841	3.6875931189999998	3.185409032	3.30847569	3.9128071760000003	3.5630941860000003	3.48007924	3.9902360210000003	2.958379807	3.1433242089999998	3.038326903	3.152527884	3.9472666989999996	3.066931058	3.450149253	3.032044734	3.708568948	3.864000295	3.583125936	2.674371867	3.77551901	3.870874553	3.103418385	3.3324607160000004	3.5926115610000005	3.194994571	3.2099716239999996	3.4862456610000003	4.768558937	2.945563605
334	1552729_at	4.954924311	4.984672269	5.493143099999999	4.778268661	5.06635289	5.043353651	4.786891139	5.361143813	4.881027795	5.09400652	4.761162409	4.668509088	5.775508887000001	4.808587054	4.960998709	5.01203483	4.617625658	5.316847771	4.930060726000001	5.331023688	5.320903849	5.334653338	5.351487024	5.384044266	5.053358986	4.848796452	4.685097975	4.851711271	4.640472746	4.588496936	4.960139473	4.880441641	4.754961012	4.8189628330000005	4.802643514	5.1447130119999995	4.808052919	4.841028407	5.111273182	4.962750048999999	5.343561181	4.985263095	4.848791412	5.051426775	5.071526056000001	5.195367202	4.794168591	4.812208926
335	1552730_at	3.555140852	3.612952949	3.72230017	3.601608466	3.623060712	3.835374134	3.64828289	3.76598979	3.5792233939999996	3.4662215389999997	3.538349593	3.5792233939999996	3.6972979919999998	3.548084582	3.8857472439999996	3.581668287	3.74716783	3.912822872	3.909066492	3.672702518	3.49638778	3.763323645	3.88114177	3.401082653	3.6235492639999998	3.873039944	3.781642345	3.7141474189999997	3.8375852580000003	3.8624209	3.4532490019999997	3.619748356	3.889065659	3.6627777839999998	3.71078496	3.9163326310000004	3.5722379760000003	3.528757352	4.018714279	3.666787466	3.75313167	3.707409883	3.766702528	3.569940337	3.6807061169999997	3.2611692430000003	3.777576762	3.723432297
336	1552731_at	2.7938713319999997	2.6472957480000003	2.851146491	2.8302577280000003	2.787663821	2.833444325	2.8591671880000002	2.794709723	2.8413166889999997	2.6700687519999997	2.8693984880000003	2.7602708369999998	2.904074671	2.8723811610000003	2.684214143	2.839180551	3.175144876	2.944172763	2.91540222	2.730104322	2.7680641410000004	3.073272715	2.8939504639999996	2.723917645	2.653850571	2.705959257	2.649889753	2.85232758	2.7393487660000004	2.858068691	2.680049906	2.650686955	2.773151028	2.715518318	2.631469127	2.7251597160000003	2.941913087	2.8220121369999998	2.996393622	2.679857681	2.842756277	2.821566677	2.810714706	2.756123702	2.865761605	2.79373961	2.694950805	2.697675764
337	1552732_at	2.700026279	2.6008435359999997	2.571277589	2.7276620560000002	3.6700728110000003	2.689612693	2.574598108	2.666442967	2.765520066	2.5692348430000003	2.600496853	2.748495548	2.518743536	2.904067678	2.649148098	2.822924908	5.410027072	2.823607172	2.706045612	2.700215502	2.852527447	2.871851146	2.569400321	2.620514919	2.756451928	2.789955383	2.741503325	2.769486112	2.7220924189999995	2.56509986	2.870711695	2.6241375330000003	2.684203419	2.696232249	2.668198364	2.714719174	2.789866697	2.57531385	2.701325062	2.652250069	2.792701365	2.687754267	2.7426787910000003	2.717029231	2.766235228	2.80306878	2.844628282	2.55665312
338	1552733_at	4.502415739	3.701784444	4.330679457	3.826948929	4.761504117	4.498816862	4.3011884160000005	4.036727793	4.431124416	3.857191625	4.036209385	4.126684546	4.197650801	4.436274011	3.868573182	4.6255240319999995	5.557477876	4.394692919	4.828135577	4.835792003	4.8897663	4.221401319	4.278741888	3.8906907339999997	3.5983277	5.05338812	4.187561326	5.278951655	4.646161017	5.1805903760000005	4.2003865110000005	4.641903617	5.700347009	4.450789813	3.4512663960000003	4.755867878	5.034677546	4.638138959	3.869288081	4.777930552	4.977242501	4.4261855510000006	4.829882665	4.600339157	4.9352373389999995	4.099054241	4.787411235	4.8658511110000005
339	1552734_at	3.080151349	2.945025123	2.9987731089999996	3.6473673860000004	3.5726783330000003	3.076407778	2.9117955660000003	3.2063088630000003	3.116349555	3.285463375	3.3351651739999997	3.093672241	2.959546557	3.4138888080000003	3.252704609	2.7929048780000003	3.1584244710000005	3.2071689589999997	3.4534990910000003	3.070497371	3.085009696	3.301568615	3.1298781069999997	2.9754766760000004	3.248822917	3.0747844310000003	3.129652875	3.8006755969999997	3.232980092	2.792971449	2.960869246	3.4098192110000003	2.914424395	3.388208403	3.024304378	3.1568046489999997	3.0991194689999997	2.993285205	3.162627337	3.182735687	3.008101359	3.006241681	3.159153125	2.853246253	3.039751935	3.407528417	3.1543541439999996	2.765389872
340	1552735_at	3.4616202680000003	3.420450783	3.460319384	3.239905995	3.60726351	3.672370475	3.662138825	3.5454273389999997	4.028690317	3.285293278	3.36757141	3.4493863289999998	4.100035996	3.3329545439999997	5.440715954	3.401177689	3.677457902	3.792233935	3.5304583889999996	4.56540144	3.81923903	3.4124609219999997	3.5165048139999997	4.803361214	3.3191136969999997	3.3346093789999998	3.3139023360000004	3.3603380830000003	3.722439729	3.7968357339999996	4.145086915	3.6481245789999996	3.7419001869999997	3.397525943	3.1297882639999997	3.225054708	3.785600029	3.39960739	3.4083407969999997	3.5118687489999996	3.180564146	4.149108681	3.46315504	3.1884494180000003	3.6732582369999998	3.4422463089999997	3.556057375	3.7335754989999996
341	1552736_a_at	3.290113222	2.887250375	2.586776244	3.228999095	2.876625792	3.07182503	2.932164408	2.990924777	2.828504577	2.781843672	2.984134946	2.935555859	3.02926666	3.000043558	2.964285757	2.8591306989999996	2.9765279419999997	2.750388412	3.037379163	3.0801919439999996	2.754964596	3.040412859	2.946249698	2.793326084	3.070155614	2.675672573	3.2045184260000004	3.009749965	3.340675947	3.188578298	3.229068404	3.068460377	3.13409161	2.9752983339999997	2.9314848	3.224754525	3.2794140080000003	2.758415382	3.3709883880000002	2.938715495	3.350395785	3.125445922	2.9539102369999997	2.812338317	3.0923335460000003	2.9765479189999997	2.616064648	2.706552611
342	1552737_s_at	3.2840118869999997	3.60381823	3.2434800860000004	3.672930301	3.338458988	3.246434549	3.251562158	3.262185389	3.614557623	3.521600836	3.680376841	3.3764658310000004	3.8182027730000003	3.627733557	3.13607622	3.247618148	3.04433302	3.469413779	3.100326517	3.536389611	3.70529868	2.9310886110000003	3.1287091069999997	3.594401144	3.329208017	2.938795855	3.032884257	3.1864478739999997	3.2907285930000003	3.206314785	3.0408896619999997	3.244497865	3.1881612489999998	3.4572791960000004	3.454835816	2.807694829	3.065792998	3.831097981	3.4786314010000003	2.9072206080000003	3.4644376169999997	3.04649235	3.1527484539999997	3.766948086	2.986452685	2.8607363080000003	2.9505940789999996	3.1012535
343	1552738_a_at	3.568279286	3.762298574	3.357630752	3.180593876	3.295501474	3.69917371	3.3142535910000004	3.1217558	3.32640745	3.288275698	3.460889467	3.6472868939999996	3.935210589	4.000182978	3.253673387	3.2278453560000004	3.4388339560000003	3.726768325	3.590544097	2.918590557	3.4397544960000004	4.057204196	3.72317444	2.850069744	2.933841249	3.7552350389999996	3.4061574969999997	3.109240875	3.152503999	3.5307445439999996	3.6272280969999997	3.435403107	3.330091224	3.701672622	3.9457293339999997	3.7393477280000003	3.9850243169999997	3.840360234	3.6601725010000004	3.276540635	3.640576486	3.678914241	3.352101135	3.914463646	3.522662491	3.4755938060000005	3.236918994	3.678810962
344	1552739_s_at	4.976391305	4.722710579	4.354858126	5.0109417810000005	3.937108525	4.709958847	4.766277216000001	3.5954105239999996	4.414180614	4.357986285	5.310198111	5.068624429	5.108690102	5.259268027	4.864917686	4.600046071	4.163211915	5.000627873	4.365540579	4.182871239	5.305749103	5.032207967	4.678624135	3.8833562999999995	3.641486558	5.212908688	4.288154559	4.395010967	4.2401780339999995	4.970781178999999	5.2725670110000005	4.0928273	4.698534423	5.299606923	4.629571671	5.193550578	4.829882665	4.846663011	4.987149487	4.147379815	4.753075057	4.404740609	4.454286982	5.328960686	4.320539179	4.616922543	4.768746408999999	4.912002281
345	1552740_at	4.489295745	3.522379565	4.279100531	4.168171964	3.559363292	3.827927505	3.648705739	5.2076032539999995	4.264634749	5.2560238319999995	4.060219137	3.909410968	5.01885708	5.320758583	3.806625335	3.820194201	3.104783477	4.292969938	4.41346159	4.096931433	4.544301112	3.305469397	4.413415805	4.308444614	4.34338949	3.3516795310000003	4.220648505	4.366052388	3.8219394189999996	3.9220250269999997	3.8810715260000004	4.4267274169999995	3.6666116680000003	3.9763107539999996	4.087515139	4.771170755	4.010157771	4.020147918999999	4.501747001	3.639245028	4.610408164	4.4681607230000004	3.9265243930000002	4.460879772	3.904540665	4.031576468	5.0067312710000005	4.343503367
346	1552742_at	5.451840835	3.470176772	5.753967335	5.359783216	3.442707486	4.683011136	4.244645588	4.63321835	5.852428756	6.12433878	5.165128402	3.686058857	3.110130135	4.334721057	3.813230442	4.932924691	3.3999530680000003	3.806164153	3.080473618	5.368614787	3.324698666	3.102172566	4.167251685	5.68242704	5.383277625	4.008298669	3.627528603	3.041369307	3.319959264	3.6714099360000003	3.509603611	7.1588921679999995	4.8411795	3.6045060810000003	3.464902281	3.859055877	3.1401586360000002	6.362786408	4.194783912	4.285378356	5.84842567	5.740131159	3.8223653210000004	3.547933678	4.318988209	6.322326789	5.014943267	4.948482438
347	1552743_at	2.750320145	2.7400784430000003	3.31450796	2.856137665	2.547116637	2.831690426	2.961468405	3.0069885210000002	2.739227665	3.00734433	2.987336951	3.05458894	2.9788998660000003	2.974503917	3.006250945	2.7098138030000003	2.8486253130000003	3.115665252	2.966044615	3.21085276	2.9764264010000003	2.955993798	2.899067263	2.9004455119999997	2.975651647	3.0018105719999997	3.0202157539999996	3.1897626010000004	2.701532792	2.7914075830000002	2.599637618	2.9084098739999997	3.008886172	2.801860586	2.738250999	3.39140416	2.911160237	2.723917645	2.9119612139999997	2.652250069	3.12152845	2.9917174760000003	2.958251489	2.727568673	2.739305075	3.0054102560000002	2.8218134860000004	2.8325285510000002
348	1552745_at	2.800544587	2.915714258	2.548819618	2.9566966289999996	2.9042707219999997	2.9126958999999997	2.877210582	2.778336809	2.9608620739999996	3.0910442710000003	2.8021971160000003	2.6286481459999997	2.9862265480000003	3.17054105	2.626805421	2.7407313230000003	2.600262735	2.857698821	2.7652615660000004	2.71068607	2.9586776930000003	3.132572548	2.797296989	2.89446319	2.994144165	3.455590765	2.645799829	2.884546458	2.8179433589999996	2.773219016	2.758719844	2.8497643239999997	2.872975528	3.14617772	2.755661921	3.0693871039999996	2.807052505	2.849895033	2.915426032	2.536768153	3.360713692	3.479387075	3.048189068	2.61471775	2.996287712	3.015190947	2.7779586380000003	2.865862271
349	1552747_a_at	2.640964996	2.663024068	2.706500562	2.728774604	2.691392627	2.552075208	2.604961477	2.637822503	2.482741182	2.652099135	2.631257635	2.586311002	2.547183724	2.652980388	2.6188876530000003	2.738463112	2.78959053	2.6019977659999998	2.750212108	2.7377033460000004	2.7292917660000002	2.800240828	2.680096969	2.4768830090000002	2.606774452	2.6884846839999996	3.017736329	2.715480948	2.412592638	2.616957372	2.5472920169999997	2.800695985	2.466734292	2.785428827	2.660611206	2.7054049	2.64675258	2.7582263080000002	2.586311002	2.635415292	2.5384040619999997	2.496245125	2.786529471	2.881095396	2.488114897	2.655542041	2.615349244	2.680706973
350	1552749_a_at	5.452819745	5.683306305	5.969362462	5.888503553	5.754035419	5.6549076860000005	5.920304927	5.982488321	5.551239118	5.751631681	5.912810502999999	5.8600292529999995	5.695939878	6.268498903999999	5.8728066839999995	5.38119678	5.696983067000001	5.772018776	5.734303565	5.738408799	6.002513158999999	5.649047259	6.1952752570000005	5.745221435	5.799830391	5.989808551	6.062777978	5.671190664	5.917970544	5.525953855	5.656827323	5.837523647	5.974711727000001	5.88992049	5.966559977	6.474562472000001	5.867435587999999	6.146148942000001	6.164532645	5.7317042879999995	6.136627736	5.730550646	5.815912885	5.831127135	5.83235988	5.751566121000001	5.785935307999999	5.9767714220000006
351	1552750_at	2.635075973	2.688184855	2.831250129	2.86686311	2.7867162789999997	2.9857727119999997	2.833076203	2.703061007	2.574946536	2.594912543	2.980879404	2.675351834	3.156951474	2.9686063060000003	3.012861608	3.0595272660000004	2.946632942	3.188265243	3.012014083	2.706054477	2.8082125760000003	2.824159139	2.677818583	2.5054685180000003	2.867060655	2.825075553	2.9852118410000004	2.697004531	2.850357227	2.596403886	2.68579983	2.7323232369999997	2.632048321	2.803015617	2.8367784310000004	2.93585819	2.580452933	2.6906765089999998	2.822410365	2.773151028	3.046894745	2.731179415	2.846227839	2.568249176	2.920435117	2.938192201	2.669535076	2.780734325
352	1552751_a_at	4.132908926	4.357214774	4.146944189	4.253279341	4.1639900999999995	4.030618758999999	4.2472116060000005	4.227613723	4.193735685	4.336612155	4.3250997060000005	3.977668178	4.219863988999999	4.400568964	4.5712586889999995	4.106516575	4.199170387	4.058626824	4.304386728	4.2681363910000005	4.171855531	4.1413156110000005	4.2380212880000006	4.090709815	4.5641461439999995	4.151875198	4.178277005	4.071771783	3.99065852	4.068713452	3.881656117	4.225427167	4.290239076000001	4.339293323	4.381417685	4.299319958	4.248705671000001	4.25611897	4.367578814	4.155266731	4.097222485	4.196756736	4.388451957	4.0329146730000005	4.300947986000001	4.171123494	4.045101399	4.1766657910000005
353	1552752_a_at	3.198822625	2.769605878	3.33562811	2.848326705	2.5979435730000002	2.9126958999999997	2.976665298	2.8714629169999997	2.614234668	2.8873037210000003	2.879237681	2.980549908	2.787597994	2.7961061710000004	2.8038096439999998	2.923530453	3.070166098	2.720459192	2.90318106	2.900974407	2.829767172	2.89500936	2.885725181	2.793326084	3.1600049	2.827551735	2.870872285	3.06832174	3.0636540439999997	3.0693866610000002	2.715607375	2.900974407	2.881955392	2.765645019	2.73440393	2.97436449	2.81569749	3.0151204989999996	2.841053676	2.729875515	3.030747385	2.849916991	2.782446603	2.644267639	2.877765596	2.825947759	2.8876527480000003	2.67968257
354	1552754_a_at	2.654605804	2.7438880460000004	2.968373708	2.5764524719999997	3.402354153	2.784172994	2.8348386110000003	3.0229544410000004	2.619829945	2.672852562	2.751980937	2.785939059	2.7705685489999996	2.470557275	2.88741419	2.9121578969999997	3.491807275	2.706326315	2.73167169	2.568975322	2.845521928	2.851792703	2.7960299089999996	2.625150407	2.77120823	2.784172994	2.7057251780000002	2.580097896	3.007364522	2.595189515	2.721034219	2.702441593	3.553073219	2.647422913	2.790554677	2.7077323260000004	2.7761698630000002	2.8979223419999998	2.8484313930000003	2.4935781280000002	3.4084115319999997	2.9326246769999997	2.403202521	2.863210656	2.9705259969999998	2.755040396	3.467665005	2.8385838839999997
355	1552755_at	3.570115655	3.710480318	3.736829689	4.151880806	3.659277944	3.8681358410000004	3.2582574760000003	3.3985326160000002	3.076012726	3.346384724	3.2544644560000004	3.0595418989999996	3.5394997110000004	3.39060494	3.276137051	3.109597781	3.340790152	3.343263051	3.666260022	3.27022442	2.9960312030000003	3.6223929760000004	3.372367595	3.361884762	3.27498419	3.4525357389999995	3.298435	3.2871666360000003	3.4811196339999997	3.401336933	3.2782759539999997	3.0595418989999996	3.42079377	3.1434471439999996	3.8017211719999997	3.177619279	3.7149519719999997	3.171560566	5.289882044	3.331079294	3.313913426	3.462923768	3.17992481	3.16218711	3.069031331	3.899849042	3.695308615	3.2598489560000004
356	1552757_s_at	2.727442673	2.8706015839999997	2.774156526	3.049058816	3.041526347	3.17239513	2.842550552	2.8844462710000003	2.869602214	2.7590497889999996	2.898500705	2.834301825	2.664523402	3.0265694610000002	2.807514564	2.818619881	2.699750465	2.859773785	2.91363152	2.870879102	2.908286452	3.0574129689999996	2.949329587	2.8118807660000003	2.94859583	2.9384664480000002	2.91363152	2.918976588	2.9171138	3.18970873	2.616064648	2.731957352	3.091555511	2.8131322560000003	2.711331013	2.987653397	3.071052957	2.9337695960000003	2.904939133	3.054788097	3.07426351	2.6042389409999998	3.128000076	2.740743905	2.777968669	3.159524759	3.005300681	2.9191997030000003
357	1552758_at	2.789596178	2.9648302510000004	2.740367858	2.70346036	2.976310668	2.751764555	2.773660131	2.807514564	2.9649491310000005	2.8309315230000003	2.809268654	2.9013979389999998	2.820502495	2.7272637260000003	2.8525035310000004	2.701768678	2.8181373869999997	2.68380469	2.81695568	2.849727763	3.068467239	3.081575693	2.622359619	2.8278941910000004	2.7674608860000003	2.8638756919999997	2.712556792	2.969100132	2.909716323	2.711473537	2.709274852	2.859627675	2.863477502	2.946821097	2.566679076	2.840951599	2.781532553	2.803881365	2.925607738	2.8082744739999996	2.941955772	2.7429329730000003	3.152266172	2.713211114	2.888474383	2.84454758	2.783050082	2.739309509
358	1552760_at	2.843233217	2.982605345	2.951509904	2.876796863	2.943362858	2.997604124	3.055407652	2.883500986	2.8393906710000003	2.712450016	3.1162368380000003	2.935548535	2.860604121	2.970223238	2.823807639	2.9177859280000003	3.136141713	2.8281381939999997	2.771269145	3.3060528610000004	2.985354053	3.5561950510000004	2.643439079	2.793326084	2.7271947969999997	2.844801177	2.832944871	2.909488907	3.201429168	3.0906089519999997	2.878412279	2.651914454	3.606588795	2.87387512	2.757953683	2.9231439010000004	3.402173219	2.582410963	2.707810433	3.0839218760000002	2.883202895	2.8354277210000003	2.9633008760000004	2.850219216	2.797486333	2.8635284860000003	2.875301115	2.70970569
359	1552761_at	4.6182443939999995	4.692246128	5.105474423	4.820198095	5.050279632	5.374111742	4.790937038	5.294345852	5.374574312000001	4.98012384	5.397851022	4.785419145	4.758635532	4.749232742	5.038679356	5.16753543	4.6719399710000005	5.546958071000001	5.055627106	4.807876482	5.60340906	4.843956927	5.1284316830000005	4.668273724	4.686369769	5.012877265	5.133484477	4.832944365	4.66419965	4.587174552	4.497388072	5.269783326000001	5.007159338999999	5.964878986	5.404112538	5.983282214	4.59026135	4.651296127	5.184605021	4.955147301	5.845856025	4.608288267	5.095321134	4.836222512	4.792624674	4.687131954	4.660124445	5.045003988
360	1552763_at	2.645559713	2.757576021	2.6453223919999997	2.63923373	2.759345445	2.8052612389999996	2.795745508	2.8325829739999997	2.919611447	2.659018534	2.6509608680000003	2.761121171	2.761121171	2.550378752	2.6015746859999997	2.634956935	2.846396848	3.0238660339999996	2.808911727	2.691168737	2.723105908	2.521791313	2.816141431	2.789412158	2.79617075	2.571667363	2.784218777	2.495757063	2.942055625	2.7187706069999997	2.850734301	2.412824517	3.015525807	2.804164188	2.839888942	2.782838245	2.655816258	2.9157496469999997	3.0305109089999998	2.68310502	2.662645534	2.7782740830000003	2.535192495	2.52950615	2.668767828	2.508555252	2.7485217110000004	2.5702781669999997
361	1552765_x_at	3.0995685510000004	2.927469657	2.9070378760000004	3.192717277	2.651572371	2.888158568	2.8214394589999996	2.923369746	2.844550735	2.887195624	3.065594673	2.969536562	2.713043522	2.704418552	2.593061603	2.892297185	2.826792147	3.155575362	3.4220577619999997	2.9971135419999997	2.7779586380000003	3.1906716289999997	3.140414625	2.976234934	2.828203868	3.158135029	2.94063617	2.748191041	2.897034623	2.769605878	3.0731661860000004	2.824845862	2.9181204530000002	2.8744218810000004	3.0024942869999998	3.2596795039999997	3.0072513360000004	2.76194165	2.61668758	2.827994641	2.929579664	2.816706552	2.640776289	2.9702020960000004	2.897168854	2.556879619	2.752797725	2.7689263769999997
362	1552766_at	2.667454283	3.0021512919999997	2.971305185	2.571082429	2.815351657	3.008895276	2.631903658	2.917616957	3.2923663260000002	3.07573979	5.829423801	3.115705773	2.5548927359999998	3.080472648	2.250429853	3.405073634	2.514506824	3.080683343	3.4412772169999997	2.8600381560000003	3.323628404	3.4944751430000003	2.689532643	3.8882630939999996	3.6056565610000004	2.5414873680000003	2.8386384689999997	2.750794361	2.871931379	2.84058325	3.0524794460000004	2.590715735	2.567280734	3.676257661	3.0723046189999996	2.9070063110000004	2.963840906	3.286292193	2.435977947	3.287422755	2.670340089	2.702483416	3.164736376	2.576623783	2.375858833	2.435977947	3.106644218	2.54288705
363	1552767_a_at	7.649440918	8.435126725	8.149897947000001	3.8361901730000003	7.133687365	7.55397976	4.427440493	7.9813612329999994	8.309822012	7.501653211	10.35461565	8.541206286	3.975207708	8.070525895	3.5614057569999997	9.004240486	5.005152947	8.293920937000001	9.103895994	8.119579128	8.340549549	8.651648241	4.46271245	9.244553018	9.053051073999999	4.046620958	6.734124187999999	3.315230394	8.053557349	7.950596762999999	8.389333953	6.095980225	3.95925618	8.486458594	7.890716337000001	6.915907157	8.589018733	7.922151114	3.70303973	7.928839967	4.31658419	3.5882983239999997	8.351415418	4.180309084	4.190491036	4.1643316310000005	8.407206752999999	3.6873823089999997
364	1552768_at	4.715867845	4.497646863	4.8845567139999995	4.68725477	4.51050462	4.583104134	4.667061741	4.46866804	4.358388511	4.29578381	4.7997945710000005	4.032478076	4.618171084	4.49686877	4.244654828	4.43378705	4.585172546	4.498891297	4.957160049	4.79592809	4.536946665	4.284167691	4.354940554	4.473856718	4.640330691	4.6056463469999995	4.614255184	4.4365047419999994	4.645849286	4.445629239	4.145086915	4.580584986	4.482425766	4.748117697	4.5187528310000005	4.777015272	4.599147315	4.664275281	4.700429385	4.0432699	4.57311614	4.467964028	4.517025101000001	4.47578402	4.515506145	4.487812536	4.212020145	4.331440574
365	1552769_at	3.982611068	3.96716628	4.2828744930000004	4.7648199380000005	4.19996274	4.239714994	4.136188758	4.1098089710000005	4.244645588	4.025696911	3.900558306	3.792878291	4.3201521419999995	3.99393839	3.947056592	4.051963819	4.247534194	4.260506338	4.213714267	4.029523422	4.008583693	4.253311677	4.281958848	3.7520725639999997	4.134642813999999	4.273479285	4.01243265	4.44669348	4.153117032	3.987808958	4.04544926	3.875786778	4.090466602	4.143966302	4.088912302	4.207911641	4.268335877	3.9558517589999997	4.227941408	3.840066778	4.396395388999999	4.104218813999999	4.210627354	4.097875697	4.016760498	3.939588875	3.8618597880000003	3.91467193
366	1552770_s_at	3.535786295	3.157464146	3.576374945	3.0446705780000003	2.781339565	2.826881634	3.811560043	3.195912251	4.111460815	3.419018266	3.141525816	3.1667962530000002	2.890900265	3.5950944380000003	3.2043405610000004	3.040418856	3.0997851969999997	3.0358958910000005	2.654233791	4.474059295	3.4060911469999997	2.958454891	3.0365874930000003	3.4306915239999998	3.329208017	3.068510856	3.0527515939999996	3.010209759	3.2194975869999998	3.0629790210000003	2.922012816	3.161108342	3.0855553789999997	2.556616493	3.1487075539999996	3.183936079	2.782280925	3.0830078610000005	3.1549838410000004	3.1765699589999996	3.4842883889999996	4.126227138	3.170669707	3.3044089389999995	3.0516445969999997	3.1653169930000002	3.36487193	3.521969709
367	1552771_a_at	3.026522645	3.2524774880000002	3.133064814	3.01383672	3.081933864	3.2065092610000003	3.0047687169999997	3.1058586289999996	2.9331860919999997	3.172951223	3.168187248	3.034736645	3.145057933	3.18464627	3.250192614	3.5739275910000003	3.11925731	3.20689093	3.268116151	3.156693665	3.041642608	3.053610612	3.319183305	3.171788732	3.0977868760000002	3.427725222	2.9396261960000003	3.388195928	3.055799558	3.1101754169999998	3.38692877	2.978843072	3.145765331	3.083173172	3.219779504	3.2373772030000003	3.518269821	2.775136653	3.2577877839999996	2.691787668	3.196632722	3.066469165	3.433459498	3.066656463	3.214571126	3.1280887930000003	2.58834578	3.04630089
368	1552772_at	2.8199525430000003	3.134497337	3.40636636	2.996478099	3.319085205	2.7958806469999997	3.0923971989999997	2.860484977	2.897142395	2.7570184089999996	3.068364135	2.9510776969999997	2.8568316030000003	3.356873626	2.930504064	2.822843067	2.847209005	3.140220582	2.964191679	3.024540897	2.996368033	3.0337624069999998	3.0471436360000004	2.79970573	2.9121230739999997	2.8575861380000003	3.6291881239999997	3.008304728	3.130245902	2.642789028	2.789596178	3.0353656239999998	3.1166276839999996	2.965584026	3.231272705	2.9877240360000004	2.961772383	3.181037962	3.118149882	2.897925083	3.006052374	2.876866932	3.629499047	3.02753136	2.681530359	2.852070704	3.233222964	2.954340091
369	1552773_at	3.560138317	3.20455198	3.1545311710000004	3.098431708	3.29702372	3.07295182	3.206078577	3.286719094	3.0098982480000003	3.2053188230000003	3.056653119	3.320084942	2.9953915330000003	3.0713123419999997	3.5661182539999996	3.089134356	3.3866906930000003	3.328516128	3.29849593	2.992822363	3.412813388	3.250902001	3.4257105489999997	3.0552736830000002	3.157258588	3.085362719	3.38517816	3.1314076739999996	2.977022585	3.192575137	2.8900538019999997	3.037503247	3.299509972	3.05615529	3.4049830360000004	3.159204685	3.277511143	3.2655670939999997	3.3169655089999996	3.182863684	3.258177682	3.067395508	3.399610648	3.244123992	3.141455653	3.046424011	2.95304146	3.261143297
370	1552774_a_at	4.084670265	2.9847494269999997	4.061598491	3.0904374989999996	3.31083835	3.010076614	3.865262725	3.616587398	3.8052418489999997	3.843211713	4.165375208	3.661561919	3.739556646	3.626000458	3.830806436	3.411835035	3.6875876439999997	3.307448366	3.322230072	4.449761868	3.571115704	3.973983698	3.343971343	3.4833830480000003	3.676019011	2.988964184	3.683959251	3.1040686589999997	3.640123156	3.785108754	3.334205293	4.308263404	3.4948915439999997	3.4643981680000002	3.8418873419999997	3.605426299	3.068502136	4.326903445	3.7521471689999997	3.608651355	4.379928103	3.473905181	3.92819012	3.6164885260000004	3.496898776	4.3817652339999995	3.374817055	3.640539285
371	1552775_at	3.1454865360000004	3.350209618	3.5329574160000004	3.419940163	3.4203455089999997	3.482473852	3.596465825	3.726450864	3.795257872	3.710487072	4.29491162	3.863308801	3.499816814	3.2711530030000002	3.6387246760000003	3.6074904	3.14339773	3.801996561	4.051974695	3.3924942319999998	3.620426296	3.919517589	3.4788939310000004	3.597122255	3.514773963	3.5930984610000003	3.71996416	4.029041435	3.629506738	3.383961411	3.511602925	3.669085258	3.545063842	3.585839515	3.770369806	3.847906093	3.7987310869999997	3.948545026	3.933472299	3.73109463	3.5435447	3.654527587	3.301832301	3.55952797	3.610244775	3.922971677	3.3520389180000003	3.484119526
372	1552777_a_at	3.0383060860000004	3.2071123630000002	3.0549397939999996	3.186902185	2.81985284	3.241453832	3.234136695	3.0649676539999997	2.907930902	2.9131051539999997	2.8955282980000003	2.7480114010000003	3.385401649	3.056348284	3.281394297	3.3721017019999997	2.8220121369999998	2.856323761	3.0342428089999998	2.9411525910000003	2.971457468	3.288989467	3.142955768	2.922941868	3.2218141589999996	3.1842130419999997	2.901332762	2.739834095	3.2173738480000003	3.13662424	2.755410535	3.0156891210000003	3.128837098	3.04236023	3.10531112	3.162658144	2.719992762	3.147630417	3.167587933	2.81588891	3.2439045610000004	2.5899254330000003	3.235344722	3.2330661519999997	3.1214747689999998	2.870967681	2.822607798	3.1816640069999997
373	1552779_a_at	2.751183937	2.569883349	2.80792834	2.8241626	2.65886828	2.651963756	2.628746386	2.677119791	2.503709539	2.580930467	2.601094659	2.476615573	2.6239598219999998	3.1101241219999998	2.8980171710000002	2.57798458	2.3745781580000003	2.976312282	2.976430422	2.704853364	2.8168397389999997	2.792123106	2.71608672	2.5161883080000003	2.572387385	2.744271385	2.615041733	2.66053419	2.720394665	2.555548328	2.7239937910000003	2.609955092	2.571291694	2.434498922	2.665954341	2.57192159	2.79756119	2.9301426210000003	2.7958806469999997	2.562091386	3.1145595989999997	2.670295115	2.650087843	2.4432863719999998	2.661612431	2.785875612	2.6656026219999998	2.823279939
374	1552782_at	3.4844584889999997	2.8971651960000004	3.5758909219999997	3.1966536430000003	3.3776175680000002	3.0234844730000003	3.3174760780000003	3.017716842	4.1868673439999995	3.25757948	4.048433255	4.569643076	3.2811172269999997	4.3968151660000006	4.29261578	3.3283922980000002	2.770101737	4.142347621	3.072794659	3.982855059	4.1048149039999995	3.141636292	3.862632014	3.2106939260000003	4.334581498	3.3642164689999996	3.52611577	3.5798422469999998	3.701903174	3.098682217	3.6821070889999996	2.864203398	3.130525048	3.1086397519999998	3.37640983	2.782838245	4.1036533330000005	4.84908397	3.046465328	3.309013512	3.909994619	3.578409549	3.022884339	3.280653982	3.629000436	5.288879719	3.5130456760000004	3.191406553
375	1552783_at	2.834721793	2.675000706	2.4599408019999998	2.715598349	2.683017963	2.8809550369999997	2.5816128480000002	2.565621904	2.768329755	2.5566198719999997	2.607408791	2.775960717	2.9397325519999997	2.9036942710000004	2.8096298980000003	2.825068841	2.645090825	2.825704575	2.742166205	2.5613326919999997	2.626013687	2.497836122	2.5845542480000003	2.635052247	2.820972756	2.797296989	2.804111962	2.548752688	2.562788866	2.7264651619999998	2.515836701	2.6610921380000003	2.6227135219999997	2.7349756939999996	2.653469864	2.65704348	2.619380121	2.856938444	2.548081904	2.612264181	2.682871746	2.725658643	2.609984867	2.768794184	2.4269896440000003	2.532457831	2.7325091410000004	2.794133417
376	1552785_at	2.840377256	2.8598593689999996	2.78232424	2.846075172	2.8151368999999997	2.803738024	2.8657845039999996	2.787888544	2.72913906	2.9100226960000004	2.555257932	2.8103334689999997	2.767146355	2.818619881	3.050558197	2.7979208680000003	3.288489728	2.877458062	3.1287178860000004	2.911262153	2.72575022	2.820708357	2.802248674	2.64156548	2.7461479030000002	2.748747673	2.9134422260000004	2.70776543	2.7213090939999995	2.8768924289999998	2.615449877	2.681725045	3.0701064239999996	2.79122135	2.9092030460000005	2.649765615	2.916839248	2.537433102	2.956031538	3.1985977460000004	2.843408633	2.8237034480000003	3.423869515	2.820708357	2.71677304	2.750474543	2.869539595	2.7647868910000004
377	1552787_at	3.7061875680000003	3.2777184580000003	3.5890597680000003	3.69557024	2.913289437	5.24877293	3.83050672	3.929683624	3.4461926710000004	3.407787687	4.474970982	3.745723902	3.9810018539999996	3.4806582919999998	4.509326334	3.8899987819999997	3.0206380439999996	3.6669959999999997	3.74092242	4.189404551	3.47500753	5.150959308	3.9984378310000004	3.411835035	3.9803866639999996	4.331544807	3.5914080000000004	3.5719090369999997	3.459164706	2.9684245110000003	3.239438657	3.8313111369999997	3.4298344039999997	4.835016916	3.580472131	3.505205337	3.537036492	3.504940366	4.155462855	3.358708594	3.737947881	4.12271371	3.4883793219999997	4.080296774	3.608868928	4.033314143999999	3.660358814	4.020023512
378	1552788_a_at	4.284420797	4.5261937	4.999056698	4.666274432	4.251821649	5.347958516	4.515396625	4.463066748	4.574419965	4.795166796	4.596956194	4.759168699	4.556904598	4.664777891	5.186466086	4.091204381	4.271616202	4.648593632	3.916957977	4.26646148	4.357919367	5.0539001589999994	4.782776913	4.327712068	4.365385986000001	4.798151337	4.700810665	5.261952462	4.444733502	4.304576818999999	4.096931433	4.554485153	4.512078456	4.862682627	4.576248786	4.70655898	4.2989388239999995	4.175549018	4.802226921	4.301378076000001	4.325014144	4.6399797089999995	4.696096765	4.9616919269999995	4.555856346000001	4.83452441	4.665961107	4.448251762
379	1552789_at	5.936859462999999	4.915958933	5.108655375	5.030620191000001	5.1171890939999995	5.024401824	5.712105443	4.725977939	5.155580866	5.732802273	5.397113335	5.563582337000001	5.054756009	5.182410072	3.78824838	5.021950288	5.761852052	4.579409887	5.389934512000001	5.239696891	4.578611007	4.299135397	4.732815793	5.7364500739999995	5.315003453	5.219376365	5.348636719	5.20042028	5.55273731	5.039988193	5.121527628	5.427179785	5.369305467999999	4.386713735	6.56263914	5.209752311	5.291026754	5.8448693689999995	5.243371365	5.70508973	5.45301351	5.035831856000001	5.580706786	4.729054517	4.417935742	5.75469015	5.636510903	5.0337021019999995
380	1552790_a_at	8.742292469	7.332071905	8.248048545	7.928839249	7.874170085	8.0396036	8.808838159	7.4092479010000005	8.071050167000001	8.801273599	8.080308588	8.672428306	7.703681522	8.097701678	6.691411112000001	7.494052366	8.726542154	7.149900985	7.720559799	8.600440288	7.211860048999999	7.03985324	7.826719408	8.555794752999999	8.373732992	8.401061912000001	8.502605736	8.053982343	8.980678642	8.038912732	8.077431257	8.419041896	8.267830619	6.95329957	9.365888734	8.397889182	8.107352918	8.970157387	7.797930217999999	8.374293151	8.653097564	7.96427158	8.567534839	7.513041115	7.485873392999999	8.857177473	9.019908714	7.843122928
381	1552791_a_at	2.904170543	2.9851820489999996	2.727732819	2.677338056	2.865510071	2.947518273	2.580573732	2.913499602	2.86870937	3.0871804010000004	2.790741824	2.961047756	2.716257531	2.843877685	2.871953359	2.644399839	2.66971584	2.725841158	2.961089402	2.8600381560000003	2.735135765	2.771791108	2.7110909	2.54196701	2.805085178	2.680930461	2.8760019	2.694378268	2.880917863	2.68505794	2.87606617	2.7958806469999997	2.686944939	2.679966294	2.761537885	2.782838245	2.911160237	2.735806047	2.747601234	2.610564758	3.1534522189999996	2.74133654	2.64623431	2.853246253	2.7596785639999997	3.138190049	2.722315472	2.763960876
382	1552792_at	3.1434471439999996	3.65111186	3.269668481	2.7722423	3.082680512	2.954747277	2.849389817	3.2708581660000005	3.141378903	2.978656412	4.115742998	3.501990371	3.758134459	3.187027483	3.3005342389999996	3.008642683	3.122821238	2.9226196489999996	3.654023201	3.029222987	3.097319268	5.192803411	3.16656399	3.118583375	2.9524274960000003	2.653281474	2.882431146	3.706599826	2.9870018430000003	3.6028769730000003	3.132353633	3.021253792	2.917915603	4.322225379	3.066172188	2.771077698	3.078938227	2.8091847160000003	3.287098535	3.0206562439999995	3.05471978	3.017241873	2.94458736	3.202227844	3.020175788	3.002370495	2.941321939	2.918596533
383	1552793_at	2.873124704	3.102299603	3.023661399	3.35006401	3.2238419119999997	3.138308709	2.992888091	2.993836055	3.055175083	3.414581998	3.166901053	3.1342952719999997	3.0689071230000002	3.0449873569999997	3.269120997	2.948240192	3.277015992	3.2234077819999998	3.065960062	3.1371420760000004	3.148665233	3.4558461360000003	3.199269971	2.743639191	3.291293754	3.0652466769999998	3.131244535	2.831690426	2.9652864219999997	3.2324822710000003	3.110025235	3.2373029410000003	3.1371420760000004	3.063125315	3.115615062	3.4183061169999998	3.2602513269999998	2.765859578	3.144990698	3.089419992	3.05703704	2.986110975	3.227717036	2.916215025	3.0609561000000003	3.0572279119999997	3.1001639310000004	3.163339366
384	1552794_a_at	2.74133654	2.994284444	2.902080386	2.986098653	2.985096835	2.7958806469999997	3.505608594	3.140999258	3.1782766	2.978656412	2.857357332	2.848795483	2.83961127	3.074544789	2.6562208	2.81420471	3.138311223	3.131922851	3.22419697	3.17511679	3.1042337439999996	2.947777157	2.8260817869999997	2.947942607	3.236645672	2.8520489610000004	3.03910269	3.7401410289999997	3.01868934	2.960318604	2.785831523	3.17679132	2.827903001	2.602696425	2.736986737	2.976658304	2.945429663	3.4557416539999997	2.902221776	2.718425416	3.034734212	2.8850097000000003	3.081543178	3.079003245	2.606774452	2.973498118	3.537973705	2.562538892
385	1552796_a_at	3.108237581	3.081634181	3.229161005	2.969335932	2.990004631	3.109626317	3.277884626	3.193865423	3.143122267	2.969918785	3.281795158	3.2302342810000004	3.060667545	3.297562588	3.276422092	3.0832904230000002	3.090923026	3.2176153	3.271159345	3.020424266	3.191211744	2.964940855	3.1720210630000003	2.940528058	3.399139512	3.205717383	3.173417593	3.1765317060000005	2.992405513	3.032148657	3.197940365	3.3660038	3.149721167	2.912440175	3.086739469	3.625250022	3.071143829	3.015489727	3.246414816	3.069775729	3.105784401	3.1816631839999996	3.258760048	3.120337306	3.132454572	3.0695673410000004	2.958738453	3.285422697
386	1552797_s_at	3.944941855	7.616443319	3.316621272	7.676012122	4.948750597	6.103883429	4.484438151	8.744656961	7.178642342000001	6.175452883999999	6.096271453	6.007404692000001	5.8598477760000005	5.4067638670000004	8.840312517000001	6.214524513	2.9474946660000003	5.118972158	3.797626287	4.377268522	5.253310492	7.173270489	4.575368494	4.069290658	7.067263737999999	3.5467683739999996	7.998261163	3.4097969310000003	5.393746871	6.095361606	8.328081163	5.901315286	5.565662744	3.594085611	5.299905438	9.836867699999999	4.717939063999999	5.461186904	7.010577433	4.036061844	9.533759485	3.611246349	5.353067541000001	4.022788178	7.328039142000001	5.8418798370000005	6.189031652000001	5.1982273580000005
387	1552798_a_at	5.562350978	5.045038271	5.040170332	4.98181723	5.578555137	5.330035221	4.918004493	4.850175415	4.712306768	5.511435195	4.27121419	4.8416282939999995	5.261475539	5.35822008	5.788275306	4.848321101	5.885565781	4.921153059	5.005894302	5.534176939	4.919817855	6.306100245	4.974214905	4.554134641	4.593048901	5.265388069	5.615357972000001	4.467706153	5.456255444	5.29012688	4.837543897	4.644990943	5.034607581	4.842691889	4.930060726000001	4.493336683	5.48930218	4.586979244	5.8706728770000005	5.511306943999999	5.133892278	5.161950097	5.514237656000001	5.880850701	4.359666292	5.161270238	4.828671904	4.6331217460000005
388	1552799_at	3.5209880630000003	3.6032299389999998	3.3206396419999997	3.469863887	3.2174092389999998	3.3546080910000002	3.349115097	3.633279564	3.065781373	3.559160486	3.714286102	3.4573832689999997	3.561511525	3.370242497	3.6949603769999997	3.4233500310000005	3.547020758	3.461883442	8.82147293	3.559037128	3.3848420810000004	3.440684394	3.552621377	3.339370385	3.47449439	3.416548155	3.24191997	3.53216659	3.248366073	3.419347994	3.325829328	3.443254895	3.324007799	3.319447175	3.6339711930000003	3.288226163	3.578006639	3.209397011	3.751267856	3.285823942	3.7724375310000005	4.17133381	3.5075049469999997	3.314606883	3.4788024980000003	3.411799535	3.419244659	3.37141195
389	1552800_at	5.2615878910000005	5.425371256	5.10559954	5.632758827999999	5.578715756	5.471497884	5.440089952	5.462964304	5.3728413029999995	5.3295477589999996	5.636057849	5.392194505	5.3243209689999995	5.262299473000001	5.895189268999999	5.357424566000001	5.155393195	5.454308285	5.604295239	5.505734331	5.293147177	5.29967708	5.581898282999999	5.086714068	5.514688071	5.227530337	5.3579624180000005	5.459265877000001	5.412248042000001	5.448169847000001	5.119990095	5.600701269	5.476318387	5.299976292	5.298545086	5.467102424	5.43178991	6.069275749	5.208625639	5.515705164	5.45954926	5.207995031	5.190762502	5.283882531000001	5.34709507	5.530514417999999	5.072785213	5.423592826
390	1552801_at	2.560975197	2.834913251	2.8645832689999997	3.083707431	2.6910304660000004	2.804965119	2.71843333	2.683567984	2.564561271	2.926925989	3.1377227580000002	2.9946957289999996	2.646038674	2.74301457	2.8645413619999998	2.778384066	2.720787698	2.770446875	2.851359628	2.748876038	2.984653254	2.832991022	2.8208666030000003	2.728305648	2.831571617	2.870879327	2.983788038	2.770692695	2.876967286	2.619505046	2.571154256	3.011733343	2.752388121	2.481637704	2.7643410260000003	2.9646902660000003	2.638748231	2.7950097819999997	2.549193797	2.8958243880000003	2.967907025	2.901349865	2.8826716269999997	2.776577965	2.8668272569999997	2.86725396	2.632287438	2.76766792
391	1552803_a_at	3.04677881	3.1496935930000003	2.9070378760000004	3.0221695860000004	2.8108205610000003	2.7981338210000004	2.857989332	3.010488833	2.5598343740000002	3.242523551	2.9338355110000003	2.868837208	2.9390887119999998	2.939860398	3.3566341989999997	2.78414853	2.821543708	2.916208408	4.054630426	2.925195721	2.9829812689999997	3.323082298	2.923008831	2.807729834	2.991809773	2.85853318	2.829255108	2.83526289	2.8809188389999996	2.703440155	2.616060629	3.071930161	2.730782253	2.9355827160000003	2.471819389	2.7410979789999996	2.8843778469999997	2.552781291	3.2238870410000002	2.691787668	2.89456246	2.9873121819999997	2.790926222	2.826392832	2.7164226960000004	2.92260277	2.7945586710000003	3.049552593
392	1552804_a_at	4.3264501730000005	4.54249441	4.8225044210000005	4.499193636	4.462133505	4.638376898	4.673607618999999	4.474770363999999	4.4080234439999995	4.626846743	4.515209727	4.091179806	4.96572382	4.594691305	4.91544326	4.397281841	4.300039344	4.792462049	4.492225215	4.273126067	4.607193088	4.681432408	4.562068652	4.05271117	4.657467615	4.6385593	4.749645168	4.866855561	4.591024729	4.1710453780000005	4.391230795	4.371351375	4.55202726	4.431722612	4.67048581	4.7714204339999995	4.58792165	4.209932171	4.524111421000001	4.202772145	4.25982243	4.22801301	4.708744663	4.468501917	4.440750713	4.667850863	4.243389282	4.368792766
393	1552806_a_at	3.447639863	3.6797719339999997	3.6537824760000004	3.463318906	3.458701868	4.1391029669999995	3.783476035	3.506263599	3.389035245	3.349605556	3.5401283739999996	4.212437061	3.7238838380000003	3.856766575	4.073204611	3.609211536	4.24181555	3.508737247	3.554924405	3.476480758	3.677663061	4.05459364	3.7784834610000004	3.665221114	3.5401283739999996	3.849858453	3.707004848	3.965207728	3.5591142760000003	3.452542603	3.2149715789999997	3.728756858	3.814558213	3.867744207	3.804153812	3.388165102	3.336790529	3.28397044	3.4894046910000003	3.230877348	3.399149644	3.757313022	3.917131873	3.460492149	3.0967598539999996	3.54375738	3.388983322	3.336879325
394	1552807_a_at	6.023668267000001	7.360999548	6.4595301460000005	6.5988548389999995	7.178569811	7.36282839	6.48963567	6.098090185	5.808059742999999	6.0054345389999995	5.014711106	6.391107193	7.918584152	6.267398817	8.310806879	6.104474376000001	7.493159444	6.895047652000001	6.208556732999999	6.770812967	7.053066253	7.581071392	6.88266305	5.471774104	5.333177437	7.1125540670000005	7.190479433999999	8.028486346000001	7.213902278	7.206797959	5.871624135	5.680360739	6.999860637	7.050921147	6.370858719	5.2852293910000006	7.093268642000001	5.970396752	5.48433781	6.462923316	5.573247281	7.027995843999999	7.696477157	6.115945093	6.078685046	6.095840065	6.774348052000001	5.897798057
395	1552808_at	2.885177495	2.648883299	2.906735372	2.803660718	2.9092260110000003	2.66649472	2.625937972	2.712716667	2.563966382	2.5461385819999998	2.81114775	2.545984181	2.9448464239999996	2.717624194	2.795742585	2.6668347480000003	2.903694116	2.967876193	2.853629517	2.66901881	2.78417808	2.951297334	2.923949895	2.519501884	2.82180614	2.779228928	2.70081024	2.5911176609999997	2.759212355	2.7093919910000004	3.073279471	2.85789002	3.046145633	2.625371019	2.70102049	2.5736935830000003	2.760276544	2.497657701	2.65435536	2.652250069	3.03896898	2.74133654	2.9394936769999997	2.5876949000000002	2.751504619	2.657416795	2.4845011169999998	2.6699355909999998
396	1552809_at	2.929854961	3.14944244	2.7246120339999997	2.9390583130000003	2.657726169	3.09694361	2.905128527	3.108577527	2.7665785410000003	2.9517980319999997	3.1152201980000003	3.293967219	3.0072216689999998	2.8940245069999997	2.831318407	2.864586202	2.919800907	3.095678487	2.802756207	3.0559927630000003	2.963935507	3.1063017239999997	2.716857412	3.177478525	2.911160237	3.111032834	2.963634625	2.981835857	2.838506401	2.680091355	2.922546753	3.2880822430000003	2.8674603939999996	2.841190437	2.9531797539999998	2.917842068	2.970942833	2.9875621	3.048664198	2.7101465389999997	2.9787399060000004	2.7962353280000003	2.768815357	2.983685825	2.9213843969999997	3.1882751789999997	2.95304146	3.072872615
397	1552811_at	4.995925351	4.835733219	5.066823813	4.941931337	5.2218494810000005	5.072302166	5.01458422	4.996604556	5.036446647	4.653359537	4.999675236	4.82565713	4.950344235	5.355714573999999	5.587199437000001	5.153281354	4.98273154	4.944383268	4.977153199	4.811405338	4.771455744	4.888641853999999	4.941228542	4.876250999	5.247529697	4.869364405	4.643574167	5.067772646	4.8188641830000005	4.78209328	4.72094895	5.259197073	4.96040298	4.908441577	5.4058568870000006	5.292744315	4.949979766	4.707117727	4.926609316	4.917261447	4.977190724	5.000055273	4.928810068	4.888607115	4.8940396139999995	5.045677269	4.816783525	5.414011475
398	1552812_a_at	3.286613177	3.658043184	3.8381162460000002	3.8298515089999996	3.652149149	3.258718449	3.07903001	3.1289128560000004	3.4039044410000003	3.216081693	3.26625023	3.2163519189999996	3.567214561	2.886749086	3.357218632	3.110965559	3.207196945	3.30869109	3.646134345	3.2347032380000003	3.648011346	3.833885721	3.0876411519999998	3.402214135	3.5674944369999997	3.195148427	3.139388528	3.9486393810000004	3.1896489310000002	3.3114641419999997	3.40812853	3.2046894519999998	3.226046733	3.63802483	3.420335231	3.192556194	3.071052957	3.054256978	3.47942068	3.1663428189999996	3.3680646739999998	3.1726708869999998	3.177506735	3.1546336139999998	3.129923505	2.879343233	3.4232986739999998	3.330905944
399	1552813_at	3.7301820510000003	3.7697068710000003	3.987152102	3.671739805	3.8420999910000004	4.250070442	3.9299236019999997	3.7291461669999997	3.7445123430000002	3.792179649	3.7743291119999998	4.107256905	3.8304604889999996	3.823504752	3.913552381	4.064265617	4.1876928819999995	4.156806706	4.035372268	3.7546194930000003	3.972791685	4.094123699	4.426143308	3.810774116	3.793101245	3.594213443	4.2633082060000005	4.01236965	3.9141639710000002	4.013168133	3.850141217	3.90975538	3.834393701	4.05789162	4.103749022	4.201218261	4.307986576	3.6369118439999997	3.709510953	4.001512189	4.01738194	3.8702491439999998	4.533446178999999	3.890685349	3.484626167	4.217935014	3.908891412	3.6738717189999996
400	1552814_a_at	3.255182505	2.999492646	3.247681381	3.190299375	3.381240417	3.0663891710000004	3.1630743669999997	3.3016345389999997	3.1897324289999998	3.1859108160000003	3.098851425	3.2357411610000004	3.397001557	3.223933345	3.3484239419999997	3.100699801	3.288131421	3.4217798760000004	4.020553896	3.307106002	2.991499217	3.482473176	3.343577347	3.3138751539999998	3.191920609	3.05881282	3.274124565	3.071842122	3.046303941	3.2672363030000002	3.143101657	3.164399936	3.1925844469999998	3.258031387	3.1972853519999997	3.354401621	3.299380268	3.340718064	3.2137205189999998	3.1747633680000003	3.5007287480000002	3.042967057	3.411743385	3.0027176260000004	3.08706409	3.093666691	3.1356787589999997	3.1613991539999997
401	1552816_at	2.7629584	2.798474207	2.8517180730000002	2.604888828	2.5979435730000002	2.660930556	2.947948578	2.8015143589999996	2.613018519	2.789183126	2.7818444560000004	2.821657676	2.717195914	2.77028639	2.958184694	2.6576542119999997	2.641788871	2.95355436	3.000960873	2.8936885410000004	2.859688818	2.937801639	2.778767073	2.660930556	2.8553315589999997	2.763603382	2.7592046289999996	2.9764950289999996	2.7170123339999996	2.7192214939999997	2.769977271	2.6898746339999997	2.75925926	2.7652116010000003	2.60440713	2.754020906	2.963840906	2.773151028	2.813067123	2.802920199	2.7394233989999996	2.6806772690000003	2.6966661939999996	2.716616998	2.597240681	3.041625517	2.76616359	3.0914865239999996
402	1552818_a_at	2.595745963	2.633937833	2.522074883	2.7226760960000003	2.543547816	2.627790546	2.6966529919999997	2.922519682	2.619248268	2.6054476280000003	2.603593294	2.9249774439999996	2.7365853510000004	2.676594551	2.8118188660000003	2.78414853	2.871697578	2.8413166889999997	2.607408791	2.932667037	2.621709798	2.7449080639999996	2.71915544	2.8429965839999998	2.560882063	2.652818196	2.6229963919999997	2.988314801	2.809389543	2.699664794	2.69603306	2.667831708	2.5514533409999998	2.8039074019999997	2.527203091	2.8215103960000003	2.892067168	2.580478226	2.6337096819999997	2.614554901	2.7587835239999996	2.7068977060000003	2.85772811	2.656811179	2.501298008	2.648372677	2.731069766	2.9819456
403	1552819_at	3.786614358	3.58798263	3.4583780889999995	3.322327118	3.5357766280000003	3.523934183	3.188101492	3.5010508430000002	3.311580573	3.42909515	3.6192132960000003	3.483667604	3.583080307	3.638598413	3.470790146	3.561966291	3.475676545	3.543864919	3.5807714980000003	4.139218944	3.516578674	3.572595943	3.5504944139999997	3.242025523	3.5506839510000003	3.3904265419999997	3.4098038689999997	3.3753415510000004	3.3355897000000003	3.6028769730000003	3.5631237610000004	3.74094912	3.63167705	3.372715393	3.4590438939999997	3.4270165319999997	3.431400682	3.669384286	3.8679739310000003	3.391970345	3.784424455	3.374006079	3.211604817	3.3990109989999997	3.552237772	3.318675348	3.497508055	3.715436209
404	1552822_at	3.5946230339999996	3.625153857	2.8618400439999996	3.0893719980000003	2.7918572489999995	2.8774444789999998	2.773048512	2.8981080360000004	2.798463056	2.920621412	3.618244488	2.922318022	3.335247139	3.083967575	2.870014018	2.975126001	2.851687601	2.997711583	2.85861838	2.764721307	2.963488569	3.6270846810000004	2.95865147	2.788545388	2.9477562460000004	2.9849930010000003	3.05911236	3.27596296	2.964191208	2.969123035	3.2128292469999997	2.9324644419999997	2.8960080880000003	3.05134966	2.988378628	2.780150224	3.478528253	2.707433286	3.052285007	3.1451689739999997	3.0862033280000003	3.010630269	3.048517038	3.310068362	2.850330347	2.9515987	2.999705692	2.7041844260000003
405	1552825_at	3.198822625	2.9041157089999996	2.9704635589999997	3.17018543	2.806759135	2.586178293	2.961928199	2.735299808	3.198855752	2.702684612	2.746611197	2.9147518289999996	2.696768257	2.8553486689999996	2.82929496	2.82419685	2.852832831	2.7799796010000004	2.984881535	2.9802656689999996	3.1497515	2.85498403	2.996463973	2.615508316	2.650835254	2.894121321	2.82188995	3.4193874060000002	2.866511598	2.8330315610000003	2.7018969960000003	2.671701987	2.789890845	2.7642378219999997	2.742602695	2.602680586	2.560589118	2.785859135	3.04488067	2.8199062280000002	2.586158486	2.849394321	2.725553435	2.7795643930000002	2.717025306	2.6845757310000002	2.95304146	3.029301971
406	1552826_at	2.5959009369999997	2.5743275530000003	2.6865639789999998	2.57798458	2.7333764780000003	2.990368732	2.506754306	2.524902195	2.619726768	2.45105915	2.6865639789999998	2.712277673	2.439823287	2.90963481	2.490294906	2.5923458669999997	2.6206698530000003	2.908128965	2.640753929	2.54612904	2.617231978	2.6086410559999997	2.53460306	2.553893088	2.760632727	2.677361145	2.541745672	2.7204413030000003	2.582223669	2.435438975	2.7834080689999996	2.609831955	2.73731274	2.6332143269999997	2.5649860330000003	2.657044412	2.751740404	2.603044086	2.623654217	2.5424891609999998	2.676713042	2.565175719	2.489292351	2.571693804	2.520284503	2.8367347119999997	2.544058194	2.591766455
407	1552827_s_at	2.95833111	3.019012968	3.143391044	3.5130108819999997	3.1042978860000003	3.066288624	3.145914364	3.094188948	3.077900427	2.886342018	3.0810505580000003	3.113372159	3.025860743	3.092952289	3.1527544869999997	3.074853369	3.1888853889999997	2.877458062	3.310443694	3.1643600810000003	3.083203021	3.17055787	3.094452632	3.162989151	3.0386771169999998	3.089256885	3.2758655389999998	3.0877694589999996	3.264165657	2.97706049	3.150319405	3.262185389	2.942755387	3.1886270210000003	3.055311244	3.059059439	2.963840906	3.0913475310000003	3.179217757	2.9477562460000004	3.447941385	3.280182199	2.988099978	2.952101799	2.857918452	3.194639956	3.13875482	3.28702001
408	1552828_at	3.3798338980000002	3.564425083	4.009113726	3.995892047	3.638918658	3.473067663	3.3197381389999996	3.479177888	3.2663243630000003	3.472243836	3.313559452	3.5448415389999997	3.535393374	3.6829377219999997	3.944900867	3.0299384089999997	3.4184890610000003	3.131155606	3.8649408789999997	3.416722954	3.4074989660000004	3.8027490060000004	3.299296608	3.117505492	3.596748072	3.3383278539999997	3.6519473760000003	3.062743528	3.2202969710000002	3.5410660160000003	3.382447303	3.275395647	3.5641013389999996	3.37449555	3.756389424	3.6622992930000002	3.6249978260000004	3.035153202	3.7849849239999998	3.405625257	3.9621377289999997	3.447623146	3.433019476	3.5271037130000003	3.5178613210000003	3.5152462339999997	3.433891371	3.7491383989999996
409	1552829_at	3.6555202560000004	3.783651765	3.5900943069999998	3.9729934119999997	3.6697906739999997	3.6450807289999996	3.703772612	3.677663061	3.728568447	3.410699324	3.35764752	3.6698243089999996	3.477880008	3.5101790860000004	3.916896905	3.8810912510000004	3.712677313	3.6474600460000004	3.6206829519999997	3.6605818	3.634291179	3.84366448	3.539684008	3.707565077	3.665209004	3.6392404810000003	3.79487968	3.6840009069999997	3.6102570519999997	4.17653291	3.511389147	3.6729186730000003	3.7737072410000003	3.4199517960000003	3.54304187	3.823691408	3.446599079	3.465190297	3.383127131	3.6557283210000002	3.623805715	3.761842957	3.28225995	3.460971119	3.6774844019999997	3.5682386010000005	3.584703667	3.4857579289999996
410	1552830_at	2.9470233230000003	2.980668478	3.159576347	2.993742814	2.872720314	2.8549790610000003	2.899582891	3.0236767939999996	2.892624464	2.9456965	2.86799008	2.9009090060000005	2.938103335	2.806400603	3.149563337	2.9039492439999997	2.877949333	3.176904786	3.132269221	2.8947636230000002	2.851814803	2.782239899	3.099300013	2.934400964	3.017151865	3.080344695	2.8918916169999997	3.284143977	2.7766626569999997	3.007537878	2.862335861	2.88600333	3.063502527	3.235139885	2.871845279	3.235186057	3.3612969980000003	2.888545863	2.89500936	2.7642222810000003	2.879054195	2.918150644	3.3168978080000002	2.9619584889999997	2.996287712	2.998348698	2.71063086	2.999984995
411	1552833_at	4.944811718	4.366602203	4.219258357	5.090752587	4.058313157	3.778854442	4.166869771	4.079771526	3.799100442	3.9117444389999996	4.195902169	4.029770902	4.073440987	4.296097784	4.355274507	4.472161815	4.05002479	3.9936556530000002	4.521754126	4.395699198	3.7857000910000003	4.360974002	3.8865511460000004	4.1877090919999995	3.994161956	3.9818672489999996	4.197009759	4.078094435	4.095965456	3.958039103	4.138732717	4.264664474	3.83845883	3.71335362	4.333218635	4.224416373	4.012362408	3.852609575	4.95360421	4.217946759	4.523265132	4.255405646	4.198768991000001	4.087214458	4.181681762	4.690631499	4.0589359069999995	4.588338498
412	1552834_at	9.205898414	4.398839034	5.448278997999999	8.799414626	5.24953397	5.4446405460000005	4.619730669	5.259783771	4.764226247	4.551355448	5.059790263	5.35351045	4.370141159	4.846799286	4.613044689	6.172573889	4.262545755	4.602197525	4.140054234	4.76833085	4.51329662	4.187142229	4.700223975	4.3589201	6.117522158	4.79617371	4.5954922069999995	4.221603745	4.107995389	4.360991353	4.26343352	4.589733653	5.31989357	4.320747968	4.50179337	4.7740017	4.549209827	5.439238593	7.824918704	4.470101454	4.803550161	4.784680607	4.088209415	4.952444873	4.967909606	9.464467027000001	6.762432572000001	7.690671634
413	1552835_at	3.0439351869999998	3.0668532230000003	3.0394463839999997	2.975534997	2.992067565	2.9732961430000002	3.068193701	3.05095814	3.079923822	2.999739158	3.048473598	3.1524451460000003	2.80183054	3.1205891539999997	2.997080923	2.988098724	2.583186598	2.963205181	2.9165848160000003	2.91797932	2.9655613169999997	3.4796467339999997	2.9473265	2.797222483	3.20378208	2.994219952	3.4968162769999998	3.160215721	3.0544209380000003	3.402754611	3.11512616	2.905392415	3.103913267	2.981320456	3.15394838	3.110724985	3.106049727	2.883871834	2.753318618	3.0951252819999997	2.995139867	2.919224312	2.8151842539999996	3.05982357	3.188396553	3.060722133	2.925597565	3.188396553
414	1552836_at	4.39856745	4.797198345	4.480197484	4.457557584	4.26954244	4.371751225	4.437568951	4.596951219	4.611121244	4.400282338999999	4.916798705	4.307900619	4.519720329	4.760208091	4.522250284	4.6025006710000005	4.46556978	4.4703619880000005	4.660700242	4.27716232	4.629343053	4.79760497	4.453395902	4.096899145	4.3594758460000005	4.602167999	4.698323523	4.726581854	4.106654166	4.388266016	4.6580596839999995	4.6202194830000005	3.991198675	4.587367966	4.190214726000001	4.656434558	4.14890629	4.270017751	4.42375862	4.342496216	4.631265231	4.221061872	4.387450067	4.278145607	4.40583931	4.409981043999999	4.305433521	4.523884798
415	1552837_at	2.584526701	2.6972468789999997	2.6230746419999997	2.786834378	2.509038813	2.481995399	2.8276877010000003	2.643305614	2.595640157	2.507171761	2.580743409	2.38268515	2.612264181	2.6168552259999998	2.829577294	2.557423928	2.7731543089999997	2.682311307	2.66651087	2.498414141	2.602073409	2.48322899	2.347440151	2.5721984140000003	2.388441437	2.726048286	2.552289093	2.686397458	2.636550713	2.610619284	2.646399293	2.505285263	2.4037852269999997	2.428627691	2.662924174	2.525045893	2.530146661	2.496582076	2.492049656	2.735679013	2.467300195	2.285580683	2.835929314	2.468420177	2.464553399	2.510306545	2.435657139	2.4234088369999998
416	1552839_at	2.648516014	2.659085074	2.753455916	2.596474803	2.637346914	2.574946536	2.67407339	2.921002731	2.5008208180000002	2.373474796	2.8676766380000003	2.654136658	2.569827536	2.910436783	2.7979041639999997	2.485658824	2.497899676	2.5362893019999997	2.654233791	2.8510039789999997	2.460125446	2.7556967510000003	2.71785879	2.6159325819999997	2.6886280719999998	2.811913262	2.825613775	2.844541627	2.63488559	2.6990311830000002	2.50451748	2.5143372719999997	2.6218578580000003	2.5039467369999997	2.703576638	2.654233791	2.498104588	2.860320703	2.9094350330000003	2.42397341	2.853657526	2.8556700580000003	2.989481875	2.484397799	2.717513083	2.969886683	2.44997094	2.682406511
417	1552841_s_at	2.661096439	2.555664719	2.628710236	2.617930475	2.884396766	2.7958806469999997	2.735912868	2.73514284	2.8212398160000003	2.7396633880000003	2.6046741780000002	2.719546505	2.498278721	2.796109687	2.501285317	2.453283525	2.6839608040000003	2.6679433880000003	2.7642130810000003	3.186670153	2.81547576	2.619188886	2.624296273	2.717764243	2.9655559989999998	2.607741445	2.679046561	3.032601793	2.698873162	2.6391029759999998	2.7107140960000002	2.6941637469999997	2.744264915	2.62215587	2.831922182	2.629388124	2.806262677	2.568987464	2.696962947	2.939815535	2.616735566	2.711063531	2.645252218	2.641913863	2.5970266730000002	2.820661032	2.677220986	2.665095501
418	1552842_at	3.1834157610000005	3.587684873	3.665779878	3.868718595	3.3706448360000003	3.58930752	3.3998803160000004	3.3782853669999997	3.0860164869999998	3.272366597	3.5069164710000003	3.1185560469999998	3.6994861869999998	3.533990698	3.776282337	3.464387994	3.669349642	3.374562617	3.8828796210000003	3.396807693	3.474158492	3.919517589	4.008034191	3.5487600230000003	3.6713680539999998	3.493603494	3.715320847	3.67942181	3.310171796	3.363489436	3.156474343	3.5266902780000002	3.507586157	3.530007367	3.247872978	3.9110655480000003	3.670961301	3.500970205	3.7663134360000003	2.9879188969999997	3.7573438039999996	3.3404565589999997	3.7965410669999997	3.782178275	3.262331652	3.557432289	3.335806711	3.58296445
419	1552843_at	3.12631377	3.153894551	3.3353862910000003	2.8217274910000003	2.964891633	3.001252586	3.181588722	3.192491794	3.084015296	3.143383477	2.898331392	2.752362592	3.3476066980000003	3.272416562	3.0929828219999997	3.019781371	3.0452877239999996	2.760155267	3.130508265	3.1761621719999997	3.251179107	3.187180937	3.222848443	3.283474209	3.3641637139999996	2.967782699	3.271825267	3.2166676560000003	3.0229462369999998	3.1786791660000002	3.3595681219999998	3.10980805	3.352601644	3.5380898189999996	3.2359798310000003	3.3406481689999996	3.291697881	3.296250502	3.03965471	2.7469717539999996	3.541678824	3.036001118	3.232310128	3.5053465360000002	3.2308649039999997	3.111442392	2.8897584569999997	3.279035279
420	1552845_at	4.528177657	4.997281588	4.484988339	4.572354377	4.873941414	4.704870516000001	5.126256706	5.044146786000001	5.908058911	5.110938323	5.255279775	6.244086032999999	5.4839954	5.82815365	5.1811527360000005	4.062637713	4.841250552	4.593145744	4.505271811	5.041471898	4.858603776	4.4300049139999995	5.163444524	6.431129753	5.276056687	5.443446205	4.573841192	4.691730579	4.701883542	5.21865017	5.160858205	5.7060472970000005	5.153928755	5.376764344	6.56830949	4.959089075	4.487337233	6.879567161000001	4.313862226	5.004077341	5.094997361	4.946146584	4.877424895	4.89532648	6.814217525	4.0456814219999995	6.419859426	7.3167739670000005
421	1552846_s_at	5.702963347000001	6.433057295	5.602132282	5.415995596	5.580776579	5.84970547	5.41359267	5.950708356	5.3305968660000005	5.850473155	5.14700467	5.48643688	6.05465695	5.413539363	6.870807404	6.473374954	6.176388072999999	6.267371147	6.875250911	5.906111487	6.1954986839999995	5.31647232	5.742032272	5.293975327	5.0921850410000005	5.855376126	5.681292135	5.950663141000001	6.146331946	6.051603067	5.706770359	5.643479924	5.723353949	5.817403025	5.256479088	4.664701681	6.491409944	5.113052843999999	5.363723564	5.869150678	5.668388237	5.895749707999999	6.253086184	5.306967196	5.703430339	4.906200619	5.658248799	5.396099636000001
422	1552848_a_at	3.536803528	3.0728445210000004	3.4127011260000004	3.359176347	3.976360942	3.403199621	3.957114803	3.4275689839999997	3.4196096430000003	3.0666112880000003	3.244063334	3.405501174	3.2664041860000004	3.32994269	3.294018059	3.3043814539999996	8.304182776000001	4.182046387	3.18729592	3.5278936169999997	4.549836201000001	3.108256425	3.399610648	3.3404770439999996	3.3309091619999998	3.591059069	3.2210856110000003	3.369943821	3.5014151260000004	3.922908332	3.2374867380000003	3.43071305	4.893703376	3.243098902	2.980952053	3.3665249669999997	3.064639095	3.3789216669999997	3.8643240939999997	3.767852328	3.2619657930000003	4.10773544	3.1360662560000003	3.483028155	4.755255351000001	3.171518152	3.3127451389999996	3.16488544
423	1552849_at	2.5809253169999997	2.486061791	2.6310342369999997	2.605476175	2.7182688180000003	2.428694639	2.478350261	2.73336424	2.564197619	2.567271684	2.5953287609999998	2.633031463	2.574946536	2.614997496	2.6291849419999997	2.775533158	2.460214738	2.478544742	2.711925735	2.517117378	2.700150559	2.683992622	2.556398558	2.723917645	2.46497222	2.616064648	2.374920391	2.608319692	2.495783955	2.7264651619999998	2.448089603	2.7412954160000003	2.56113205	2.519290677	2.5476912119999997	2.628282254	2.92241485	2.577430639	2.67037039	2.51492178	2.424438978	2.438733699	2.796984886	2.706036878	2.626926147	2.497361316	2.605476175	2.410371434
424	1552851_at	2.4737465480000003	2.531809145	2.913663744	2.879150362	2.574419285	2.70432139	2.630684613	2.7076243260000004	2.68579983	2.602223909	2.882450637	2.577303953	2.485143694	2.546554773	3.302566021	2.92562408	2.871697578	2.628086456	3.041519285	2.4583714690000003	2.9448396939999997	2.860572214	2.6047417719999997	2.5699212019999997	2.670340089	2.72946303	2.608546514	2.740113647	2.8001711869999997	2.753229091	2.9369169139999998	2.607462104	2.967624415	2.847389906	2.882925258	3.0993803069999997	3.42049044	2.717392377	2.792015095	2.348011259	2.522476298	2.656720571	2.7826490839999996	2.704248457	2.709620181	2.7773734360000004	2.440097836	2.57952383
425	1552852_a_at	2.559189566	2.643864582	2.727732819	2.6406197259999997	2.732279226	2.794220693	2.450355096	2.687806394	2.46942415	2.574132197	2.733802505	2.5687801009999998	2.6557313369999997	2.800446395	3.2378476760000003	2.471849192	2.3870097830000003	2.7949837939999997	2.682891069	2.6311362000000003	2.53807679	2.6081022469999997	2.805825455	2.5120945619999997	2.523764402	2.756769587	2.464311455	2.876796863	2.394172421	2.5847380330000003	2.72320227	2.649463799	2.6378003740000002	2.630442741	2.772401855	2.697118857	2.992540017	2.493070977	2.7700979219999997	2.612264181	2.682085475	2.7859686389999996	2.572387385	2.687436875	2.639197312	2.8980311469999998	2.63911688	2.538792978
426	1552853_at	3.1244178060000003	3.407426702	3.574959637	3.759990614	3.3743832489999996	3.52064953	3.405635665	3.278719858	3.3331790430000003	3.541741525	3.6093890539999998	3.285646883	3.225247105	3.4722615410000004	3.890236254	3.2952761369999997	3.228141922	3.534866006	3.4349015169999997	3.304421653	3.868653882	3.185819892	3.360382102	3.295209308	3.339447282	3.30202044	3.426889441	3.2662980010000005	3.497635418	3.74176428	3.4880042810000003	3.329317335	3.262600238	3.1422399660000004	3.4248926710000003	3.482132618	3.550498813	3.34216649	3.34619729	3.082227226	3.05703704	3.019792817	3.49350603	3.36765075	3.306913145	3.472720375	3.3717905389999996	3.1405157519999998
427	1552854_a_at	3.4208376000000005	3.63467202	3.3442875919999997	3.616594236	3.316413779	3.376302603	3.3878244860000004	3.8556417460000003	3.354036265	3.295201146	3.5725289489999996	3.296456678	3.255182505	3.5328722530000003	3.637497145	3.371677226	3.315308693	3.5513330180000002	3.302718182	3.5892014110000003	3.285310922	3.6753745369999997	3.3422049080000003	3.16837294	3.2995762839999996	3.3431686710000004	3.7635666339999996	3.5137028060000004	3.3472010080000003	3.5069479560000003	3.3790695360000003	3.787772182	3.5186109969999997	3.2027121430000003	3.542724411	3.604903588	3.203913725	3.525749382	3.690102342	3.408903739	3.244555099	3.6114423610000004	3.594133753	3.085987106	3.2400062060000003	3.303667437	3.229135182	3.427331464
428	1552856_at	2.751336691	2.734194602	3.106902873	2.8987217380000003	2.919020437	2.83153924	3.051388507	2.7814716789999996	2.880609986	2.758406247	3.0184848769999997	2.810407052	2.724286024	2.926330159	2.913271646	2.6541446019999997	2.766736194	2.82144909	3.2314225569999997	2.71790478	2.795186872	2.996534855	2.848118135	2.70031702	2.976124275	2.973554353	2.785983772	2.8222052260000003	2.66701391	2.576049741	2.780892938	2.9064053839999997	2.900179403	2.769293793	2.9878435089999997	2.931072632	2.673697525	2.701923793	2.8701220530000002	2.612264181	2.811752462	2.8565855680000003	2.9151849210000003	2.739503936	2.977989347	3.011468727	2.9464141010000002	2.8571874160000004
429	1552857_a_at	2.8535722160000003	2.924554833	3.07519977	3.0693866610000002	3.027236977	3.3615925239999997	3.13152517	3.220291203	3.039838244	3.05181466	3.046303941	3.212979862	3.0335168410000004	3.079949886	3.215895267	3.043822548	2.88036099	2.864388365	3.0071200460000003	3.101876911	2.885146058	2.692823616	3.369937797	2.812688488	2.79418624	2.9366068760000004	3.186864561	3.077136525	2.9601735189999996	2.7904443039999998	2.9830675510000004	2.949466693	3.0750572330000003	3.215602045	3.048745207	3.1241833960000003	3.0299273610000004	3.3489704280000003	3.2249811619999997	2.947770099	3.1007689039999997	3.162939386	3.053667945	3.0834848669999997	3.12258754	3.24602402	3.019937842	3.1693371089999998
430	1552858_at	2.526804689	2.7693047639999997	2.728264545	2.619183355	2.638938906	2.510741646	2.6449486380000002	2.585397114	2.587524594	2.639141804	2.734860153	2.556453465	2.486668513	2.906053355	2.7380809530000003	2.6083273080000002	2.815115876	2.799411653	2.8262690939999997	2.6083273080000002	2.4618654490000003	3.033613243	2.648498933	2.463381203	2.679667814	2.422254438	2.609272766	2.653898701	2.596399702	2.6107802369999997	2.408075129	2.656345586	2.5066009030000003	2.611062598	2.541346764	2.527584816	2.5958415440000002	2.663539005	2.577665393	2.697621458	2.512136822	2.399330843	2.674338161	2.575450031	2.5066009030000003	2.61284017	2.6166339240000003	2.548985696
431	1552860_at	2.789596178	2.495172365	3.027530004	3.134817944	2.662884756	2.7754416180000003	2.8914824969999997	2.811092825	2.814797092	3.047890827	3.0898183489999997	2.937882034	2.9436209260000004	2.9177045839999995	2.9752769480000003	2.853371798	3.0806955960000004	2.992138003	3.3166615530000003	2.783252395	2.7956526439999996	2.874303278	2.805134098	2.891195175	2.8093487689999996	2.8528639069999997	2.7687190960000003	3.056815287	2.7641607610000003	2.7378509560000004	2.72723052	3.099397886	2.865706465	2.848023982	2.838600428	3.334529435	3.0271710310000004	2.6885501589999996	2.845034618	3.083950738	2.958959842	2.977597088	2.749074339	3.036562675	2.925642266	2.9307166789999997	2.7089005939999997	3.190012943
432	1552862_at	5.42553353	4.25838593	4.6496734	4.436232681	4.441435599	4.620356287	4.688374087	5.025479569	4.65543071	4.392666009	4.518088785	5.03832588	4.4503140839999995	4.507509098	4.6699230510000005	4.341863028	4.410245507	4.7651162430000005	3.828500308	4.921626895	4.331843688999999	4.053232634	4.663335615	4.79656505	4.503506848	4.096404188999999	5.035604295	4.75170276	4.668678927	4.627059901	5.070119071000001	4.899356966	4.252190409	5.248187582	4.818495484	4.743008194	4.362055569	4.546826611	3.925973562	4.817617356	4.7405901319999995	4.569279945	4.704956781	5.061062131	5.176741421	4.588314994	4.150964661000001	4.556510417
433	1552863_a_at	5.495474429	5.3995310860000005	5.715337268	5.723585002999999	5.454776022999999	5.613575881	5.624422727000001	5.6287131210000005	5.555363231	5.432561563999999	5.484246412999999	5.676378385	5.450866401	5.602239742999999	5.66865994	5.506467767999999	5.39165809	5.675537028	6.227671572999999	5.639152759	5.699501722999999	5.746672558999999	5.922406965	5.341847122	5.401645082999999	5.838872095	5.775280117	5.632847189	5.658102071	5.777673363	5.151470748	5.7590520089999995	5.613415925	5.681833589	5.443769852000001	6.058656678999999	5.7111945539999995	5.434762888	5.8605884360000005	5.601735289	5.743508283	5.699282515	6.009886535	5.1554669760000005	5.543787344	5.677563982000001	5.339604885	5.620106862
434	1552865_a_at	3.8787109969999998	3.587706243	4.020157868	3.891846593	3.264571003	3.5913892999999995	3.5853669210000003	3.9462656480000002	3.5657294000000004	3.562658037	3.611566416	3.62904926	3.877124077	3.5849432230000002	3.469869539	3.41430954	3.7325273119999998	3.553634802	3.674973327	3.748546108	3.864937916	3.916328375	3.7790209289999996	3.4120891060000003	3.7138508110000004	3.613826755	3.564573217	3.5623243369999997	3.196385007	3.632010043	3.411783507	3.554464686	3.5409532230000003	3.4475849910000003	3.7632592010000003	3.8281235639999998	3.544267567	3.85506808	3.8215218089999996	3.647082521	3.607176065	3.745515984	3.656735103	4.156481563	3.599278499	3.462197481	3.135329418	3.726913906
435	1552867_at	3.729698639	3.640662355	3.2928404760000003	3.103866685	3.736687584	3.478850772	3.703128636	3.9401728439999997	4.252589497	3.544363183	4.494724268	4.301546449	3.550963962	3.432192788	3.500166848	3.565415147	3.354945065	3.780568241	3.09993823	4.4862767219999995	3.766160835	3.403871173	3.559141134	5.280294172	4.727451749	3.643504345	3.366367781	3.594521498	3.631704239	3.666469844	3.3790695360000003	4.33099011	3.2873021639999997	3.554559515	3.351113528	3.500692365	3.3986276510000004	4.009173644	3.141440802	4.219097754	3.538910762	3.935255518	3.614902554	3.55952797	3.452168351	4.657031142	3.7009560919999998	3.391939902
436	1552868_at	5.0331486110000005	4.885109454	5.146890965	5.118124621000001	4.890918465	5.5372982	4.776332307	5.6262038	4.96617567	4.842922045	4.813629953	4.836476198	5.051245403999999	5.278253845	5.269305742	4.840970928	5.246407822	5.103013091	5.075015594	4.96928384	5.1759235519999995	5.0837422430000005	5.508386871	4.859636061000001	5.227606134	5.10559954	5.140520853	5.302342128	4.831826333	5.261891203999999	5.1188260969999995	4.737425549	5.059707157	5.51006484	5.497384995	4.957481105	4.841146161	5.155254132	5.448457966	4.953513839	5.098718834	5.15292646	5.23786185	4.903125343999999	5.05575111	5.522217744	4.991496176	5.021287729
437	1552870_s_at	3.3724850230000003	5.021120751000001	2.7725759460000003	5.4948465220000005	3.584137535	4.36484459	2.83476107	4.945949959	4.634761436000001	2.758245809	2.8332181760000004	3.3273803999999996	2.921182878	4.051936614	2.5184782880000003	2.76721482	2.642281136	2.9860635589999998	2.9851820489999996	5.0019886080000004	2.839741783	2.800387642	4.83796894	3.001035798	3.259224945	3.8045190719999997	6.5211843179999995	5.853343297	3.208684804	3.9459866630000002	2.532567012	2.7444755869999997	2.7589229769999997	3.062785262	3.132295137	2.654233791	2.94429136	2.65278882	4.859996432	2.764483849	2.689985021	3.2099823639999996	6.325298506	6.506635837999999	7.769937174	3.9367946380000003	4.192528379	7.806393602000001
438	1552872_at	3.9259244580000003	3.793663126	3.9512980260000004	3.8963766539999996	3.8538088889999997	4.069536175	3.928409186	3.7642755969999997	3.627384213	3.5276215910000004	4.015111699999999	3.698885748	3.77113927	4.024031674	4.423276588999999	3.7707929210000004	4.412458258	4.078077122	3.916374967	3.748546108	3.3526145080000003	3.940609484	4.058083181000001	3.552665282	3.877678548	4.044319163	3.8930053819999997	3.67738323	3.726020663	3.82506119	3.6279606460000005	3.793663126	3.886829095	4.027718102	3.926403722	4.189062891	3.806961672	3.735117261	3.963386121	3.467924137	3.699548492	3.850993105	3.778713685	3.611325987	3.9395677360000003	4.270983746000001	3.8524153360000004	3.8161395280000003
439	1552873_s_at	4.6051537719999995	4.98410962	4.8399159339999995	4.6840087839999995	4.815852936000001	5.043663471	4.761701937	4.656811572	4.749709926	4.9856810739999995	4.757255198999999	4.845837287	4.533312344	4.494049345	4.723269475	4.787332311	4.242462274	5.15071419	5.037019377	4.532513294	5.201067731	5.148039457	4.899665193	4.722175362	4.715295183	4.767978177	4.624789255	4.816008209	4.744794835	4.946872771000001	4.695050986	5.379821376000001	4.8150092739999995	4.995206967	4.872456042	5.093802655	4.768583424	4.701143313999999	4.4510822999999995	5.00952457	4.699841603	4.898604354	5.151069564	4.687007338	4.598423212	4.8784226639999995	4.684542191999999	4.705109286
440	1552875_a_at	2.940689842	2.8690974160000002	3.13875482	3.0310711919999997	2.845077791	2.895106288	2.803440063	2.638041828	2.934697069	2.864764506	2.8568233760000004	2.946825928	3.031504056	2.9275358039999997	2.986293336	2.885233555	2.9888488860000004	3.028015043	2.974714151	3.1132159319999997	3.103472338	3.1391940239999996	2.7968088310000003	2.950087513	2.9619361939999997	2.871870543	2.695942757	3.000225842	3.046303941	2.951323506	2.456539317	3.0365715910000004	3.015870244	2.913729113	2.8510026010000002	2.737877389	2.827789293	2.934200042	2.754402947	2.675411875	2.912550105	3.071122257	3.139423447	2.853246253	2.843957553	2.851153581	2.98794404	3.1012535
441	1552876_at	2.48921081	2.557821369	2.518090156	2.542247739	2.652188018	2.908614155	2.732933783	3.051165858	2.675842203	2.68798962	2.755670424	2.728386463	2.424618277	2.68444893	3.12854381	2.554203392	2.665490723	3.0358958910000005	2.978632021	2.591939038	2.842653988	2.7169537289999997	2.689184501	2.3920127019999997	2.688895995	2.74639248	2.8542089369999997	2.905685035	2.8122393260000003	2.832810973	2.716934928	2.5364629290000003	2.791100722	2.641062176	2.7376411210000002	3.072978905	2.957193217	2.822315375	2.568083555	2.739910362	2.5812261519999997	2.9349612489999997	2.818598555	2.558161425	2.790614106	2.800143662	2.817603072	2.670481505
442	1552877_s_at	3.638218138	3.897906013	3.602603835	4.141565054	3.705097124	3.682587835	3.741397021	3.869764675	3.779442436	3.95234606	3.85872263	3.757420487	3.98660005	3.96553252	3.740056543	3.7983680360000003	3.74716783	3.87737832	4.2655324189999995	3.959851098	4.082565421	3.963552654	3.916343252	3.6019772160000003	3.7758449510000003	3.7063944230000003	3.7552352019999997	3.904177523	3.6043688210000004	3.586694343	3.5562504180000003	3.458522518	3.8979718660000002	3.762144741	3.9431883610000003	4.070953151	3.739467823	3.96926211	3.975045749	3.7304324710000003	3.511234703	3.6291182739999996	3.713060245	3.706899953	3.766389099	4.011588207	3.489501082	3.6171632910000002
443	1552878_at	2.7611275	2.933279036	2.793033262	2.489495819	2.349188556	2.680692199	2.914439817	3.057250537	2.582664425	2.814731224	2.7263281239999997	2.656840459	2.6851730239999996	2.355908244	2.819619322	2.422254438	2.761200469	2.571669045	2.9361447089999997	2.596702499	2.97216937	2.528221931	2.671264731	2.571509131	2.6913067180000003	2.676445331	2.6018625319999997	2.4163166019999998	2.7182316739999997	2.772227286	2.321289667	2.726786805	2.607693514	2.7200111839999996	2.743769944	3.075067625	2.767643681	2.625814912	2.565999056	2.581414573	2.7451658169999997	2.504683146	3.231440733	2.89500936	2.6321092	2.8932598260000004	2.624530175	2.50129256
444	1552879_a_at	3.4208376000000005	3.565889443	3.436079677	3.3318861010000003	3.364004654	3.253673387	3.175947547	4.533072247	3.191007594	3.419111863	3.145414314	3.308454785	3.306958911	3.413136115	3.362987733	3.456448225	3.3580462019999997	3.515623772	3.261398732	3.302446625	3.446605555	3.361863809	3.59162396	3.1788258789999997	3.4190653369999997	3.5955425489999997	3.55085993	3.4064886839999997	3.4073671389999998	3.318616861	2.9512266730000003	3.33906562	3.1648985460000003	3.150367208	3.5746020130000002	3.3195764889999997	3.318616861	3.680541757	3.642188196	3.423214315	3.283866448	3.676180369	3.436079677	3.8269162960000003	3.4843429980000002	3.3693055060000003	3.537252463	3.521969709
445	1552880_at	4.614115678	3.199641807	3.625662662	2.946478467	3.2960500089999996	4.0074592010000005	5.043195506	3.746779255	3.3758687989999996	3.62865294	4.392749305	4.036943182	3.255182505	3.8617322819999997	3.597585855	3.902030068	3.342887797	4.029862503	3.832856001	4.217239096	4.055477263999999	3.335460837	3.5351691880000002	4.977010645	4.212347073	3.31539267	5.521033906	3.7689217939999997	5.8860769379999995	4.247128137	3.562688507	3.93000007	3.6185900930000003	3.763225902	5.382481992000001	4.438605615	3.568871362	4.298869539	3.453591772	4.404638598	4.251934895	4.311128115	3.508026425	5.64695766	5.085686473	4.443112201	4.045354392	5.991770507999999
446	1552882_a_at	3.682982752	3.4208376000000005	3.3275207680000003	3.994644562	3.4602392539999998	3.674025799	3.758039708	3.980725449	3.848659392	3.807421829	4.536612938999999	4.379913598	3.860109262	3.997122104	4.362194786	4.814428716	3.7152195580000003	4.125989223	3.947855606	3.748061138	3.792793171	3.7826896569999997	3.825425834	4.041643803	4.528344006	3.7356256739999996	3.8133638380000003	3.761206712	3.873055113	3.564105923	3.7563166010000004	3.880354077	3.9021172589999997	4.169736604	3.9209874960000004	3.9748548280000002	3.6745149169999998	3.641733032	4.2368638910000005	3.676794015	4.115025821000001	4.040722366000001	4.38203523	3.9598015060000002	3.974466815	3.6771919360000003	4.002219901	3.7909309760000003
447	1552884_at	3.6999087489999996	3.9524980739999998	4.011239292	4.032140067	4.072197313999999	3.7769425510000003	3.8822163439999997	4.191781132	3.8798593830000003	4.144661827	4.225203945	3.963896923	4.0017423480000005	3.950505577	3.8996633139999997	3.88012021	3.961943885	3.9164091	3.87658592	4.011401429	4.020208593	3.645420255	4.009895828	3.8075888989999997	3.733430873	3.535019741	4.043998126	3.543876074	3.9831756210000004	3.598949633	4.5380954110000005	3.9182324410000002	3.759925721	5.4146827779999995	3.9735440339999997	3.9177353939999997	3.9230574469999997	4.048595825	5.44105569	4.049054431	4.143841323	3.93874791	4.0691171939999995	3.610794663	3.971791783	3.9668919110000003	3.729286614	4.156249281
448	1552885_a_at	4.757773208	4.80906662	4.668613604	5.073237379	4.875359238	4.666747593999999	5.02750747	4.854589712	4.837954068	4.481166118	4.963769996	4.558319635	4.873402771	4.730198771	5.172410438	4.778049825	4.609998537	5.0738985780000005	5.001894887	4.877354242	4.866836411	4.741795635	5.541853434	4.786650451	4.7315449019999996	4.911065004	4.773288288	4.609078173	4.673468993999999	4.496485608	5.5937099560000005	4.780639216	4.924608068	6.279049375	4.5068894969999995	5.324866975	4.493211798	4.828249336	6.0799582999999995	4.75299248	4.887628367	4.976288682	5.299804303	4.262700058	4.546902178	4.560362455	4.8224613419999995	4.95913744
449	1552887_at	3.1434471439999996	2.95515839	3.134656953	2.963819623	3.189756796	3.0636613039999996	3.0984719889999996	3.037825865	3.163357421	3.21017709	3.289662882	3.0139610510000003	3.049153345	3.1843375139999996	3.2765133539999995	2.8887392839999997	3.159580427	3.13692787	2.8768451980000003	3.1673769960000002	2.9119349910000003	3.1706872410000004	3.4311291219999998	3.068003257	3.313002126	3.0833933260000004	3.193235987	2.963536814	3.1436648989999996	2.9155803510000005	2.901282606	3.195164825	2.861863526	3.232462149	3.318349637	3.356978027	2.9060733169999997	3.016996003	3.0910004210000004	2.987863426	3.397155296	2.983249318	3.2310039180000003	3.1562299410000003	3.0761411610000002	3.358027743	3.13861336	3.193928718
450	1552889_a_at	6.099816444	5.824850425	6.596467102	6.328619262	6.186222337999999	6.206299412000001	6.125383101000001	6.186549847	6.039636224	6.272765487000001	6.520722575	6.073249552	6.193050669	6.104526503	6.134606742000001	6.070640567000001	6.08699505	6.186338472	6.38238855	6.430104892	6.141525247000001	5.964275806	6.493386124	5.769047385	6.1362969739999995	6.202488515	6.128984764	6.677711668	6.020761102000001	6.214072697000001	5.902638454	6.164484596	6.1556491829999995	6.012864763	5.993546181	6.442962276	6.042593632000001	6.241069675	6.282049467999999	6.200502386	6.649458175	6.321451204	6.550357393	6.080666682	6.264100365	6.379123131	5.84449867	6.022871506
451	1552890_a_at	3.75238651	3.561898605	3.6563907889999996	3.793720799	3.887399757	3.4757942510000004	3.8791687969999997	4.0190339669999995	4.086820961	3.555690447	4.278430183	3.6598240160000004	3.5493199069999997	3.681175099	3.495518404	3.791849805	3.3110486480000003	3.7325233110000005	3.9095232789999996	3.6939912269999997	3.509130973	3.813655392	3.818995155	3.568836648	4.28561619	3.7793444739999997	4.618988965	3.582824052	4.039095833999999	3.6358595460000003	3.913534102	4.119700174	3.8322091460000003	3.894955496	3.687148637	4.4870114469999995	3.5268670380000002	3.648389208	4.134382361	3.884901226	4.0644730430000005	4.000019398	3.7781195569999997	3.5569634519999997	3.484840865	3.964369923	3.416321574	3.775768732
452	1552892_at	4.147415207	4.72161883	4.428803427	4.773430102	4.564020072	4.308795738	4.846130354	4.77626431	4.651068105	4.268469238	4.688531424	4.216525105	4.62096184	4.604080123	5.030750234	4.553954433	5.324408764	4.186252902	4.6787608039999995	4.599246203	4.367206881	4.747352163	4.19612168	4.308537822	4.561488574	4.436405592	4.7370208080000005	4.98407189	4.376204008	4.548919571	4.187055272	4.560488887	4.7604188810000005	4.4633338060000005	4.56165581	5.24877293	3.915998252	4.317649433	4.761319425	4.342496216	4.70286286	4.28353445	4.906687446	4.653016869	4.900606162	4.680331053	4.229301122	4.242555276
453	1552893_at	4.429780753999999	4.526626248	4.704951365	4.55483172	4.5075483	4.524415935	5.0153547739999995	4.799769803	4.643045784	4.589220417	4.540386238	4.675118588	4.727119002	4.6887501039999995	4.942226162	4.562722335	4.679411013999999	4.551881726	4.736282447	4.7075716	4.457514419	5.058794239	4.510838293	4.571796498	4.643585364	4.439839385	4.775710033	5.055975521000001	4.375337396	4.533740072	4.568895422	4.599157541	4.572304145	4.541403212	5.010635928999999	4.614424152	4.792759803	4.651584841	4.72481978	4.712289964	4.584701717	4.633939117	4.530132393	4.396058281	4.650201947	4.739558028	4.397327182	4.728770011
454	1552895_a_at	2.651237245	3.08372237	2.99073444	3.0791118589999997	3.1636629110000003	3.0999781539999995	2.777861672	2.9232742039999997	2.920916451	3.025367688	2.9506911039999997	3.041672619	2.953213836	2.917532343	3.062743528	2.777273578	2.9696651039999997	3.1135814369999997	3.5478205710000004	2.64240537	3.1550558239999997	3.1042912260000004	2.628560098	2.748789715	2.989060686	2.8753679310000004	3.1784055660000003	3.107084418	2.670314496	3.0335252930000003	3.0320362060000003	2.7485175560000004	3.30336407	2.935963978	2.87365706	2.7081967139999996	2.760276544	2.81739486	2.9604588069999997	2.8071119319999998	2.864980898	2.940615624	2.9041551969999997	2.764668042	3.0608439410000003	3.146385221	2.999817782	2.71915544
455	1552897_a_at	2.95192304	2.927808816	2.954967515	3.1848606189999997	3.162463713	3.126782501	3.180051616	2.9311072080000002	2.765520066	2.9582625719999998	2.851792703	2.74600467	2.8295553669999998	2.683442917	3.052465005	2.860912887	3.0431021389999997	3.000280249	2.827399694	2.908891417	2.9225052610000004	3.149236365	2.8421568739999996	2.9680736430000003	2.8820593060000004	3.128451422	3.147205941	2.799906233	2.7528061060000004	2.818515193	2.803590775	2.973830192	2.768626222	5.029309574	3.3576509910000003	2.9671016939999997	2.7081626	2.8832776460000002	3.654428072	3.0246944030000003	2.8117216839999997	2.972632097	3.075354227	2.6691288109999998	3.0337624069999998	2.9988384519999998	2.694950805	2.913535202
456	1552898_a_at	2.631843372	2.81099985	3.030938322	2.8468024589999996	2.583437602	3.032798773	2.803440063	2.7747777680000003	2.887893576	2.8159621410000004	2.9774615160000004	2.8579739789999996	2.814711439	2.909539563	2.88741419	2.7881535769999997	3.010349086	3.030114106	3.2364448410000004	2.947657408	2.8343879989999996	2.887893576	2.779970904	2.73638933	2.902946138	2.8172907539999996	2.84152597	2.876796863	2.8115400839999998	2.8031167110000004	2.879561582	2.726954623	2.650272059	2.882450637	2.833704523	3.091473643	2.8725098410000003	2.697030067	2.942234095	2.734637691	2.9007506889999997	2.763990244	3.1283939660000004	2.5966416619999997	2.7676524330000003	2.7389368469999997	2.748370052	3.033109729
457	1552899_at	2.883406653	3.078801587	3.1584133239999996	3.220711513	2.933724391	3.1370675830000003	3.101725262	3.0505941069999998	2.872777662	2.884573202	2.7776948139999997	2.810050012	2.862707523	2.8509370869999997	3.617285945	3.318813067	3.235053483	3.062942362	2.822912467	3.009544455	3.0662753460000003	3.0780659	3.0646451839999997	2.7992936619999997	2.899414632	3.4801144839999996	3.203192857	3.736829689	2.973644918	2.80830409	2.388130805	2.9828712410000002	3.01869335	3.253793185	3.003438873	3.641592573	3.128463163	2.992792348	2.897036416	2.926697888	2.966860871	2.8316322119999997	3.188512738	3.1383519339999997	2.8996864739999997	3.012508888	3.014659744	2.838551561
458	1552900_a_at	2.815212523	2.9261295339999998	2.77028639	2.729253745	2.806283035	2.828256614	2.8422745089999997	2.8218468189999997	2.84882377	2.974660543	2.742220032	3.018852238	2.899712971	3.04368151	2.84753183	2.9144710369999998	2.778837602	2.719957509	3.1229946269999997	2.975016379	2.830011683	2.8805618969999998	2.69330512	2.604332271	2.9220342660000003	2.821862657	2.8652862580000003	2.793277474	2.777091009	2.817912483	2.8509149660000004	2.877492464	2.836374115	2.756337507	2.843640865	2.860289437	2.745145429	2.765728316	2.89500936	2.5972219119999997	2.948481558	2.8994463789999996	3.1090296860000004	2.8504055960000003	2.9505217260000003	2.680746006	2.616064648	2.8458694889999996
459	1552902_a_at	3.1102044639999997	3.02538251	3.4432770319999997	3.244352816	3.7102605580000003	3.231989509	3.3686626410000002	3.229199233	3.27616999	3.1349353239999997	3.3133548210000003	3.3605903489999998	3.508309347	3.304572753	3.38016132	3.374828066	3.98326831	3.375557128	3.37562834	3.34389154	3.556267865	3.27387385	3.16827216	3.5747515169999997	3.241774864	3.143839849	3.327224433	3.247444631	3.140929404	3.183747442	3.2202826589999995	3.36924077	3.555063735	3.141397702	3.4290148019999998	3.334593002	3.3849163780000002	3.029980951	3.318672472	3.362520698	3.339660795	3.21858545	3.48614761	3.149801703	3.150280378	3.129610739	3.1679973280000002	3.215877693
460	1552903_at	3.291336613	3.0072278760000004	3.160800647	3.1565532469999997	3.2406468410000002	2.89598253	3.245085545	3.2507390989999996	3.129735582	3.042985429	3.178088222	3.473559283	3.4101909989999997	3.0968003939999997	3.4125722780000003	3.1379000439999998	3.311425856	3.056649963	3.004062541	2.873795237	3.019956896	3.093681145	3.100117992	2.8499400180000003	3.192231257	3.296923244	3.332048255	3.173095459	3.121570427	2.78171133	3.052285007	3.0532116439999997	3.442054955	3.0413880210000004	3.180075307	3.457490056	3.134496125	3.153099984	3.339669839	3.057199029	3.154310478	3.0439295630000003	3.453885296	2.89500936	3.2804542519999997	3.3937571089999996	3.6599680410000004	3.722295755
461	1552904_at	2.5085825180000003	2.428654671	2.631853189	2.457070657	2.828585579	2.690461749	2.467427125	2.5066009030000003	2.6955575310000004	2.54695855	2.65644824	2.409026084	2.480780271	2.568365173	2.55167487	2.481565836	2.482860842	2.542882525	2.71083776	2.485587085	2.447408326	2.551296269	2.55046433	2.2843900880000003	2.469943435	2.692488027	2.592263681	2.418650419	2.5772302259999997	2.3136122269999997	2.725586618	2.387470319	2.608470841	2.659324382	2.550471194	2.644296619	2.8818485560000004	2.419285201	2.402892441	2.597422842	2.53874029	2.655851436	2.3794848180000003	2.527624866	2.299708894	2.602224057	2.324063365	2.413883215
462	1552906_at	2.63687646	2.568913506	2.68693316	2.625299095	2.611843213	2.660226823	2.498927505	2.624915062	2.634361012	2.591442673	2.607408791	2.61018015	2.541397238	2.713530427	2.807514564	2.6371674780000003	2.758188739	2.481457264	2.641299056	2.570497654	2.708336803	2.7909853069999997	2.433472654	2.749511949	3.077969429	2.621058704	2.78932731	2.5439579869999998	2.655374208	2.662771475	2.638724287	2.5907754919999997	2.620488588	2.766696023	2.632948771	2.550945374	2.6484582430000003	2.712343632	2.563752259	2.712343632	2.646995956	2.728401805	2.544640232	2.8387751960000003	2.4936661680000003	2.8090070139999996	2.6995763960000003	2.48357766
463	1552908_at	2.804105503	3.0405753110000004	2.880628974	3.0206380439999996	2.833451544	2.61050836	2.559571335	2.888533907	2.9535937139999997	2.8867735839999997	2.7465303480000003	2.953465965	3.0103731239999996	2.7308480989999997	2.789234125	2.695257735	3.002122557	2.726030347	2.889741762	2.805292442	2.797904729	2.87096957	2.801102453	2.718240265	2.951666045	2.7994224130000003	2.768230939	2.707586132	2.632846832	2.70187194	2.612220731	2.8868457419999998	2.9027528360000003	2.963955495	2.903770526	2.6098033309999997	2.849287074	2.723917645	2.910046812	2.655733812	2.852879192	2.687555342	2.785404541	2.727732819	2.467162612	2.9619731330000003	2.693783175	2.778395021
464	1552910_at	3.1101179169999997	3.53594394	3.310733757	3.4511311339999997	3.5977014769999998	3.4074541330000003	3.302018592	3.292232976	3.21527777	2.994282062	3.040846917	3.010731593	3.194190107	3.0302768110000002	3.512136482	3.1935679360000004	3.432974334	3.2072600189999996	3.5105696089999996	3.233999237	3.0896729119999997	3.4769352860000002	3.2288557	3.092180565	3.317824293	3.6425718999999996	3.2528105060000003	3.1918262960000003	3.339047337	3.303797771	3.005899336	3.03633647	3.33268335	3.545488386	3.2725094319999997	3.346198905	3.392333737	3.2948706010000004	3.336397168	3.072521891	3.3349533460000003	3.1331120130000003	3.423846137	3.3231953589999996	3.147878182	3.272865463	3.22442328	2.983056105
465	1552911_at	3.579312825	3.486953972	3.723907826	4.030530573	3.3641637139999996	3.57302161	3.480451192	3.7364191210000004	3.543208457	3.840360234	3.368498848	3.6624236669999997	3.566042701	3.50312281	3.424065597	3.5739275910000003	3.459906311	3.8096751810000002	3.653349842	3.36750945	3.485107803	3.439647135	3.764933652	3.3213355819999997	3.3523857830000003	4.0770858510000005	3.296747288	3.4711822839999997	3.493147083	3.339990437	3.495250511	3.695303553	3.601704415	3.711328263	3.9088463339999997	4.004943347	3.707827071	3.362939804	3.725984637	3.5060306530000003	3.6599607130000003	3.709129805	3.54796164	3.573474601	3.4808321510000004	3.941991625	3.452409005	3.4876799960000002
466	1552912_a_at	2.9941298080000003	2.7813615830000002	3.0680581989999998	2.929915133	2.680784988	2.690759398	3.06437029	3.410738083	3.5334694730000002	3.071103027	2.9193934489999998	3.612442115	2.9851820489999996	3.8638072	3.289168428	2.786600172	2.991489327	2.711128632	2.9728559619999997	2.9476411710000003	2.683763582	2.9400822030000002	3.101756827	3.009756869	3.019792817	2.8410706039999996	3.211173075	2.5859993059999997	2.655514291	2.9631180169999998	3.0119128089999996	2.679052759	2.857927657	2.831275335	2.964124281	2.7538955260000004	2.475550728	3.186583438	3.428395096	2.875196646	2.8854606560000002	3.431127369	2.795219871	3.6691759060000004	2.640923882	3.26050988	2.928049306	3.1430629910000003
467	1552913_at	2.854424823	2.6472957480000003	2.578719489	2.3807116130000003	2.574311863	2.55657061	2.587859221	2.629984196	2.55657061	2.528970999	2.5677512140000003	2.773151028	2.498278721	2.5511392369999997	2.625295931	2.486703975	2.5973623580000003	2.718498068	2.509872821	2.679170252	2.5437236690000002	2.685137912	2.615339803	2.661496265	2.5544985319999998	2.440126595	2.5850894280000003	2.518789773	2.739732746	2.6201704319999997	2.571217003	2.4198946880000003	2.6979313780000003	2.623740338	2.9474559439999997	2.6965501389999997	2.6589757919999997	2.4484205919999997	2.312704043	2.749543739	2.483979917	2.615339803	2.434728003	2.507241944	2.55657061	2.446199847	2.574737398	2.5895986619999998
468	1552914_a_at	3.853505307	3.791502589	3.870590193	3.918872775	3.8347892210000003	3.942873118	3.8138759280000003	4.031240309	3.61595248	3.507857235	3.881566763	3.525026888	3.9097010030000003	3.776230158	3.9804486260000003	3.56301701	4.00390875	3.6638205000000004	3.872835097	3.721728115	3.9562426530000003	3.915992068	3.887130978	3.44374537	3.805559917	3.9263211119999997	3.827780528	4.149074862	3.637868239	3.688765823	3.685267969	3.734703323	3.713246041	3.764923734	3.673506412	3.814878827	3.786344717	3.611233426	4.049368539	3.89800625	3.849818262	3.746625794	4.112506592	3.658932089	3.8075223289999998	3.8178497160000004	3.892347813	3.5608870169999998
469	1552915_at	3.059911893	3.162983067	3.2952761369999997	3.208755415	3.099225345	3.2773256739999996	3.236647945	3.0934805460000003	2.968602911	3.238989917	3.1755753810000003	3.2434800860000004	3.246580177	3.236527572	3.444615045	2.963459938	3.656075524	3.2967783369999997	3.1858051780000003	3.423726312	3.314988004	3.541765502	3.347715198	3.2645304569999998	3.125602998	3.24520216	3.2467048760000004	2.9756750939999996	3.227416237	3.232815416	2.9395004410000003	3.3688915219999997	3.247287575	3.0138267689999996	3.231437399	3.3232775560000003	3.3256129889999997	3.4576243110000004	3.162627337	3.1719384980000003	3.388548552	3.2585045310000003	3.4823185810000004	2.9345760989999996	3.3108473469999997	3.2635289480000003	2.961038625	3.37276704
470	1552917_at	3.232069043	2.9809988130000002	3.291267861	3.325844487	3.251325161	3.336101058	3.4792553930000003	3.403727267	3.26019001	3.08902187	3.4627296480000003	3.2794427489999998	3.255182505	3.423020038	3.2962042680000003	3.095513707	3.246852778	3.607268879	3.812044174	3.3194291039999997	3.3995064989999997	3.7779734389999997	3.013641851	3.2903467000000006	3.1749213789999997	3.2846306210000003	3.5306691139999997	3.285857995	3.0956088960000003	3.2666577560000003	2.9153411910000004	3.302785873	3.2211983969999998	3.105514777	3.532860796	3.253116264	3.689145952	3.4526913439999998	3.219779504	3.2625455339999996	3.190098269	3.215024705	3.3013276410000003	3.1355605260000003	3.178320194	3.3984028910000004	3.213073946	3.40660294
471	1552919_at	2.702797131	2.568126969	2.9070378760000004	3.280182199	2.932392543	2.609269242	2.779735866	2.790119382	2.7000704030000002	2.822511387	2.946103825	2.688546505	2.757420317	2.68632932	2.9179043439999997	2.8508732000000006	2.6558667259999997	2.550322081	2.55714335	2.681065916	2.8537965639999996	2.616167238	2.71739906	2.735905428	2.474893723	2.628052431	2.460617619	3.0620283839999995	2.59769051	2.5603197509999998	2.909990502	2.629735237	2.849380397	2.8631371580000002	2.8508732000000006	2.9218251239999997	2.895083777	3.033396823	3.1608709580000003	2.5929211519999997	2.443304459	2.663290992	2.698856741	2.853246253	2.8637804860000005	3.1027530010000004	2.855085992	2.9362068210000003
472	1552921_a_at	4.7385863530000005	4.730128491	5.52293155	5.103147966	4.900400039	4.356388984	5.392838003	5.743895876	5.6880002979999995	5.384145459	5.115806173999999	5.935269766	5.839476868999999	6.085463161	6.103183477000001	5.612703359	3.97612541	4.984084594	6.203387386	4.62750449	5.343025997	6.32450844	5.856931469	5.060757328999999	6.3829801	4.27456931	5.002242027	4.800730028	4.742005715	5.060184631	5.1856959289999995	5.666181479	4.939768075	5.379834815	5.656426897	5.42445549	5.276959496	5.445085572999999	5.43621182	4.809706299999999	5.608930646	5.3160637	4.519266759	5.154488217	4.8940396139999995	4.9396831830000005	6.051896302	5.525546987
473	1552922_at	2.565438593	2.730635525	2.8976790639999996	2.810081063	2.761642448	2.787655871	2.736630491	2.636874122	2.651314143	2.769324997	2.887338793	3.3744392289999996	3.00451464	2.602452371	2.8899087139999997	2.568215705	2.501722416	2.883887547	3.071593397	2.771718709	2.958379807	2.8374594539999998	2.846625204	2.903398773	2.92690974	2.562589468	2.847315532	2.66442878	2.590769075	2.6612359569999997	2.6568407019999998	2.623275381	2.702508515	3.021543877	2.880834764	3.270302509	2.6603081509999997	2.647983631	2.8260848789999997	2.647983631	2.752221475	2.58641495	2.365343899	2.815307652	2.657841977	3.02554661	2.9031215489999997	2.701585727
474	1552923_a_at	3.3849202560000005	3.3637914039999997	3.5698070769999997	3.250555433	3.86077578	3.520153027	3.148930278	3.642725842	3.4282919589999996	3.38614776	3.440331094	3.425265335	3.2834388310000002	3.46103339	3.5620367269999997	3.438080999	3.3893008780000002	3.75369653	3.683165845	3.365056392	3.2815722760000003	3.520042229	3.175211062	3.2617135239999997	3.456630183	3.4244831560000004	3.487806645	3.609180039	3.5139379889999995	3.561755778	3.419416572	3.501226898	3.1686186530000002	3.476087821	3.358905445	3.559690554	3.647459107	3.478439807	3.944522058	3.3159672319999998	3.6313190260000003	3.652776476	3.0791650010000002	3.426884054	3.386910745	3.417193648	3.46523204	3.4776771330000003
475	1552924_a_at	3.3739899980000003	4.637538205	3.3484239419999997	3.527588844	3.496991748	3.623611515	3.519099039	3.5580083260000004	3.429843151	3.2454182210000004	3.541877948	3.901358937	3.5927358939999996	3.3426363560000003	3.53817805	3.408974841	3.74716783	3.2103577710000004	3.990260057	3.280182199	3.54048413	4.199440033	3.535493495	3.5528792119999997	3.9117203660000004	3.4809397960000004	3.65479392	3.673449587	3.2871182489999997	3.535493495	3.5067861839999996	3.574520674	3.387475186	3.54163542	3.150460572	3.7752239089999997	3.541228908	3.52282584	3.991266053	3.3697418860000004	3.664590885	3.4910113519999997	3.6106935539999996	3.6253441939999997	3.675156719	3.4280047469999997	3.415825992	3.54344718
476	1552925_at	3.03029092	3.132889708	3.4245798460000003	3.1828122660000004	2.976826931	3.331717322	3.167626499	3.4752191669999997	2.88373441	3.021074133	3.162723443	3.3279987760000003	3.4276766530000002	3.0432669110000004	3.10394698	2.8724566310000004	3.3824869160000004	3.24967774	3.2175625969999997	3.1463613489999998	3.1958858169999997	3.1310292580000003	3.060884878	2.948706847	3.0597637810000005	3.151239588	3.138322061	3.020638775	3.300900882	3.237668287	3.106359877	3.148927172	3.063502527	2.952248157	3.110612971	3.359820594	3.01127506	3.013368308	3.113657196	3.0433421060000003	3.239050443	3.2385887660000003	3.325608213	2.8956639739999996	3.2317335519999997	3.00278247	3.0921070389999996	3.1436712210000004
477	1552927_at	3.0913475310000003	3.4340399460000004	2.9981759869999998	3.0448608310000003	3.269377908	3.263787377	3.375631461	2.9113965960000003	4.228640549	3.728488318	4.4129552610000005	3.273610283	3.4198644689999997	3.297562588	3.569720415	3.4362325460000003	3.195896963	3.475650136	3.451009426	3.416722954	3.5674944369999997	3.527840125	3.354082895	3.269029883	3.99246239	3.127784723	3.268103155	3.515282112	3.2557139939999997	3.6095242539999997	2.970294553	3.797722626	3.001566286	3.3924441030000003	3.4512663960000003	3.621805087	3.022833943	3.2072600189999996	3.5159599569999997	2.957870236	3.249651937	3.273073148	3.5016019010000003	3.3603380830000003	3.064935969	3.215947351	3.137889908	2.926588503
478	1552928_s_at	2.867314952	3.8758732639999995	2.750714152	2.899778196	3.293436574	2.85958007	3.2530600130000003	2.819347543	3.908951589	4.423263672	5.362340475	3.3566703639999997	2.8560085280000003	3.258844718	3.5001174710000003	3.020875695	2.857715034	3.163906092	3.1833451580000003	3.049401503	3.740034473	3.872591213	3.262185389	3.0826822519999997	4.037542091000001	2.952602218	3.528235497	2.899778196	3.066231738	3.244840193	2.778711157	3.911444656	2.8526179419999997	2.7946108439999997	3.107742656	4.161425845	3.034601634	2.8276129119999998	2.724898355	3.0119455160000004	3.246400387	3.8645510339999998	3.2041653869999998	3.42325864	3.027237731	3.072748399	3.131232265	2.8120649710000003
479	1552929_at	2.94204759	2.997433074	2.9917616519999997	2.8467321539999997	2.970233912	2.958132042	3.099759307	2.991045812	2.990579411	2.801349358	3.066652701	2.98239267	2.972782802	2.8336239030000003	3.113349555	2.759898626	3.090383244	2.676865877	3.006054388	2.84043263	2.9928149939999997	2.9479404239999996	2.900860834	3.041853275	3.230941627	2.780175935	3.088484687	3.14815657	2.894320206	3.001577155	3.004846451	2.814575145	2.8126008380000003	2.8313613980000003	2.932806274	3.235513648	2.8600381560000003	2.876714873	2.982910191	3.046820588	3.14815657	2.955836596	2.859275635	2.915902162	2.9341506280000003	2.961453865	2.821247371	3.219148541
480	1552930_at	6.267750079	6.787350707000001	6.335821016000001	7.079387815	5.930863649	5.380584923	5.783717335	6.034199094	7.2399928860000005	6.580421342999999	5.170242963	7.050106556	6.125457027	7.250697242999999	7.155781196	6.793622013999999	5.46144761	5.605307094	5.164922892	7.640991105	5.636596272999999	5.760705187999999	5.659656977	6.150947661	6.933857515	6.017930698	6.636416447999999	5.373613062	6.652866725	5.1228323080000004	7.924711986	7.701783206	5.913520156000001	6.142797651	7.452008755	7.680868908	5.534993567999999	6.935025131000001	6.072333624	5.60340906	7.42248123	6.5069774439999994	6.723987832000001	7.697298421	5.55828553	7.0385495989999995	5.77323395	6.918501297000001
481	1552931_a_at	4.641028838	5.323826455	5.0402090269999995	5.290807514	4.889810552	4.84734939	4.144399797	4.711184501	5.041391348	5.3099830919999995	4.995970267	5.147702541	5.00187606	5.115353422	4.746277728	4.883705136000001	4.665079368	4.532855147	4.098771353	4.661349734	4.615342092	3.845987103	4.860560541	4.501132845	5.394244723	4.499194471	4.925078111	5.23610279	4.527607403	4.337678512	5.314713327	4.693896779	4.475636441	4.588297388	4.866273183000001	4.69416392	3.881552147	4.4545464489999995	4.678890295	4.917473058000001	4.487799187	4.733329992	4.671228312	5.112624633	4.846825818	4.907379753	4.661776253	4.7261581989999994
482	1552932_at	2.788379335	3.048129925	2.859442607	3.2453690089999996	3.122821238	3.2255752139999996	3.2317632489999997	3.4356382689999996	3.020772392	3.352610758	3.147205941	3.17470734	3.2383212230000002	3.573789285	3.1208806769999997	3.125705144	2.9346454539999995	3.13179092	3.595619033	3.170764674	3.2617705010000004	3.1816772510000004	3.211379505	2.927802455	3.2452297889999997	3.0307593999999995	3.2119643719999997	2.9767465769999997	3.2959279689999996	3.2383312230000003	3.1294378519999997	3.070713318	3.275468533	3.183367035	3.60313452	3.198322507	3.052000687	3.2202891589999996	3.276141509	3.326354626	3.4601031719999997	3.0687188869999997	2.993160985	2.784452144	3.111032834	3.259945932	2.927802455	3.30227471
483	1552933_at	2.8673370780000003	3.1464360960000004	2.950409062	3.312973962	3.108564032	2.9523377739999996	2.690223855	2.592628018	2.920742099	2.948593508	2.940891829	3.017249533	2.84137802	2.913285717	3.0614323660000005	2.782379073	2.970465238	2.898884282	2.809575773	3.061796326	3.036924618	2.795087736	2.760555464	2.834698197	2.809575773	2.804761664	2.9163793460000003	2.96778897	3.02362948	3.409045218	2.7204549960000004	2.8235347	2.865089462	2.882450637	2.978850501	2.752909354	2.735844298	2.92979692	2.879128423	2.9452114739999997	2.8571454339999995	2.98935782	3.259337071	2.977888599	3.007989875	2.90401291	3.0907958769999997	2.986721886
484	1552935_at	4.703213176	4.606416493	4.971516008	4.426376253	4.325623783999999	4.729054517	4.68726124	4.469128455	4.199946312	4.514808627	4.865995942	4.27740668	4.682999429	4.369162683	4.34351878	4.475911688	4.427240328	4.563387606	4.672438327	4.760808394	4.495571271	4.523924968999999	4.810864252	4.5269578169999996	4.473020374	4.829035984	4.34606889	4.867391341	4.606385118	4.265657032	4.418614678	4.729682261000001	4.234525081	4.06091062	4.418145727	4.667161463	4.757612722	4.225012025	4.394058414	4.63019972	4.288299552	4.908478871	4.508545542	4.293675271000001	4.62333749	4.718960644	4.23042165	4.289784382
485	1552937_s_at	6.047399641	5.943609975	5.3289141980000005	5.242299055	5.516003572000001	5.5381758439999995	5.354419635	5.795450945	5.847781257	5.354204918	5.687085161000001	5.8218155970000005	6.37962198	5.461829885	5.142235922	6.0353442479999995	5.04393188	4.994385895	6.779734700000001	5.655730706	5.396102517	5.524269967	5.663104555	5.250645867	5.950183743999999	5.5743711320000005	5.587868424	5.5965227429999995	5.2993134930000005	5.093457267	6.039817427999999	5.700267424	4.900388707	6.091637917000001	5.08687952	5.518007421	5.576455423	6.215908741000001	5.857702087000001	5.223607297	5.7742717589999994	5.845054283	5.113990281	5.653752252	6.222847872999999	5.72978181	6.087263322999999	6.44170937
486	1552938_at	3.8451587739999997	3.778298851	3.945325565	3.60262387	3.7935414069999998	4.291229268	3.818676032	3.8262200280000003	3.756679405	3.564718417	3.624370158	3.489708397	3.654318214	3.490116524	3.5133727460000004	3.420525533	3.678020604	3.907202945	3.959009566	3.713008012	3.948808735	3.4306692969999997	3.535493495	3.8660949319999998	3.842144377	3.577361727	3.864675187	3.5697550860000002	3.5949900930000003	3.414860304	3.8240612360000004	3.853217662	3.8395031719999997	3.877505487	3.57453591	3.8861139060000003	3.728828214	3.476454637	3.853427303	3.7342862969999997	3.656324979	3.7718461939999997	3.8209609860000002	3.31664257	3.717920747	3.537827211	3.7151155310000004	3.5513992510000003
487	1552939_at	2.547453188	2.769605878	2.750831575	2.655824244	2.811493843	2.935038904	2.9337892819999998	2.756818575	2.62815773	2.8276674280000003	2.545799765	2.746901802	2.623937096	2.759422745	2.729570504	2.9501209189999997	2.588574061	2.66347785	2.817225376	2.588715639	2.6735258319999997	2.607408791	2.799514002	2.8193725310000004	2.87459878	2.822716722	2.7410389580000003	2.7236444539999995	2.750363895	2.805564177	2.818246078	2.483388632	2.813217732	2.81216634	2.9781870639999997	2.622493252	2.73351868	2.6651652	2.676818359	2.7063964169999997	2.807350169	2.625406281	2.66872152	2.7363445489999996	2.7077046439999997	2.586986619	2.820727399	2.743990792
488	1552940_at	2.722046432	3.130156075	2.859442607	3.0723955610000004	2.794493285	2.9559065369999997	2.9085529980000002	2.831013436	2.792600225	3.0629659080000002	2.980879404	2.945738857	2.8512495810000003	2.936060692	3.036546172	2.9278165680000003	2.923283865	3.306104115	3.207121083	2.9775363969999997	2.8891945089999997	3.004282828	2.98456074	2.807035173	2.9268429410000003	2.938368582	3.0024140360000002	2.971561145	2.874751662	3.038109297	2.738783955	3.096474047	2.935838705	2.8432274439999996	3.042484775	3.1796467139999995	3.071052957	3.301318324	2.837189954	2.851813557	2.898803458	2.7676373819999998	3.18511831	3.0013207769999997	2.996287712	2.9486665210000003	2.735898367	2.755661921
489	1552942_at	3.263635435	3.5532073019999997	3.708728878	3.283554305	3.465094739	3.618926969	3.6242577989999996	3.6192681939999995	3.5527621419999997	3.335739217	3.57923267	3.526424205	3.4643325369999998	3.4142036630000003	3.577531646	3.46596318	3.4870940619999997	3.8151843010000004	3.7842796969999997	3.494980889	3.223284683	3.4796467339999997	3.289129497	3.4770710869999997	3.503456275	3.499340534	3.441032522	3.604682501	3.432028305	3.6894624169999997	3.721343037	3.590069275	3.330846375	3.391214803	3.468393535	3.645035423	3.182663097	3.371471998	3.72107743	3.5514554169999997	3.504288747	3.4698283360000004	4.166879966000001	3.559582396	3.6288749489999996	3.214972825	3.560407557	3.4756061419999997
490	1552943_at	2.5952445930000003	2.48560058	2.57347386	2.6127554330000002	2.673873829	2.3074306190000002	2.569785031	2.578969191	2.7700483410000003	2.507171761	2.501983842	2.584327161	2.538537005	2.62968641	2.425811184	2.5731258269999997	2.489218138	2.699813322	2.609534739	2.596103546	2.609717389	2.463996476	2.797296989	2.7462536	2.817422236	2.5832437280000002	2.476466986	2.629146697	2.639191257	2.578307212	2.58279961	2.432408662	2.648276484	2.530365363	2.532501505	2.546792856	2.5489312230000003	2.724088048	2.646883896	2.402705069	2.634877896	2.65087166	2.768527303	2.465586934	2.535576936	2.516943118	2.738040124	2.6929021939999997
491	1552944_a_at	4.692461744	4.7366583	4.836804453	4.977075877	4.717772516	4.820198095	4.46260607	4.782812922	4.389659502	4.629597833	4.879423635	4.6252581610000005	4.54183085	4.836804453	4.918513198	4.9007471019999995	4.695522649	4.687848886	5.011180667	4.709574238	4.727562366	4.738844138	4.567823111	4.596847383	4.601264581000001	4.818453306	4.763788778	4.689686645	4.429918853	4.603821259	4.467606818	4.746814767	4.588575024	4.5994171889999995	4.789300065	4.855644643	4.554552965	4.434606758999999	4.929350503	4.797288662	4.67798765	4.598700721	4.822090546	4.755240953	4.6678800460000005	4.756799452	4.627926065	4.830852661000001
492	1552946_at	3.144348093	4.8112043710000005	3.034808225	3.373033765	2.9272236339999997	3.5434536619999997	3.879428992	3.511003057	3.791403992	3.1408918160000003	3.046303941	3.155825992	2.9444137360000004	3.536848405	3.036895794	2.853309168	2.8321235760000003	3.084021702	8.560980686	3.280182199	3.295324209	5.663460249	2.792920683	3.0913475310000003	3.0775832039999997	3.198822625	3.0057527360000003	3.670242923	3.435390537	3.0539718689999997	3.2801362989999996	2.7958806469999997	3.2129841310000002	5.880322785	3.459150414	4.092205817	5.944998032999999	3.994270681	3.316732023	3.387169217	3.213741264	3.02470109	3.1309571939999996	2.795281984	2.9213843969999997	3.386711467	3.031895207	3.137423376
493	1552947_x_at	3.09002688	4.662677178	3.343540043	3.299099462	3.191445046	3.789731696	3.66629194	3.862022493	3.3984574060000003	3.1496602769999997	2.896735273	3.279024215	3.0022536260000003	3.35010559	2.7264651619999998	3.29740778	3.0915479969999997	3.3014400360000002	8.409594565	3.193328877	3.329920576	5.653780417999999	3.0150101069999997	3.177401207	3.211864598	3.46768106	3.40327928	3.244321212	3.5816704319999997	3.2354062530000003	3.4686397369999997	2.845275514	3.2393226860000004	5.619254416	3.2571072389999998	3.808771002	5.651367817000001	3.816568331	3.135635373	3.121841368	3.213229637	3.225638525	2.89157739	3.021938277	3.0643641919999998	3.3127648880000002	3.0979900810000003	3.086450906
494	1552948_at	4.046109976	4.228795701	4.236895426	4.034912852	4.0273357569999995	3.995619819	4.045041852	3.959150298	4.131005394	3.9982318969999997	4.258632957	3.8108404439999997	4.142942573	4.287716006	4.082447483999999	4.475175586000001	4.124657984	3.925387738	4.304274169	4.14802549	3.8233559360000005	3.9792315210000004	4.209565057	4.198364214	3.947389176	4.289144805	3.8913652169999997	4.02672372	3.953441497	4.004521083	3.9556287180000003	3.866247192	4.03606899	3.971565937	4.064925017	3.950517384	4.19318882	3.8029686239999996	4.048172651000001	3.953441497	4.070967072	3.811318847	4.176356346	3.951722526	4.0145738280000005	4.016169286	4.2134667630000004	4.140596899
495	1552950_at	2.77590899	2.757214543	2.721430642	2.6134608790000002	2.666823284	2.694822732	2.5878593999999997	2.938992107	2.757214543	2.825138613	2.838742571	2.6274625730000003	2.685926414	2.8101345039999996	2.930624205	2.6295111369999997	2.61066469	3.023354799	2.870501851	2.788777142	2.6866293889999997	2.63919562	2.6860504730000003	2.720251564	2.922507018	2.745540907	2.568300325	2.592797741	2.683340174	2.76937178	2.444091728	2.6789187219999997	2.83075672	2.463863565	2.8971651960000004	2.997601707	2.533709114	2.545411278	2.666649865	2.803056891	2.975727964	2.749218801	2.658009692	2.678398898	2.588205765	2.697379564	2.743383148	2.8298893589999996
496	1552952_at	3.039391868	2.901611649	3.149908126	3.098968205	2.927229548	2.95304146	2.969828985	2.685726255	2.7897309060000004	3.152535242	2.93146228	2.897815809	2.944865027	3.17409725	2.753685514	2.6807432	2.995890967	2.7842314339999996	2.938091912	2.97333686	2.814208414	2.7995840569999997	2.962381263	2.826145003	2.7079929660000004	2.902613885	2.988030689	3.127050379	2.711322268	3.1714368889999998	2.6736318690000003	2.83399439	2.88261014	2.970034417	3.0077668230000003	3.2207070310000003	3.0579962960000002	2.643773522	2.999705692	2.73175742	3.103418385	3.2765142839999997	2.6219597	2.989610794	2.989100765	2.9070378760000004	3.0119629160000003	2.983056105
497	1552953_a_at	3.939335479	4.364725658	3.890393817	4.148135281	4.214207021	4.134229351	4.30734986	4.606788684	4.173404253	4.430322943999999	4.227626012	4.137793789	4.240711491	4.115461765	4.458877659	4.355545526	4.231233344	4.431172248999999	3.975347382	4.117676428	3.87591356	3.775840169	4.305431676	4.321072148	4.086317364	4.018168891	4.290987487	4.470251958	4.153884451000001	4.146318729	3.9886047739999997	4.068356799	4.239957271000001	3.920681023	4.467203562	4.151728386	4.417770368	4.011446331	4.247821761	4.197160687	4.02709102	4.1375094	4.165662983	3.919517589	3.973407145	3.807288461	4.045545042	4.4098741530000005
498	1552954_at	3.3337560510000004	3.19605839	5.97001475	3.0867690010000004	3.22725772	3.387125764	2.9683261030000003	3.400768308	3.402321125	3.083161187	3.3043416789999998	3.089728299	3.387314668	3.155534191	3.258714576	3.310630325	2.948651083	2.89289422	3.2188350580000002	3.0617640789999996	3.2236354389999997	3.277019591	3.24237063	2.8278941910000004	3.248822917	3.5794056210000003	3.197763188	3.825536113	3.670344961	3.3994587689999998	3.215047336	3.5276871130000003	3.305400442	3.22202754	3.383252015	3.161790266	4.522004231	3.0913475310000003	3.536321923	2.9080743510000002	3.5057080810000003	3.351765615	2.944306535	3.310068362	3.086546048	3.568741345	3.079678975	3.287911335
499	1552955_at	3.276704816	3.4289700919999997	3.309206037	3.4061876019999997	3.8358382239999997	3.478070227	3.188101492	3.293281813	3.11912533	3.2600622639999997	3.3597166489999997	3.079321701	3.255182505	3.231134134	3.638071168	3.0924271819999998	3.3014741610000002	3.48140343	3.420948899	3.1850529510000003	3.207931808	3.5531277130000003	3.175144876	3.1755796419999998	3.263199135	3.5941815669999997	3.3710007560000004	3.541737054	3.21744829	3.4826134910000004	3.3286969330000002	3.1533638510000004	3.4106510389999998	3.0118640610000003	3.696960893	3.575494633	3.416427324	3.406790421	3.529422423	3.173332909	3.4127392260000002	3.1607430819999998	2.978892855	3.084460122	3.543678663	3.5056404289999996	3.131106052	3.233356865
500	1552957_at	3.099167848	2.7012900230000003	2.809756405	2.789738237	3.059910557	2.858686338	2.877083284	3.1390490439999996	2.835802085	3.423141797	2.942526847	2.8578274460000004	3.411876823	2.717378858	2.930624205	2.72510782	2.8282017130000003	2.875819027	2.9286436819999997	2.8992243039999996	2.93269046	3.0337624069999998	3.215279217	2.803686378	2.73952197	2.89568259	3.2214631610000004	3.304580275	2.904774792	2.9139600760000004	3.051270495	2.718542241	3.023747259	3.105514777	3.1674591430000003	3.0088923339999996	3.106021773	2.87459878	2.8413245330000003	2.843224647	3.198257576	3.474628257	2.7713760819999997	2.873039406	2.6729834009999998	3.0876315639999996	3.3570730319999997	3.096257365
501	1552960_at	3.5725488569999997	3.68354428	3.866060904	3.8018103080000003	3.544039652	3.696418439	3.524307644	3.573645735	3.646374336	3.716752765	3.810505823	3.499573901	3.8726481839999995	3.725982904	3.830307944	3.6953780810000003	3.592164037	3.689344175	4.184861682	3.47800732	3.8187244789999997	3.9494142489999997	3.9237194730000002	3.7391497360000003	3.8403088289999996	3.957109752	3.6103900189999996	3.716791085	3.556219857	3.8788904580000003	3.6437709189999996	3.70773165	3.8296119180000003	3.485743305	3.52336573	3.735675782	4.242368661	3.520395335	3.8080371360000003	3.677636304	3.6678733169999997	3.6391816130000003	3.903407777	3.8539412719999997	3.567036805	4.060833222	3.35337645	3.6932244539999997
502	1552961_at	3.3119174239999998	3.00695059	3.561966107	3.5379598989999996	3.293741008	3.420290705	3.424598378	3.452583609	3.049127779	3.1887272269999998	3.555961732	3.214734337	3.29900662	3.3293805030000003	3.655903439	3.098002652	3.104557088	3.535026885	3.230246342	3.508897407	3.260987265	3.646464233	3.282957483	3.209490894	3.142789871	3.617462502	3.192102135	3.454376625	3.265340413	3.2169868310000003	3.332075135	3.3624036239999997	3.328962933	3.824504831	3.3063421739999996	3.421595351	3.4820041280000003	3.3447921989999996	3.55466294	3.1765699589999996	3.3596877569999997	3.3769474560000003	3.174535805	3.310068362	3.328962933	3.259945932	3.188101492	3.3732127689999998
503	1552964_at	3.5157964639999997	3.3761606239999997	3.365234439	3.616594236	3.006301951	3.559056527	3.6124424910000004	3.294012903	3.559554882	3.165779447	3.341053287	3.323625725	3.5427445630000003	3.4198377410000003	3.6758838789999997	3.5328479460000004	3.557302528	3.925077168	3.654023201	3.29088412	3.464127813	3.204619132	3.942440698	3.49476196	3.671736989	3.4034598889999996	3.516895331	3.387942713	3.3158926689999997	3.505435882	3.4623474830000003	3.5866157789999997	3.2205673999999997	3.5144355660000004	3.549792483	3.6950632889999997	3.4102098439999997	3.565281125	3.598297587	3.5366606610000004	3.3909385060000004	3.810468663	3.6275042060000002	3.744566706	3.479260677	3.76564139	3.190229712	3.521969709
504	1552965_a_at	3.865256827	3.674068829	3.8140480689999996	3.580953332	3.676973438	3.695490308	3.623060712	3.761069238	3.290630821	4.061926284	3.6331462410000004	3.601719618	3.417549877	3.707516282	3.874929981	3.6262096639999997	3.16950324	3.7484071869999998	3.872908256	3.5166608010000004	3.652996946	4.031021829	3.592367564	3.6752061	3.827971928	3.7022943039999996	3.500462534	3.8290653239999997	3.4921784789999997	3.46301078	3.341049864	3.5755414660000002	3.6365635289999996	3.6441722530000003	3.819125531	3.909091831	3.3781654960000003	3.750690727	3.80880326	3.6875876439999997	3.86365468	3.740099695	3.7836387439999997	3.5009910019999997	3.6023168410000004	3.604734811	3.588073801	3.41264637
505	1552967_at	2.993821147	2.940228602	3.0891696360000003	3.181088323	3.296028255	3.3179204039999997	3.0362381480000002	3.1715816930000003	3.1147564169999997	3.088844884	3.492379002	3.113372159	3.2380271260000004	3.29938109	3.50010006	3.1207642000000004	3.2580926	3.582896106	3.3156903769999997	3.255901425	2.997654555	3.15256676	3.199488577	3.3293167710000002	3.160542224	3.2648073039999996	3.2256840089999996	3.138664566	3.2347896130000002	3.261416218	3.1301727610000003	3.336160853	3.607614095	2.96435734	3.553307031	3.356146827	3.2748709369999998	3.2072600189999996	3.4203857319999997	2.962659136	3.392205773	3.3448671439999997	3.2717726689999997	3.456109482	3.3130700280000003	3.420673217	2.999705692	3.22607401
506	1552969_a_at	2.928941167	3.127743202	2.985109571	2.987963815	2.741709456	2.86238779	2.73837434	2.748724258	3.007374912	2.8521159860000003	2.896515865	2.8130191910000004	2.8600381560000003	2.882068618	2.816922584	2.6698582269999998	3.161579332	2.628086456	3.291174377	2.8130735610000004	2.864053611	3.01650997	3.08801254	2.8412234030000003	2.846094514	2.6869317639999997	2.944223715	3.092397431	2.668690726	2.79152876	2.824845862	2.579205769	2.7917621610000003	3.182692106	3.0854469210000004	2.931885331	3.000516452	2.8220121369999998	2.886338069	2.700636119	3.013667152	2.747177993	3.0148020389999997	2.784644135	2.845132188	2.733792909	2.827998815	2.7264026589999997
507	1552970_s_at	2.906271898	3.151175055	2.815284914	2.7219762810000003	3.16601147	3.035153202	2.686073745	3.0798054789999996	2.9220532610000003	2.8725714539999996	3.019297042	2.8577891689999997	2.923686566	3.225560835	2.84716699	2.701546482	2.793558242	2.682259531	3.551680808	2.987740741	3.1012535	3.175144876	2.7480045019999997	2.96013807	3.019792817	3.082900853	2.775733841	2.941024922	2.7444462439999997	2.7150027960000003	3.2179800239999996	2.8165811730000003	3.037731675	3.247555788	2.932589733	3.051386496	3.220301609	2.801170227	2.627980318	3.169312405	2.79007265	2.761191007	3.123339207	3.152865531	2.8861001460000004	2.958659748	2.8648545789999997	2.757078973
508	1552971_at	2.723789935	2.842778483	2.627882824	2.7523419139999996	2.7707876060000003	2.721034219	2.684932902	2.7907094960000003	2.9383640989999997	3.336520782	2.7821075489999996	2.794596592	2.817912483	2.722451012	2.8481568989999997	2.862726252	2.853681528	2.770913272	2.8145698039999996	2.639274021	2.85946408	2.840174237	2.643439079	2.678264896	3.151036735	2.72525747	2.866505297	3.183843915	2.95304146	2.8407663910000003	2.757111372	2.788908681	2.636005243	2.535164633	3.1043262080000003	2.824845862	2.6966582210000003	3.035153202	2.859876936	2.783131108	2.919800907	2.592924826	2.750048063	2.742727382	2.77898083	3.0553365169999998	2.80865988	2.945563605
509	1552972_at	2.544826258	2.646184229	2.553111388	2.654765893	2.557676469	2.572281975	2.641380309	2.586172262	2.603483813	2.607340348	2.3802340859999997	2.538145881	2.42859134	2.539478155	2.410015874	2.502131064	2.47525014	2.7303544439999996	2.56249907	2.666419291	2.3930443969999997	2.721708132	2.610409588	2.445935908	2.397745115	2.573266302	2.644277413	2.675386144	2.638236759	2.653049718	2.441319776	2.433065101	2.614173074	2.505409005	2.515045418	2.638600325	2.721660298	2.489747842	2.7037892999999995	2.531800507	2.548514263	2.742156705	2.625794011	2.637625169	2.614530965	2.613617472	2.534172645	2.4990751159999998
510	1552973_at	2.8164679269999997	3.076166223	3.2260129969999998	3.334709423	3.10342775	2.9194479889999996	2.966732664	2.9671120089999996	3.084484718	2.770343863	3.021440215	2.667666915	3.194719293	2.848893855	3.362929639	2.948245226	3.3535939089999998	3.375557671	3.017939264	3.096693337	3.051178834	3.1199468089999995	3.265134657	2.740586315	3.194588047	3.097182946	3.181923593	3.521969709	3.026577441	3.003992546	2.8482454010000002	3.325713365	3.278559775	2.9178582339999997	3.318167238	3.271766668	3.233646826	3.044909782	3.079156756	2.9157326880000003	3.340464851	2.999503846	3.320939366	3.195490403	2.8459074330000003	3.038746598	2.917942454	2.910329715
511	1552974_at	2.680880859	2.8438707589999996	2.558795778	2.584265953	2.506146308	2.46101619	2.75741126	2.571616321	2.528639391	2.6601035669999997	2.45877454	2.3728403940000002	2.616336806	2.540258138	2.557951186	2.545942999	2.414966362	2.524382108	2.515465909	2.519565608	2.6423016280000002	2.89500936	2.577237369	2.39294238	2.511266718	2.547393287	2.636114485	2.520527752	2.46211696	2.621678788	2.757111372	2.496858066	2.8398259930000003	2.456123733	2.588430246	2.495172365	2.443951135	2.464323607	2.4681448969999997	2.54797804	2.445393219	2.440312851	2.5974360880000003	2.58163484	2.546184568	2.331993462	2.398169771	2.65635822
512	1552975_x_at	2.564824911	2.658809068	2.6949364389999997	2.498459319	2.497910899	2.5022606780000003	2.438091105	2.80325896	2.463168071	2.817659589	2.60508018	2.657861506	2.8312352819999997	2.517667996	2.58878998	2.5425781659999998	2.6867568110000004	2.391812897	2.7719290410000004	2.619668754	2.623762149	2.8164731169999997	2.599624476	2.621678754	2.574304933	2.710434561	2.412848599	2.830779927	2.518551543	2.329524419	2.68579983	2.5818278759999997	2.464624933	2.461353875	2.64003138	2.506354644	2.876445985	2.7419508880000003	2.704998943	2.80325896	2.552082633	2.608548818	2.494446529	2.609269242	2.576718222	2.4527530090000003	2.34400414	2.79684567
513	1552976_at	3.23178543	3.1904817839999997	3.3447271439999997	3.184466023	3.006631475	3.272181573	3.141579147	3.226273378	3.154868894	3.097504142	3.2593927139999996	3.078969799	3.16179485	3.358143363	3.5012863010000004	3.2459005960000002	3.4040206310000003	3.4345549269999998	3.719635743	3.318616215	3.4039044410000003	3.4796467339999997	3.330224541	3.105640735	3.407526331	3.404616447	3.118287833	3.337602808	3.148595776	3.120894858	3.1925168889999997	3.335737123	3.355368183	3.212567038	3.107874088	3.664743925	3.240701042	3.0512115810000005	3.425031857	3.1542394560000004	3.441768932	3.089808647	3.4131777430000003	3.28785506	3.1498091789999996	3.6559730010000004	2.9615552430000003	3.259786182
514	1552977_a_at	7.533406335	7.776271061	7.509661601	7.66616517	7.989793661	7.135065302999999	7.545380046	6.81360717	7.475336676	8.105259499	7.088253533	7.484841301	8.809976737000001	8.328690025	7.420807275	7.644369775	6.9918162	7.595351604	7.110901673	7.704601471	7.667674676	7.572814042999999	7.374819275	7.346818807999999	7.453770006	7.152711701	7.501941605	8.292150164	7.499312968	7.141873972999999	7.006967936000001	7.623475536	7.2173898229999995	6.547044784	8.07233663	7.035094817	7.0904901339999995	7.320799957999999	7.382169137000001	7.171302493	7.645380669	7.556940022999999	8.317312106000001	7.066154911	7.194699506	7.502506059	7.725749409	7.252419762000001
515	1552978_a_at	6.423900817000001	6.453011289	5.267444941	5.956823135	6.25545596	6.450244685	5.843319555	6.263162123	5.667740995	5.881065785	6.43691877	6.07411886	5.322517544	6.283776502	5.225568309	6.027682935	6.457099417	5.667740995	5.883215736	6.218455832999999	5.755543253	6.870787856000001	6.245560655	5.739244749	5.88178952	5.9784794560000005	6.069855219	5.826557287999999	6.317407469	5.904237112000001	6.04164248	5.677028674	4.717844992	6.64324671	5.936582411	5.4918703970000005	5.785280372000001	5.805716342999999	6.070074401	6.13637192	6.100927706	5.649761139	6.384519628	5.991604199	5.881502205	6.028935581	5.438406548	5.865870953
516	1552979_at	2.7530001910000004	2.75587248	2.593452935	2.7223397869999997	2.7041001739999997	2.6453223919999997	2.449874801	2.8017664780000002	2.438008445	2.886750817	2.654550746	2.867707486	2.590394306	2.669539561	2.7623778469999998	2.542147957	2.8871453480000002	2.579673754	3.039926934	2.792952785	2.662276679	2.544933639	2.550882613	2.552082633	2.4657162319999997	2.546001102	3.034650876	2.456178833	2.7060803730000003	2.6807432	2.747264372	2.432755396	2.565939717	2.444838522	2.590394306	2.818342312	2.5331713419999997	2.723917645	2.623521004	2.558888596	2.691015766	2.784031717	2.9055387319999997	2.646461366	2.688263955	2.495952538	2.714030021	2.7711096910000004
517	1552980_at	3.180170895	3.517381931	3.444959117	3.388983322	3.051867658	3.2146079430000003	3.3082932769999998	3.391270889	3.025966703	3.633848543	3.507370825	3.172000694	3.321574095	3.72843246	3.710584864	3.195587928	3.3504435210000003	3.171122165	3.8829244860000003	3.2266807	3.293782668	3.401137888	3.096927165	3.389541707	3.345012816	3.474033654	3.4221437810000004	3.340324308	3.239521799	3.643097237	3.290737375	3.3219684739999997	3.440464545	3.2380709939999996	3.65308382	3.2426473639999998	3.148505254	3.206311773	3.500209225	3.372694984	3.477011418	3.083302657	3.186785682	3.49842413	3.4082913169999998	3.327846152	3.0843156489999997	3.5994388610000003
518	1552982_a_at	3.4095793889999997	3.3085797980000002	3.44310093	3.560296697	3.372064773	3.242586955	3.8666933739999996	3.4306867480000003	3.445057455	3.7264652610000004	3.278868376	3.17994743	3.478201985	3.2955165610000003	3.229076581	3.1091503639999996	3.30072059	3.040111482	3.332847076	3.495091569	3.3260632510000003	3.3679432080000002	3.4279228980000003	3.0913475310000003	3.315720973	3.253948357	3.2958613989999996	3.298114373	3.3260632510000003	3.114082191	3.138031054	3.194650406	3.14848729	3.2971280910000003	3.716509382	3.6031106530000003	3.4933558689999997	3.308699186	3.080407025	3.240286249	3.345952617	3.040461987	3.336873717	3.076773191	3.2714326610000004	3.314116414	3.289251918	3.17051586
519	1552985_at	3.141071306	2.884590792	2.810056683	3.161731004	3.001805427	2.9335775460000004	2.99245021	2.9235760280000003	3.0375108089999996	2.8727141	3.0769564430000003	2.822470024	3.0132201089999997	2.9286194539999997	2.902718505	3.218440174	3.267489219	2.9698024060000003	3.344961605	2.61631083	2.979591495	3.0059459339999997	3.069061383	2.780829027	3.0707048880000003	2.670228044	3.100316447	3.2192404480000003	3.092050035	2.974854152	2.616064648	2.861735113	3.0494549269999998	2.98199783	3.127328209	3.011391848	2.899367873	2.751341345	3.488567695	2.910622688	2.876796863	3.1019687639999995	2.7684934930000002	2.923838927	2.853526725	2.859558196	2.974854152	3.105020927
520	1552986_at	4.046602111	3.356009617	3.624928456	3.998381922	4.107657795	3.88131488	3.835269121	3.590493777	4.002955241	3.93191512	4.236963555	3.926519177	3.681070852	3.502761923	3.6530992319999998	3.906386477	3.78749549	3.414496487	3.554480059	3.8179235360000003	3.816994265	3.7220454910000003	3.78427374	4.165468574	4.046273567	3.843638758	3.713444089	3.6612319110000002	3.527540166	3.94329994	3.54983385	3.731189355	3.7207800019999997	3.752663725	3.627245873	4.048457145	3.793831012	3.707838478	3.75281706	4.030733531	4.068974985	3.876524364	3.663474805	4.024862898	3.734178118	3.8169479510000004	3.6905311339999995	4.154889316
521	1552987_a_at	2.4657000630000003	2.461490667	2.522244651	2.339249536	2.4427739219999998	2.49364545	2.433336165	2.5161898	2.510357962	2.848830112	2.41819472	2.773151028	2.616532237	3.21125964	2.572986919	2.432380449	2.676928325	2.609354365	2.695819492	2.549133948	2.479271377	2.483072977	2.576952221	2.40008774	2.514890063	2.594074981	2.3534337290000003	2.660997542	2.815891244	2.3949411	2.439816605	2.6228560130000003	2.313749555	2.6992331139999997	2.8012640269999998	2.5964591319999997	2.467052373	2.616627352	2.517339367	2.683941553	2.670590123	2.5407744709999998	2.676457687	2.51394306	2.4419245640000002	2.400970549	2.350432053	2.540762725
522	1552988_at	2.878946493	2.7199769369999998	2.583166591	2.505444764	2.5714197640000003	2.8582218110000004	2.726024872	2.581210848	2.644705702	2.472148363	2.7251536310000004	2.621752559	2.56893569	2.719968181	2.64997341	2.5889146480000003	2.522187501	2.597110074	2.727671862	2.662797303	2.839678068	3.081575693	2.539421889	2.552082633	2.733058443	2.807192896	2.47886441	3.062743528	2.765248703	2.658964468	2.448858125	2.656625654	2.887436267	2.8298300480000003	3.031889573	2.609798343	2.71947268	2.599861884	2.692371175	2.4774718190000002	2.708276723	2.463255342	2.770757171	2.797485853	2.528985478	2.9515987	2.604503879	2.558253339
523	1552990_at	3.0015978139999997	2.9883121360000002	2.9326345380000003	3.0466005110000003	2.954222665	2.824652533	3.071470222	2.9390217	3.1198293169999998	3.0761756160000004	3.046303941	2.967627212	3.1198293169999998	3.1756075910000003	2.958255152	2.856490894	2.877348361	2.7787268610000004	3.362577668	2.982348115	2.8535149860000004	3.291008596	2.7794442060000004	2.97600818	3.042014444	3.0311991610000004	3.216835498	3.3007224089999996	2.748854655	3.1490273010000003	3.039990195	3.0081242460000004	2.7229528939999996	2.852553237	3.114879222	3.13270075	3.29925405	2.981639408	3.279426209	2.938765676	3.103418385	2.9716711339999997	3.0887425669999997	2.923551909	3.045990345	3.281815566	2.9386743230000003	2.9470028139999997
524	1552991_at	3.1467099989999996	3.10600771	3.279919436	3.0801493939999998	2.931994313	3.0565674589999996	3.338530985	2.9730932969999997	3.0490031589999997	3.0655641410000003	3.1988635380000003	3.080308922	3.207664673	3.1298781069999997	3.2327299560000005	3.0237560560000003	3.022067363	2.9903009939999996	3.2684061669999998	2.799227459	3.023332581	3.377850842	2.982037195	3.288830835	2.9088802030000003	2.995642578	3.1364216519999997	2.683148334	2.758154358	3.1235465789999997	2.9281424310000004	3.027229272	2.8856411889999998	3.3686915539999998	3.3723391019999998	3.356924283	3.116400503	3.134199005	3.328839378	2.954170475	3.04384697	2.956054594	3.0836868930000003	2.990590435	3.060245845	3.39709281	3.213179905	3.173899247
525	1552993_at	2.649811196	2.499646642	2.660457434	2.602252771	2.8026859330000002	2.811529885	2.737548955	2.629984196	2.597786072	2.758406247	2.368521965	2.6074141980000003	2.789886896	2.933040847	2.625287561	2.59399123	2.489839997	2.7035991960000003	2.480637145	2.562428211	2.853498388	2.7671099480000003	2.6978891419999997	2.761900032	2.700317374	2.697030479	3.00061727	2.67520836	2.608329646	2.769605878	2.5344001769999998	2.679933108	2.537728764	2.8669655869999997	2.70547191	3.0132540430000003	2.752734722	2.524312171	2.660849264	2.672519532	2.771246246	2.69656916	2.585830161	2.56283722	2.679933108	2.58453901	2.617760479	2.611062598
526	1552995_at	4.755694223	4.905839105	4.810576248	4.801972574	4.670590454	4.716794494	4.903327597	5.0100606480000005	4.711857615	4.926051233	4.992053615	4.830876517	4.995123813	4.938596368	5.13436579	5.025585368	4.940432591	5.029126758	5.384863773999999	4.808409783	4.748730153	4.776830275	5.016748531	4.836974253999999	5.227714905	4.818350465	4.930250232	4.819843757	4.687945204	4.610884927	4.30670642	5.025283878	4.722356277	4.773241245	4.8575797	5.146349369	4.73069359	4.419050402	4.939035948	4.875254979	4.8779918780000004	4.929498982	4.806059691000001	4.471192066	4.929329257	5.166205565	4.771474759	5.242904393
527	1552997_a_at	3.836059379	4.018357293	4.438293796	4.226562966	4.092210426	4.4424810610000005	4.037611901	4.456232643	4.193500748	4.302602835	4.404658653	3.821179546	3.886746502	4.144010649	4.447294077	4.193561542	4.376851607	4.242782662	4.726253974	4.103405519	4.0634187189999995	4.44818718	4.124073995	4.247068423	4.339858069	4.138173888	4.1558829930000005	4.540631502	3.796902757	3.972871718	3.857458495	3.962978526	3.9500215310000004	3.965482515	4.016062644	4.658418977	4.107114412	3.974963774	4.207977438	4.130401863	4.184842155	3.853028689	4.332180815	4.035918987	4.10859164	4.2309843	3.856366856	4.152446329
528	1552998_at	3.1314506	2.8971651960000004	3.2434800860000004	3.0489505919999997	2.746860491	2.704408527	3.005653919	2.870897288	2.806257783	3.092397122	2.9150711119999997	2.884734513	2.916545239	3.177578832	3.229677103	2.8630102010000003	2.7141692689999997	3.0771708789999996	2.843997002	3.06803549	3.290086112	2.93828943	3.060278942	2.7840105210000003	2.735898367	3.0980032439999996	2.9200155260000002	2.938902983	2.96685186	2.853019713	2.7804688439999996	2.8440875219999997	3.1697670369999997	2.631835579	2.879046601	2.914650298	2.7372872210000003	2.860142759	2.914899415	2.799133432	2.919800907	2.919110685	3.050003897	3.07886359	2.9213843969999997	3.140516194	2.7284975310000004	2.805869004
529	1552999_a_at	3.18345706	3.495032807	3.20580024	3.15872865	3.486949366	3.806238786	4.193561542	3.18728749	3.6385713660000003	3.138026167	3.1413043139999997	3.384183887	3.423185415	3.216286725	3.344675315	3.143657905	3.252507698	3.179124405	3.7111449960000003	3.7277035869999997	3.3269541960000004	5.05559241	3.621922358	3.452117217	3.446572316	3.5617065660000002	3.7338681019999997	3.56529022	3.736829689	3.43339186	3.274384809	3.643062935	3.807966823	2.835838653	3.49332615	3.2257612310000003	3.924353522	3.520395335	3.060727379	3.7098703889999998	3.072042016	4.026265554	3.255604199	3.432948979	3.112836852	3.932759978	3.58066116	3.180909526
530	1553002_at	2.6897601669999998	2.7942989860000003	2.77329712	2.789679528	2.631116093	2.811980895	2.806887203	2.92780201	2.688317768	2.836324688	2.8409616669999997	2.70605853	2.8770957530000003	2.9180440180000002	2.9851617760000004	2.82206702	2.636357125	3.122821238	2.8666878739999997	2.7076765860000003	2.6809936309999998	2.697711637	2.743241694	2.9774007030000003	2.879755232	2.6919318239999996	2.8220121369999998	2.917209994	2.445733401	2.910539781	2.80080835	2.949114158	2.43773343	2.7053804689999996	2.631384212	2.966912863	2.571408259	3.028742911	3.0050078819999997	2.622597669	2.701004508	2.918983752	2.698856741	3.024353746	2.916952287	2.8210862910000003	3.0031528310000004	2.755661921
531	1553003_at	3.1035663980000003	3.0247479260000003	3.240999266	2.953603122	3.144869791	3.0864368069999997	3.058186444	3.420014305	3.051466786	2.916809259	3.1196316939999997	3.000660888	3.160305303	3.265083465	3.164459815	2.961329834	3.1745472880000003	3.052884465	3.0799481419999997	3.2736625860000004	3.19404458	3.383914711	3.372289893	3.2504659539999996	3.383284991	2.855676758	3.0734472630000003	2.9356551810000004	2.937672323	2.8111483639999997	3.081454463	3.19601115	2.8925467539999996	3.0921674219999997	2.958216512	3.079592243	3.133814807	3.339906937	2.968938016	3.082227226	3.138349255	3.097169472	3.099085627	3.047524633	3.142162653	3.0279384080000002	2.870811029	3.34728751
532	1553004_at	2.74172583	2.955233885	2.919686131	3.053701319	3.0651067000000003	3.162627337	3.034503864	3.3309687830000003	2.943238108	3.1706097239999997	3.0483860380000003	3.042291021	3.533168859	3.0651067000000003	3.204305091	3.036147922	3.158288254	2.9697791369999997	3.0851313210000004	2.9776465819999998	2.8651928489999996	3.4280047469999997	3.2750195189999998	2.9314659689999996	3.009579253	3.2586656119999997	3.2507602010000003	3.0564538910000003	3.2261566310000003	3.292053541	2.925339908	2.76399129	2.9139600760000004	2.900612741	3.1673300089999996	3.427485064	2.952229856	3.0283297410000003	3.12115069	2.982140722	3.1877583869999997	3.059649525	3.204310562	3.077770978	2.9894642510000002	3.46886146	3.132631017	3.1375169169999997
533	1553006_at	2.9816123	2.967882103	2.851760231	2.919872888	2.933997919	2.659285461	3.033670657	2.888289999	3.016331216	2.967146225	2.9326644410000005	3.043013928	2.99099722	3.069835542	3.36367788	2.9990284289999996	3.0637041839999997	3.013008526	3.156873886	2.853415721	3.124228107	2.84332994	2.933167328	2.936808798	3.1423934239999998	2.764897377	2.751653905	3.073522389	2.936617734	2.840080519	2.950097102	2.988615184	2.980217918	2.958924338	3.078775355	3.2072600189999996	2.840802005	2.8460637039999996	2.903508197	2.9432455980000003	3.003382263	2.89804782	2.82012423	2.743812824	2.9206565839999996	2.776643412	2.790875733	2.9489334960000004
534	1553007_a_at	3.60671656	3.794810862	3.568311654	3.4580771689999996	3.520395335	3.6397141339999997	3.7463052119999998	3.3168482160000003	3.527194957	3.532342658	3.5386567230000003	3.3982287860000002	3.746705683	3.666060942	3.42490283	3.455549333	3.3291451569999997	3.373838585	3.919793334	3.542023702	3.482737645	3.4312650110000003	3.679314417	3.452977764	3.51442361	3.5016019010000003	3.6256906680000003	3.3827968139999998	3.340218035	3.4158313280000003	3.232508278	3.441425282	3.5029413889999996	3.2286854810000003	3.6313348710000004	3.589999974	3.536752771	3.398816456	3.567872771	3.2004496369999997	3.528119135	3.596538748	3.722298143	3.669557877	3.4173195560000003	3.3622648539999997	3.312644298	3.423771975
535	1553009_s_at	3.475262799	3.5342580089999998	3.502334723	3.4433879530000002	3.341872622	3.393465395	3.7344811160000004	3.83558305	3.45025729	3.694632537	3.510661315	3.6624236669999997	3.478418534	3.4232991289999997	3.5410775880000003	3.624328544	3.9397970069999997	3.7096006860000004	3.590634741	3.3691716080000003	3.6253554230000002	3.5497162189999996	3.43502973	3.667139479	3.309725471	3.598881762	3.8724210230000002	4.108449326000001	3.380577184	3.666469844	3.2661376210000004	3.5658999889999996	3.403955727	3.525532693	3.932776155	4.1262657769999995	3.571437454	3.209712969	3.5261235039999996	3.4169022000000004	3.813391715	3.570164792	3.832016588	3.73889357	3.6681686489999996	3.6251403680000003	3.27958209	3.503351593
536	1553011_at	3.189472916	3.030668003	3.1226347010000004	3.0466556060000003	2.8584094469999997	3.024980242	2.986240038	3.418952388	3.068455251	3.215325778	3.805479483	3.377437912	3.078932607	3.301905943	3.237409465	3.273462616	3.398946612	3.1384781860000004	3.2402584219999997	3.1993095539999996	3.214870175	3.4280047469999997	2.851199404	3.579288224	3.314647672	3.111032834	2.915253915	2.995661035	2.8347049560000004	2.9466534089999996	2.788714862	3.157486122	2.928244907	2.7162549360000003	3.3355897000000003	3.017800882	3.064202028	2.8220121369999998	3.276878262	2.96605975	3.1733542839999997	3.186735545	2.994776574	3.092489773	3.187099088	3.171273619	2.877084772	3.1887172219999997
537	1553013_at	2.847724922	2.834418327	2.967222283	2.6348307980000003	2.9180557019999998	2.873936703	2.9180027369999997	2.8834443	2.765520066	3.06280934	3.092617063	2.8249094660000003	2.776580417	2.6807432	2.804581232	3.020906221	2.7844429280000003	3.0270416289999997	3.2592978039999996	2.9229742260000005	3.020215284	2.970048803	2.764249897	2.868982486	2.6731349090000003	2.9209113999999996	2.95109341	2.7806408819999997	2.7626547219999997	3.0239634160000004	2.906194091	2.895022377	2.914551696	2.936179749	2.711331013	3.259945932	3.147446569	2.661515347	2.7958806469999997	3.1148887710000004	2.699045557	3.069394708	2.9823770560000002	2.761500401	2.9213843969999997	3.109776115	2.767873653	2.651629741
538	1553015_a_at	6.650879751000001	7.2511105339999995	7.130354621	6.961460245	6.643684125	6.4940303770000005	7.170579533	7.115607519	7.489389603999999	6.4042628960000005	7.668211317000001	7.43812244	7.736577584	6.79435247	6.919076657000001	7.32096841	6.13361993	7.449270962000001	7.200550391	6.2623899110000005	7.97844899	7.326746178	7.430691072999999	6.905322218999999	7.399763762999999	7.127919402000001	6.248497108	7.040694801	6.35614399	6.550497918	7.680364848	7.050318582999999	6.197395984	7.750356364	6.793003055	6.9745181039999995	6.676956659	6.776827758	7.085150426	6.207105578999999	6.95957349	7.261246782000001	6.471966371000001	6.829189021	6.927703396	6.59916108	6.620886742000001	7.061706093
539	1553016_at	3.338234809	3.527995097	3.736829689	3.473244665	3.360207398	3.4507251510000003	3.976113471	3.586629868	3.672792865	3.215255542	3.6555202560000004	3.4664249189999996	3.787019514	3.4249829210000002	3.6994876239999996	3.287096961	3.2434723460000003	3.964277147	3.829025385	3.485735057	3.670010628	3.7201306539999996	3.5139913480000002	3.2692983210000004	3.632768468	3.809886689	3.425203481	3.549221339	3.337104834	3.284027855	3.645324514	3.523701395	3.6207647510000003	3.654588165	3.386666364	3.612998691	3.793831012	3.815677628	3.700458176	3.2773221280000002	3.5105953810000003	3.3109364	3.7231874719999998	3.526167653	3.3785861269999997	3.457538247	3.250482835	3.5819321719999997
540	1553019_at	3.867001735	3.887122465	3.90216417	3.774644888	3.676973438	3.8917745189999997	3.954134237	4.0028853589999995	4.071955053	3.62865294	4.059331183	3.816744194	4.062066251	3.65946678	4.150436733	3.557755123	3.575161843	4.060310091	3.7306564730000003	4.0382421630000005	4.111520846	3.804232178	3.7165175660000003	3.66509075	4.055931779	3.9054003039999996	3.883436208	3.776208995	3.909642401	3.538025077	3.780223994	3.605247018	3.799020104	3.5506835060000004	3.604185761	4.3239824989999995	4.135837841	3.874162248	3.850096127	3.7578650889999996	3.881231749	3.894546853	3.824646047	3.879039024	3.7233971880000003	3.989773511	3.7180634280000002	3.839899806
541	1553020_at	3.195424757	2.9094249889999997	3.135150507	2.957883078	2.987426558	3.1804850030000003	2.803440063	3.220645997	3.2707073710000003	2.862483473	3.038362588	3.0548508489999997	3.224902272	3.24261574	2.91159179	3.030556395	3.1256386430000003	3.058525494	2.75447041	3.588449755	2.8746293439999997	3.133492524	2.704260878	3.195424757	2.9430407780000003	3.130032186	3.0902832539999996	3.235654238	2.998220721	2.938190882	3.312959896	3.2031639689999998	3.134900382	2.8569336819999998	2.97307064	3.203519491	3.067918132	2.8906113469999997	3.052285007	2.81706636	2.996796926	3.0230363610000004	3.2103435030000003	2.830209547	3.005787998	3.15451888	2.8648545789999997	3.132820072
542	1553021_s_at	3.0663777530000003	3.3043737980000003	3.0529815439999997	3.0930058480000002	3.2447871439999996	3.0959130839999998	3.462233129	3.307589857	3.366290629	3.776696015	3.289662882	3.325661202	3.0523608110000002	3.227460005	3.81449297	3.33371794	3.35329413	3.604254609	3.654023201	3.162449927	3.1950630230000003	3.574337485	3.281631158	3.370122186	3.094923708	3.3464932000000003	3.3182586769999998	3.5837784	3.2828337239999996	3.336363488	3.1874295160000004	3.232980092	3.1812035339999998	3.354323782	3.5345113710000002	3.215734559	3.181932759	3.6382311119999997	3.497884856	3.6240268980000003	3.4660020389999997	3.4119769539999996	3.386013119	2.912923208	3.2084459069999998	3.6240268980000003	3.3083846180000003	3.5453134210000004
543	1553022_at	2.463747447	2.427446339	2.637263892	2.774301323	2.7656853939999997	2.778209768	2.833295164	2.723918335	2.674716878	2.758406247	2.51534558	2.577648537	2.693021135	2.77028639	2.7205839889999996	2.505432161	2.685176672	2.92200229	2.70347101	2.596174163	2.574946536	2.9010299219999998	2.8630911	2.789476647	3.0033592860000002	2.800676301	2.669110885	2.7111447419999997	2.497775372	2.724839495	2.626100175	2.552295631	2.620980678	2.610881921	2.7767786489999997	2.7412567	2.676213117	2.877978091	2.673856961	2.6619739069999997	2.7126349039999997	2.851416275	2.733756449	2.718339785	2.773213067	2.817424088	2.8021219260000003	3.00544716
544	1553023_a_at	2.985541463	3.271603573	3.24875846	2.9084010030000003	3.123180652	2.8797050239999997	3.1001187210000003	2.937782603	3.146075176	3.018115543	3.5738257310000003	3.113372159	2.933777137	2.955097699	3.1122730510000003	3.1470626680000002	2.957057649	2.9633797000000004	3.476163343	3.019725331	2.81641762	3.6179004289999996	3.375407004	3.1651775730000002	2.967546944	3.004244318	3.171542903	3.225274691	3.085890318	2.644633025	3.281719968	3.15823953	3.063502527	3.029282569	2.89752461	3.4763501910000003	3.016684223	2.674731281	3.539895736	3.056112515	3.18155535	3.034186398	3.1487441560000002	2.999736258	3.1607125860000003	3.033727322	2.910664251	3.171698969
545	1553024_at	2.7888352089999997	2.692765802	2.884659207	2.6283155519999997	2.78153289	2.7656572999999995	2.596182074	2.699100675	2.6605575409999997	2.701923643	2.6250456630000003	2.7723900589999997	2.620426792	2.969100132	2.9404095939999997	2.620552374	2.622746715	2.7681868689999996	2.711925735	2.74133654	2.5673236580000003	2.7022005860000005	2.64267811	2.8648545789999997	2.839874201	2.779258876	2.628991502	2.810289982	2.772539974	2.558434155	2.7084168330000002	2.609807398	2.545942999	2.6616470430000003	2.7656572999999995	2.630472145	2.661249425	2.7502359039999997	2.602735654	2.820933176	2.78482597	2.877458062	2.7046127280000003	2.646534778	2.715941488	2.679765703	2.586041091	2.551124432
546	1553025_at	2.7695032910000004	2.657433703	2.834297102	2.854853533	2.707893025	2.758836947	3.077419473	2.629984196	2.502199639	2.889173127	2.540321872	2.760364498	2.7576141539999997	2.786334309	3.132662463	2.845235155	2.6445277999999997	2.868322282	2.80201581	2.779139269	2.650946437	2.6854738360000003	2.84166483	2.654233791	2.9164865730000002	2.981643533	2.767103438	2.7852240339999996	2.7308238639999995	2.640216577	2.799032008	2.884218805	2.818619881	2.7563087260000003	2.726014099	2.807820452	2.834451605	2.6601429580000002	2.712637675	2.6498846680000003	2.8279129569999997	2.890403516	2.799123282	2.569883349	2.555178675	2.6913591180000003	2.726014099	2.611074367
547	1553027_a_at	3.552916862	3.7108435610000003	3.4655966260000004	3.9167024980000003	3.676973438	3.837893021	3.7635284430000002	3.744772826	3.69418865	3.529391941	3.659208156	3.480427637	3.5590443869999997	3.5283731080000003	3.493402446	3.528713878	3.5484345260000003	3.533567557	3.907613472	3.487690348	3.683389239	5.690281937999999	3.7872382960000004	3.56788455	3.448465557	3.4497166530000003	3.393958586	3.52782133	3.425973948	3.400161392	3.395893828	3.570575435	3.493965217	3.965968042	3.874207043	3.364327789	3.642627615	3.3310765910000004	3.6563778869999997	3.445416318	3.189859235	3.831196522	3.7793578080000003	3.412049536	3.344564286	3.503778498	3.61981032	3.59296012
548	1553028_at	3.3357489780000003	3.329948261	3.166751997	3.094635391	3.0053691760000003	3.057309327	3.173362792	3.373710165	3.1569911760000005	3.126395408	3.2661737360000003	3.065004475	3.4197089430000003	3.3636736000000003	3.578345035	2.9332379580000003	3.023890383	3.307026371	3.334251923	3.047738172	3.460492149	3.21188966	3.610788211	3.1105728569999997	3.31401954	2.9515987	3.1678067160000003	3.361589932	3.044488217	3.3015729960000004	3.231861208	3.052923196	3.3895302810000003	3.085207937	3.24571986	3.183311467	3.1023221189999997	3.185686192	3.2700259860000003	3.2632089669999997	3.272071408	3.204262201	3.17300208	3.03085469	3.188817485	3.3614437610000003	3.238859052	3.2092133780000003
549	1553030_a_at	4.099932712	4.412339747	3.740360986	4.193749228	3.837701533	3.66505206	3.9645344189999996	4.875016006	4.483305219	3.840360234	3.794766637	3.828790665	4.187769374	4.012583132	4.040648883999999	3.938726892	3.6854797410000004	3.9365083960000002	4.196872348	4.162229114	4.182026799	3.9704164669999997	4.112564398	3.823051912	4.444488409	4.226991072	4.405929478	4.192859862	4.203464681	3.76971928	4.491073574	4.115099913	3.72183215	3.99224641	4.151893171	4.344281628	3.848658946	4.19064903	4.897752055	3.724181937	4.336321992	4.445731003	4.108215369	4.910583065	4.00548099	3.9516915389999996	4.4782470210000005	4.145859837
550	1553031_at	3.255182505	3.732104432	3.187817116	3.6613476019999998	3.425934752	3.507662785	4.155365397	3.228693377	4.161427416	3.37756582	3.66928986	3.893462196	3.345406524	4.343353424	3.635092456	3.62337846	3.102525968	3.572427036	3.3866883010000004	3.4791977289999996	3.679994027	3.701892791	3.542684963	3.7492261019999997	3.9911480939999997	3.3916794789999996	3.7854710160000002	3.2742869530000003	3.8988002739999996	3.585538082	3.335308847	4.679777586	3.6677783539999997	3.9043286889999997	3.825587717	4.057926771	3.5630981619999997	3.605120153	3.6807982439999996	3.75425766	3.6775386689999996	4.1718991139999995	3.204097225	3.346892392	4.305725614	3.3693055060000003	3.4542860889999996	3.815134412
551	1553032_at	2.663411446	2.995242268	2.8001712530000002	2.8369602680000003	2.657512779	2.854209597	2.7687369339999996	2.830663556	2.678251108	3.097504142	2.8618452000000003	3.026103202	3.031504056	3.1059182969999997	2.809147933	2.745493021	2.92624039	2.873213938	2.86112326	2.73377559	2.8952975089999997	3.136073078	2.987068738	2.819020169	2.77544767	2.867035345	2.9673199830000003	2.7308629630000003	2.660004138	2.729506268	2.639190806	2.770621062	2.617254265	2.758707413	2.7930521269999997	2.978941107	2.83874436	2.773142703	2.7989532	2.901695226	2.702841271	2.98144993	3.1697074	2.8376822089999996	2.896412269	2.8845027969999997	2.616064648	2.668392964
552	1553033_at	2.8531760760000004	2.925018217	3.455728698	3.106155324	3.0255843089999996	3.012769113	2.976102523	2.884579291	2.742792469	2.6751528909999998	3.036128717	2.90935242	2.970743604	2.7214780139999997	3.1659898060000002	3.022262511	2.8625439389999996	2.884649783	2.97437083	3.042175069	2.908189894	3.7979385889999997	2.893144772	2.7572198660000002	3.265688558	3.134749391	2.8924240639999996	2.999671556	2.970743604	2.93886058	2.759197185	3.1686186530000002	3.146947134	3.105514777	3.2135199610000003	3.0452833389999996	2.9069709180000003	3.0913475310000003	3.114265018	3.035596123	2.959541086	3.015914071	3.179026211	3.10627056	2.94189823	2.814830162	2.998343461	3.024013933
553	1553034_at	4.003634089	3.813161495	3.797626287	4.010383281	4.000070341	4.072583077	4.00496732	3.408569613	3.64647638	4.069009107	3.42141654	3.8641907110000004	4.0680849960000005	4.029411462	4.316255387	3.649232387	4.090781669	3.42276362	5.13517836	3.8460841739999996	3.994681535	4.447995675	3.9974536880000002	3.837009002	3.8182027730000003	3.99510827	3.5719988910000002	3.742438803	4.071103206	3.95172867	4.251819906000001	4.114303875	4.22161877	4.9248741560000004	4.18883689	4.250780015	4.265174845	3.72051748	4.101615843	3.977088766	4.0145738280000005	3.908478262	3.7285716489999996	3.6348926410000004	4.544292308999999	3.4221049339999996	3.902743371	4.411353242
554	1553036_at	2.8900713469999997	2.9872276330000003	3.191295344	3.12220081	2.889437903	2.7206657169999997	3.011733343	3.31929666	3.137423376	2.93123301	2.785066818	2.7940050860000003	2.7686648860000003	2.8054106169999997	2.939743413	2.877623675	2.977165634	3.241707108	2.98600841	2.901924878	2.910527793	2.741357349	2.77078422	2.8852589180000003	2.811355503	2.935855909	2.751026105	3.108872373	2.8737423460000002	2.894300537	2.815094534	3.088460935	2.805717296	2.865122209	2.9618961789999996	3.0321921830000003	2.74208709	2.973988396	3.193301335	2.8858393089999996	2.894888281	2.9226793030000002	2.976222804	3.0408101660000004	3.10650685	2.980182449	2.694950805	3.153826712
555	1553037_a_at	2.832207808	2.805983491	2.796954023	2.756660469	2.922130337	3.1722623619999997	3.07522972	2.789624693	3.054534218	2.7497248869999997	2.926452298	2.773151028	2.746730463	3.13125304	3.0670810260000003	2.9399656569999997	2.826482228	3.014647327	3.07079979	3.0649323460000004	2.652795268	2.8460821810000003	3.1370245239999996	2.982353386	2.945319635	2.934455937	3.006202296	3.0687320810000003	2.769981763	2.794728819	2.775941915	3.068057477	3.3067141419999997	2.863187977	2.9038228210000003	2.91669139	2.8777753510000004	2.6789334780000003	2.969039885	3.019776996	3.0736015539999997	3.0734693419999997	2.75532457	3.239448732	3.024951906	3.011398484	2.67603187	3.2620145380000003
556	1553039_a_at	6.206645326	5.937708009	6.2369248420000005	6.335615324	6.104630172999999	6.203473044	5.989898922999999	6.21067334	6.071177191	6.279505084	6.377979337	6.110415454	6.1786723939999995	6.327477244	6.457227616	6.137002895	6.459460702	6.110791506	6.280874707000001	6.187952994	6.012717146	6.209195287000001	6.53733172	5.946309072999999	6.170344943	6.332105792999999	6.4134023870000005	6.3380105570000005	6.461819947	6.217679612	5.984519428	6.195587272999999	6.380857788999999	6.020963152	6.158919262	6.440360776	6.206000361	6.167271905	6.139997626	6.27975864	6.4124613770000005	6.204284832000001	6.4360931720000005	6.032986537999999	6.34070045	6.2526608370000005	6.07919137	6.1559761470000005
557	1553041_at	2.965002942	3.056647748	3.2952761369999997	2.8600366260000003	3.062501301	3.080854145	3.049834101	3.19730653	3.208219738	2.965032129	3.219019911	3.508716638	3.1064037489999996	3.3338513919999997	3.055440448	3.032693464	3.011769105	3.4606227560000002	3.147994676	3.329275343	3.1677733089999998	3.0958541860000004	3.1629715289999996	2.975896773	3.395066406	3.1962477330000003	3.022856963	3.2072600189999996	2.9025496360000003	3.100289353	2.886644656	3.1772689219999997	3.222809357	3.145177758	3.154766491	3.341750039	3.12694072	3.3074375689999997	3.4436756710000003	3.204853632	3.120017191	2.997789586	2.855125479	3.310068362	3.0964652619999997	3.204853632	3.065699405	2.763932731
558	1553042_a_at	3.793144035	3.8166801130000003	3.8528592930000003	4.009097154	3.89298576	3.969280508	3.802860022	4.036418298	3.74482058	3.5274080939999997	3.8516497710000004	3.884034891	3.772696103	3.815462002	3.71053864	3.862461987	3.8188049239999997	3.795564592	3.9218182010000002	3.8821854080000002	3.708852624	4.059018353	3.867610892	3.6215054010000003	4.061010963	3.682378963	4.140784135	3.9725966610000003	3.499331812	3.8664582789999997	3.746746312	3.85166599	3.619245605	3.8951709780000003	4.090750108	4.193651614	3.894182631	3.694834525	3.87041857	3.670731745	3.9233487639999995	3.783651765	3.706293472	3.703789436	3.54819869	3.725437416	3.8242752560000004	4.065305013
559	1553043_a_at	5.433521957000001	6.039931008	5.543311861	5.243672443	6.4268026570000005	6.848326823	6.096328741000001	4.881852572	5.202970808	5.383692957999999	3.861658385	5.30940704	6.080378284	5.366254667	7.293189335	5.694233569	5.972360887000001	6.832360157	5.857483346	6.045919388	6.840481887999999	6.1350864629999995	5.646357629	4.889272827	4.91296423	6.498426807	5.4832806860000005	6.427647094	6.83906256	6.202224716	5.416613227999999	4.952976318999999	5.542449425	6.14555249	4.891309335	3.8253258519999997	6.881086296	5.340584383	4.886307318	5.540020715	4.271931381	5.388949658	6.36417635	5.095735414	5.2957838630000005	4.770192515	5.29088357	4.018753487
560	1553044_at	3.438852007	3.322353623	3.4370770580000003	3.477165125	3.458525201	3.187584919	3.323629477	3.695919525	3.3391182269999997	3.2439051130000003	3.6181023010000004	3.1647081310000003	3.197017878	3.311155087	3.418287641	3.183148863	3.512498552	3.2195130169999997	3.8983296689999998	3.2907387000000003	3.460492149	3.4445768610000003	3.535493495	3.17018543	3.373519291	3.4149278219999997	3.4892608960000002	3.4149278219999997	3.4157001510000002	3.030197433	3.181396204	3.72873609	3.514328339	3.52542199	3.162627337	3.602000887	3.102331499	3.2178732610000003	3.41283459	3.3801932519999998	3.390478491	3.303089365	3.2642098639999997	3.3603380830000003	3.3081336930000003	3.32444072	3.295096415	3.674878585
561	1553045_at	3.614813484	3.8032302860000002	4.138451916	3.8238049469999997	3.616727581	3.7095116839999998	3.93649006	3.778900518	3.565029295	3.7800828	3.851615953	3.991340535	3.688818108	3.849846475	3.613202863	3.5739275910000003	3.857723534	3.8188226469999997	3.575494165	3.9995052689999997	3.548128422	3.7327038580000003	3.812456765	3.7458099860000003	3.7643980439999996	3.85031114	3.8222517189999996	3.8819647410000004	3.5915409719999998	3.547433237	3.583861264	3.6705192610000004	3.671422404	3.7292293389999998	3.38211241	3.989885375	3.675786235	3.8898386769999997	3.827341872	3.737543739	3.877516542	3.702371475	3.7630954410000004	3.918202079	3.799122084	3.694832363	3.630076295	3.565312133
562	1553046_s_at	5.131850965	5.002228572	4.783339176	4.975648275	5.146988889	5.146166082	4.540063195	5.381611266	5.250265825	5.216307706	4.796267747	5.320231341	4.991965777	4.904365284	4.821033263	4.8662486419999995	4.504014232	4.789001345	4.697617428	5.124692868	5.039994924	4.629286106	5.0853414610000005	4.82838499	5.023785783	5.068752882	5.289746477	4.6362862719999995	5.178856639	4.668914095	5.32159972	5.193134348	4.8483451010000005	4.883983797	5.000747454	5.4918703970000005	4.71344821	5.193446576	5.1688888539999995	4.767661409	5.20394997	5.184882435	4.957070191000001	5.028611662	4.941146429	5.459536481000001	5.350056787	5.017373793
563	1553047_at	5.219268789	5.3371902239999995	5.221853391000001	4.5866596269999995	4.890473535	4.856307898	5.189898012	5.343390305	4.973065173	5.1698482839999995	4.983331888	4.6169384860000005	5.424830362000001	4.64522807	5.141229176	5.117089076	5.185939876	4.996211266	5.227715676	4.96349375	4.890381287	4.860143127	4.9396026630000005	5.069959988	4.847180664	5.312919827	5.17916281	4.940114604	4.973065173	4.974668299999999	4.732142414	4.62232444	5.0571357180000005	5.1030596610000005	5.197923692	5.049440883	5.477379775	4.7052519969999995	5.064551219	4.970756204	4.599603308	4.925872965	4.877288133	4.903847197	4.777254719	4.854506492	4.954288686	5.15207578
564	1553048_a_at	3.976359482	4.758500253	4.692736226	4.475308919	4.398533845	4.319980834	4.6909563930000004	4.944932982	4.144438732	4.607843622	4.323793876	4.774121515	4.916559091	4.594691305	4.88693055	4.511233352	4.559817516	5.279159528	4.731567436000001	4.146555496	5.132311753	4.407402995	4.313103743	5.944481668	4.519827792	4.237518154	4.717456829	4.992020064	4.548818355	4.8459553369999995	4.529884192	4.393035193	4.376423341000001	4.733417113	5.511753455	4.367992233	5.259247952	4.757904367	4.787462712	4.631604472	4.245157104	4.810665613	4.754212147	4.168776268999999	4.397083551000001	5.008470088	4.982473558	4.475384835
565	1553051_s_at	3.118681267	3.238030531	3.3338910630000003	3.203079699	3.4535022189999998	3.07669668	3.265305222	3.2472447110000004	3.1928653860000002	2.994872951	3.237616918	3.325206878	3.3316490610000002	3.1100392039999996	3.64164994	3.198511265	3.163342423	3.2381292189999997	3.1996518519999997	3.1965574460000004	3.148245808	3.3663612769999998	3.1867223119999997	3.221065672	3.239574894	3.2650909919999997	3.3021212230000003	3.32360172	3.204979423	3.4371418639999995	3.1790215010000002	3.10214432	3.394001148	3.2785985839999996	3.283600634	3.2072600189999996	3.21887414	3.004908297	3.336397168	3.4788024980000003	3.5324141119999997	3.049603335	3.2045253160000002	3.2003061369999997	3.346922811	3.1344254460000003	3.087963167	3.3118958530000002
566	1553052_at	3.171499051	2.9902360569999997	3.125659963	3.1432889530000003	2.9394080000000002	3.087744841	2.882450637	3.21573968	3.047863436	3.3613888469999997	2.92607609	2.9106520139999996	3.057628417	2.8581381930000003	3.3670844730000002	2.8181021960000003	2.938130932	3.4627086360000003	3.175144876	2.982900791	2.706122277	2.8608486319999997	3.235891183	2.851824052	2.9818147130000003	2.977340206	2.9029056489999996	2.935241458	2.797656463	2.959119302	2.987186439	3.1070702999999997	3.1650593560000004	3.029282569	3.011879925	3.060557408	2.880521613	3.03531899	3.245917424	3.0142066360000004	2.751142335	2.932709918	3.1082001389999996	3.023148403	2.913831213	2.9515987	3.174654355	3.2865694160000003
567	1553053_at	3.255182505	3.019578469	3.28902297	3.0679839660000003	2.928310105	2.9751650869999997	3.097534855	3.24634753	3.2007499360000002	3.0090166560000005	3.1374934389999996	2.963641188	3.139484407	3.490382988	3.2043236439999996	3.1159730710000004	2.984974915	3.300623455	3.21966989	3.1460851880000003	3.257556662	3.0426386610000002	3.11532684	3.17018543	3.20897878	3.310145757	2.945556612	3.2487275230000003	2.971631129	3.014302984	3.081742625	3.082525618	3.16264863	2.879734375	3.2659542810000004	3.1731072589999996	3.0292463489999997	2.7927814619999998	3.4201923119999997	3.165642982	3.139250782	3.1139451160000005	3.171377007	3.060431152	3.069986909	3.339079294	3.045468304	3.0354265
568	1553055_a_at	2.977125932	3.262704142	3.220664387	3.616594236	2.8691223989999997	3.795485825	3.542004835	3.0867807860000003	3.116009723	3.157513909	2.843245465	2.92232349	3.3137189489999996	3.0319347000000003	2.896895567	3.2731462000000002	3.144813951	3.0266875680000003	3.425429205	3.6386882760000003	3.109454617	3.548198417	3.108291315	3.5464479339999997	3.054896215	3.182339062	2.7531605530000003	3.7931485339999997	3.2683454089999997	3.0407847039999996	3.3790695360000003	2.735947382	3.639557967	3.133318723	3.4512663960000003	2.9416321310000004	3.260737793	2.6961300689999996	3.029074734	3.024486972	2.752221475	3.112756187	2.763125492	2.516187785	2.987575075	3.4573737889999996	3.590778067	2.9581232999999996
569	1553057_at	2.8068347160000005	2.867389862	3.0546581089999996	3.2086009439999996	2.882315292	2.92951125	2.964919422	3.1856543239999997	2.903313397	3.0086123280000003	3.0186582619999998	3.0105373460000004	3.178829252	2.931574851	2.89364096	3.012103394	3.004775905	3.255182505	3.1797201439999996	2.9258403580000003	3.179005697	3.002463026	3.263508709	2.946043252	3.015530219	3.122594786	2.748332197	3.152090947	3.1977449239999998	3.08895993	2.988035707	2.782638228	3.2493900389999997	3.049691422	2.8510026010000002	3.152634048	3.2482126239999998	2.773151028	2.886517345	2.9495195119999997	2.841145033	3.128228871	3.018128168	3.0097905160000002	3.0533364560000003	3.2847690380000003	3.019166928	2.950314456
570	1553058_at	3.20194957	3.0988605660000004	3.503374141	3.438397292	3.0966109889999998	3.109888238	3.102266478	3.31929666	3.223552161	3.02661811	3.08209097	3.164815214	3.327523476	3.279897383	3.236076155	3.297335895	3.293571643	3.106797102	3.144631177	3.009548402	3.047687783	3.2012925880000003	3.345888953	3.269707071	3.3326973810000005	3.273214375	3.10403726	3.295150239	3.249765219	2.946218146	3.38565283	3.184420271	3.4772354080000003	2.990596069	3.263209363	3.004783358	2.947884442	3.254573007	3.2726392910000004	3.0122928860000004	3.200486111	2.773271057	3.160347789	3.167942959	3.006413387	3.4280047469999997	3.166494367	3.234802415
571	1553059_at	2.534077698	2.9637548860000003	2.9638449319999998	3.066571865	2.8551005000000003	2.9638449319999998	2.864515294	2.9274082260000003	2.6396275240000002	2.7816508410000003	2.8594096419999997	2.801590792	3.008426643	2.8405846230000003	2.9007059889999995	2.78414853	2.658390283	2.713592078	3.2548827830000002	2.814414747	3.1538456530000003	2.923992297	2.981026552	2.746143753	2.7014262089999996	2.898631968	2.8901850760000003	2.899832183	2.893474616	2.61742734	2.960161508	2.712314965	2.935924819	2.8701216410000003	2.809768178	2.919047504	2.610878998	2.84577902	2.9169741030000003	2.539935217	2.8536551689999996	3.0687188869999997	3.029192932	2.750977413	3.0637966089999997	3.038932429	2.729896413	2.848717867
572	1553060_at	3.5241008089999997	3.564622105	3.657321726	3.826714323	3.6634242589999997	3.7105750189999998	3.3601451539999996	4.006615616	4.052161957	3.8959827689999997	3.7743291119999998	3.351770806	3.75452491	3.712475997	3.705170083	3.8316261689999997	4.049716201	3.872747134	4.16011354	3.466897929	3.584381679	3.812335718	3.6256906680000003	3.692291591	3.595780422	3.6455512480000003	3.826196448	3.981300418	3.570889643	3.7062706	3.67394778	3.5585805919999998	3.410034967	3.792734129	3.615238548	3.823216134	3.709039355	3.571030147	3.986628473	3.609114025	4.091117103	3.6005422	4.022385255	3.680871642	3.691243458	3.72575457	3.758301228	3.91385241
573	1553061_at	3.209674736	2.968701368	3.6082433660000004	3.5253343389999996	3.12813328	3.4405445969999997	3.392761305	3.173701872	3.1401644689999997	2.8739220060000004	3.2127708860000004	3.35449797	2.9577616339999997	3.27298452	3.229517506	3.343103923	3.059737698	3.113556439	3.1979514669999998	3.140754264	3.409919553	3.281383155	3.269032443	3.164588854	3.2851185139999997	3.2151606939999997	3.321676313	3.2630499580000003	3.042522504	2.908713408	2.8955586039999996	3.160722512	3.021060983	3.097803718	3.276124825	3.346334234	3.256889855	3.0913475310000003	3.2416211280000002	3.244886482	3.2343315689999996	3.020812357	3.411835552	3.298216487	3.236966138	3.107469935	3.009481467	2.9673745360000003
574	1553062_at	2.982591018	5.847793611	3.344886469	3.534024684	3.5036419569999997	3.1326836410000003	3.45234601	3.410983358	3.189071282	3.109384317	3.656442002	3.410625983	3.6848175839999997	3.755860902	3.417310023	2.945016991	3.30923615	3.4872535210000004	3.4213270660000004	3.655227149	3.37915104	3.688477424	3.537963618	3.175043234	3.4962262510000004	3.286365935	3.612326045	3.415984499	3.1526896210000004	3.3402857260000003	3.2614544810000003	3.233943754	3.427030616	3.2667199119999997	3.8859202839999996	3.4767846089999996	3.2240368860000004	3.42947043	3.528899173	3.359855927	3.5156496639999997	3.41603858	3.4972096489999998	3.307373511	3.74655459	3.7020215089999997	2.9737113280000003	3.384490229
575	1553063_at	3.754245951	4.313986838	3.79488792	4.072822532	3.945065014	4.106786918	3.6802895189999996	4.124573471000001	3.757433546	3.819658025	4.133166066999999	3.998936265	3.937730145	3.907953633	3.884399132	3.980967553	4.176448292	3.665993388	4.386151558	3.918751227	4.052962306	4.009923146	3.515688108	4.16621924	4.217955761	4.017113807	3.7048486130000002	3.9034344639999996	3.9333367519999998	3.926001882	3.93451335	4.24025237	4.16662825	3.7942177480000003	3.8393300389999996	4.054501451	3.8798343230000003	3.7131089260000003	3.921844863	3.779788587	4.070816454	3.949206264	3.942356386	3.989892947	4.025362283	4.358212425	3.3900878889999997	3.857903013
576	1553064_at	3.310641158	3.445145616	3.3103889669999997	3.382433073	3.1075276869999997	3.483705412	3.269832824	3.262185389	3.201574054	3.376790403	3.25837986	3.3837387910000003	3.343697596	3.586363092	3.50933392	3.478193305	3.340790152	3.3888829819999997	3.7040505969999997	3.710349753	3.159957887	3.284134994	3.354082895	3.2704396780000002	3.572337258	3.339630545	3.418504702	3.508127475	3.397839683	3.3559230280000003	3.3790695360000003	3.2369916489999997	3.481934095	3.0066796680000003	3.295884804	3.4183061169999998	3.453748364	3.3347236739999997	3.6859535880000003	3.4280047469999997	3.745321461	3.269623169	3.399610648	3.215935216	3.389375023	3.361439616	3.1150333810000004	3.282108142
577	1553066_at	3.278507644	3.060664627	2.9007613819999998	3.4752499639999996	2.9851884089999996	2.946781658	3.174471837	3.040406366	3.030341408	3.222313315	3.222584307	3.12744694	3.092703352	3.307055993	3.24990364	3.054181147	3.455213744	3.214846852	3.577043451	3.6090961289999997	3.228600985	3.2115383239999997	3.060461914	3.2379994130000003	3.248130568	2.913625275	3.270549688	3.218591805	3.27104778	3.418535518	3.087966573	3.006043867	3.404665768	3.10955406	3.196655479	3.191869751	3.665945892	3.149533948	3.4510881689999997	3.222313315	3.212523641	3.107519015	3.387128713	3.002845269	3.469277197	3.236927179	2.7821040910000003	2.945563605
578	1553067_a_at	3.864118799	3.6884367460000003	4.049034825	3.60311704	3.7453360489999996	3.5019090889999998	3.727436887	3.5710584119999997	3.7836765569999997	3.7539799539999996	3.695443413	3.776173861	3.721325466	3.5829978739999997	3.9743648310000004	3.9674177910000004	3.74716783	4.024769994	3.9738210880000002	3.725025724	3.856131112	3.885889943	3.88325203	3.785445805	4.019214435	3.726991545	3.7735076660000004	3.7943823219999997	3.6976812760000004	3.61079246	3.8220979280000003	3.856199372	3.4619835389999998	3.887813275	3.745554305	4.295096817	3.714498406	3.707690115	4.0619459860000005	3.7687221560000004	3.99200755	3.807889845	3.995792896	3.5964849539999997	3.9318159269999997	3.785462913	3.61184929	3.925670282
579	1553069_at	2.931881041	2.9405206739999996	3.103698393	3.1520953080000003	3.1242670319999997	2.993763148	2.9006370639999997	2.7541014269999997	3.13114814	2.524163179	3.109158977	2.883517008	2.921254105	2.975812827	2.802537315	2.8283776780000003	3.329039264	3.0960211460000004	2.9701883369999997	3.316015005	3.445244083	3.129340932	2.7421266889999996	2.7421266889999996	2.791818255	2.981351182	2.909659765	2.748191041	2.7772804160000004	3.37013407	2.8693217189999998	3.13612953	3.1718134719999997	3.1579832139999997	3.113040573	3.1239594760000005	2.945270427	2.904501928	2.94687074	2.861058421	3.187702385	2.9130367980000003	2.846491218	2.882545045	2.889400355	3.1698964289999996	2.797114315	2.9731666089999997
580	1553070_a_at	3.19209433	3.0497939	3.458832377	3.17018543	2.971212187	3.215708308	3.010125667	3.2219366089999997	3.1370429580000003	3.423141797	2.8608357339999997	3.1759241830000002	3.237176173	3.1403692139999997	3.5339390460000004	3.22721541	2.919800907	3.1056105539999996	3.508412023	3.0206380439999996	3.231577708	3.236639032	3.144865119	3.126415797	3.3641637139999996	3.1661015339999996	3.08650474	3.507442338	3.357020926	3.060018791	3.0132540430000003	3.14295028	3.032975547	2.960485668	3.0305731760000003	3.493372646	3.335685851	2.942525468	3.358244206	3.042348612	3.2350144710000004	2.940574942	3.505789393	3.265957387	3.0622020819999998	2.924154767	2.9931886239999996	3.1350940819999997
581	1553071_a_at	3.1605682980000003	3.134747035	3.243367655	3.132622348	2.9674309389999998	3.4168398939999998	3.02295772	3.5669309439999997	3.021407028	3.2755701260000003	3.2019244860000002	3.7363601969999998	3.075019689	3.1678778210000003	3.486669006	3.1072991119999998	3.160585352	3.637460781	3.474272185	3.0631785839999996	3.3833657560000003	3.5252766589999998	3.478701376	3.156736965	3.390455976	3.30343546	3.37656188	3.474930363	3.528530354	3.4039623889999997	2.99074654	3.2259176710000004	3.380081368	3.264564248	3.2063310389999997	3.5573918030000002	3.167555007	3.193811554	3.097733018	3.2263801560000003	3.325936441	3.1069208410000004	3.339477828	3.0584816960000003	3.146040627	3.0497670660000002	3.388983322	3.079558155
582	1553072_at	3.168720537	3.172089718	3.0215415219999997	2.933639365	2.941259166	2.985391985	3.020225163	3.024071192	2.9558108819999998	3.032103027	3.120316776	3.1390944530000002	2.913662567	3.1073985989999997	2.87586629	2.998406038	3.212842877	3.19960718	3.003494727	3.0609928969999998	3.0738086719999997	3.1026842919999997	3.059221328	2.8648545789999997	3.248822917	3.0307593999999995	2.769398844	3.025942125	3.001601935	2.806048301	3.06201896	3.1928429130000002	3.24571261	2.9732101710000003	3.117152795	3.27213115	3.2362572860000003	3.28086315	3.3834075830000003	3.004057731	3.019348199	2.83516421	2.980604032	2.95915756	3.1592193180000003	2.900780974	3.14816496	2.9220114089999996
[truncated: 1,352 more rows]
[truncated: 14 more columns]
