# Supplementary material for: Gene selection based on adaptive neighborhood-preserving multi-objective particle swarm optimization
Source: PeerJ Comput Sci. 2025 May 28;11:e2872. doi: 10.7717/peerj-cs.2872 (PMC12192825; doi:10.7717/peerj-cs.2872)
Supplement: Supplemental Information 1 [file peerj-cs-11-2872-s001.zip › datasets/lung cancer.csv]

GENDER	AGE	SMOKING	YELLOW_FINGERS	ANXIETY	PEER_PRESSURE	CHRONIC DISEASE	FATIGUE	ALLERGY	WHEEZING	ALCOHOL CONSUMING	COUGHING	SHORTNESS OF BREATH	SWALLOWING DIFFICULTY	CHEST PAIN	LUNG_CANCER
M	69	1	2	2	1	1	2	1	2	2	2	2	2	2	YES
M	74	2	1	1	1	2	2	2	1	1	1	2	2	2	YES
F	59	1	1	1	2	1	2	1	2	1	2	2	1	2	NO
M	63	2	2	2	1	1	1	1	1	2	1	1	2	2	NO
F	63	1	2	1	1	1	1	1	2	1	2	2	1	1	NO
F	75	1	2	1	1	2	2	2	2	1	2	2	1	1	YES
M	52	2	1	1	1	1	2	1	2	2	2	2	1	2	YES
F	51	2	2	2	2	1	2	2	1	1	1	2	2	1	YES
F	68	2	1	2	1	1	2	1	1	1	1	1	1	1	NO
M	53	2	2	2	2	2	1	2	1	2	1	1	2	2	YES
F	61	2	2	2	2	2	2	1	2	1	2	2	2	1	YES
M	72	1	1	1	1	2	2	2	2	2	2	2	1	2	YES
F	60	2	1	1	1	1	2	1	1	1	1	2	1	1	NO
M	58	2	1	1	1	1	2	2	2	2	2	2	1	2	YES
M	69	2	1	1	1	1	1	2	2	2	2	1	1	2	NO
F	48	1	2	2	2	2	2	2	2	1	2	2	2	1	YES
M	75	2	1	1	1	2	1	2	2	2	2	2	1	2	YES
M	57	2	2	2	2	2	1	1	1	2	1	1	2	2	YES
F	68	2	2	2	2	2	2	1	1	1	2	2	1	1	YES
F	61	1	1	1	1	2	2	1	1	1	1	2	1	1	NO
F	44	2	2	2	2	2	2	1	1	1	1	2	2	1	YES
F	64	1	2	2	2	1	1	2	2	1	2	1	2	1	YES
F	21	2	1	1	1	2	2	2	1	1	1	2	1	1	NO
M	60	2	1	1	1	1	2	2	2	2	2	2	1	2	YES
M	72	2	2	2	2	2	1	2	2	2	2	1	2	2	YES
M	65	1	2	2	1	1	2	1	2	2	2	2	2	2	YES
F	61	2	2	2	1	1	2	2	1	2	1	2	2	2	YES
M	69	1	1	1	2	1	2	1	2	1	2	2	1	2	NO
F	53	2	2	2	1	2	1	1	2	2	1	2	2	2	YES
M	55	1	2	1	1	1	2	1	2	2	2	2	1	1	NO
F	57	2	2	1	1	1	1	1	1	1	1	2	1	1	NO
M	62	2	1	2	1	1	1	2	2	2	1	2	2	2	YES
M	56	2	2	2	1	1	1	1	1	1	1	2	2	1	NO
F	67	2	2	2	1	2	1	1	1	1	1	2	2	2	YES
M	59	1	2	2	1	1	1	1	1	1	1	1	2	2	NO
F	59	2	2	2	1	2	1	1	1	1	1	2	2	1	YES
M	60	1	2	1	1	2	1	1	2	1	2	2	1	2	YES
F	56	1	1	1	1	2	1	1	2	1	1	2	2	1	NO
M	56	2	1	1	1	2	1	1	2	1	1	2	1	2	YES
M	60	2	1	1	1	2	1	2	2	2	2	1	1	2	YES
M	68	2	1	2	1	1	2	2	1	2	2	2	1	2	YES
M	63	1	1	1	2	1	2	2	2	2	1	1	2	1	YES
F	77	1	2	2	2	2	2	1	2	2	1	1	1	1	YES
M	52	2	1	1	2	1	2	2	2	2	1	2	1	2	YES
F	70	2	2	1	2	2	1	1	1	2	2	1	2	1	YES
M	72	2	2	2	2	2	2	1	2	2	2	2	2	2	YES
M	62	2	2	1	1	2	1	2	1	1	2	2	2	2	YES
F	64	2	2	1	2	1	2	1	2	2	2	1	2	2	YES
F	70	1	1	2	2	2	2	2	2	2	1	2	2	2	YES
M	60	1	1	2	2	2	1	1	1	2	1	1	1	1	NO
F	56	1	1	1	2	2	2	2	2	2	1	1	1	2	YES
M	63	2	2	2	1	2	2	2	2	1	1	2	1	1	YES
F	54	2	1	1	2	1	2	2	2	2	2	1	2	2	YES
M	49	2	1	1	2	2	2	2	2	2	2	2	2	2	YES
F	57	1	2	1	2	2	2	2	1	2	2	1	1	1	YES
M	52	1	2	2	1	2	1	2	2	2	2	1	2	1	YES
F	63	1	2	1	2	1	2	1	1	1	2	2	1	2	YES
M	73	1	1	1	1	2	1	2	1	2	2	2	2	2	YES
M	47	1	2	1	2	2	2	1	2	1	1	2	2	2	YES
M	69	2	2	2	2	1	2	2	1	2	2	2	1	2	YES
M	70	1	2	1	2	2	2	2	2	2	2	1	2	2	YES
F	60	1	2	2	1	1	1	1	1	1	2	1	1	1	NO
M	70	1	2	1	2	1	2	2	2	2	2	1	1	1	YES
F	68	1	1	2	1	2	1	2	2	2	1	1	2	1	YES
M	74	1	2	1	2	1	2	2	2	2	2	2	1	2	YES
F	71	2	2	2	2	2	2	1	2	1	2	1	2	2	YES
F	56	1	2	1	1	2	2	2	2	1	2	2	1	2	YES
M	66	2	1	1	1	1	2	1	2	2	2	2	1	1	YES
F	76	2	2	2	2	1	2	2	1	1	1	2	2	2	YES
F	78	2	2	2	2	1	2	1	2	1	2	2	2	1	YES
M	68	2	2	2	2	1	1	2	1	2	1	1	2	2	YES
F	66	2	2	2	2	1	2	1	2	1	2	2	2	1	YES
M	67	1	1	1	1	2	2	2	2	2	2	2	1	2	YES
F	60	2	1	1	1	2	2	1	1	1	1	2	1	1	YES
M	61	2	1	1	1	1	2	2	2	2	2	2	1	2	YES
M	58	2	1	1	1	1	1	2	2	2	2	1	1	1	YES
F	76	1	2	2	2	2	2	2	2	1	2	2	2	2	YES
M	56	2	1	1	1	1	2	2	2	2	2	2	1	2	YES
M	67	2	2	2	2	2	1	1	1	2	1	1	2	2	YES
F	73	2	2	2	2	1	2	1	1	1	2	2	2	2	YES
F	58	1	1	1	1	1	2	1	1	1	1	2	1	1	NO
F	54	2	2	2	2	2	2	1	1	1	1	2	2	1	YES
F	62	2	2	2	2	2	1	2	2	2	1	1	2	2	YES
F	81	1	1	1	2	2	1	2	1	2	2	2	1	1	YES
M	56	1	1	1	1	2	2	2	1	2	2	2	1	2	YES
M	60	1	2	2	1	1	1	1	2	2	2	2	2	1	YES
M	66	1	2	2	1	2	1	2	1	2	2	2	1	2	YES
M	62	1	2	2	1	1	2	1	2	1	1	1	2	2	YES
F	62	2	2	2	1	2	1	2	1	2	1	1	1	1	YES
F	55	2	1	1	2	2	2	2	2	2	1	1	2	2	YES
F	62	1	1	1	2	1	1	1	2	2	1	1	2	2	YES
F	71	1	1	1	1	2	2	2	1	1	2	2	1	2	YES
M	52	2	1	1	1	2	2	2	2	2	1	1	2	2	YES
F	59	1	2	2	2	2	1	2	2	2	2	2	2	1	YES
M	48	2	1	1	1	2	2	2	1	2	2	2	2	2	YES
M	60	1	2	2	2	1	2	1	1	1	1	1	2	2	YES
F	61	2	2	2	1	1	1	2	1	2	2	2	1	2	YES
M	59	2	1	1	2	1	1	1	1	2	2	2	1	1	YES
M	64	1	2	2	2	1	2	2	1	1	2	1	2	1	YES
M	56	2	1	1	1	1	2	2	2	2	2	2	1	2	YES
M	58	2	1	1	1	1	1	2	2	2	2	1	1	1	YES
F	81	1	2	2	2	2	2	2	2	1	2	2	2	2	YES
M	64	2	1	1	1	1	2	2	2	2	2	2	1	2	YES
M	62	2	2	2	2	2	1	1	1	2	1	1	2	2	YES
F	72	2	2	2	2	1	2	1	1	1	2	2	2	2	YES
F	60	1	1	1	1	2	2	1	1	1	1	2	1	1	YES
F	61	2	2	2	2	2	2	1	1	1	1	2	2	1	YES
F	60	2	2	2	2	2	1	2	2	2	1	1	2	2	YES
F	49	1	1	1	2	2	1	2	1	2	2	2	1	1	YES
M	53	1	1	1	1	2	2	2	1	2	1	2	1	2	YES
M	58	1	2	2	1	1	2	1	2	2	2	2	2	2	YES
M	61	2	2	2	1	1	2	2	1	2	1	2	2	2	YES
F	68	1	1	1	2	1	2	1	2	1	2	2	1	2	YES
M	60	2	2	2	1	1	1	1	1	2	1	1	2	2	YES
F	72	1	2	1	1	1	2	1	2	2	2	2	1	1	YES
F	72	1	2	1	1	2	2	2	2	1	2	2	1	1	YES
M	57	2	1	1	1	1	2	1	2	2	2	2	1	2	YES
F	51	2	2	2	2	1	2	2	1	1	1	2	2	1	YES
F	54	2	2	2	2	1	2	1	2	1	2	2	2	1	YES
F	56	1	2	2	2	1	1	2	1	2	1	1	2	2	YES
M	77	2	2	2	2	1	2	1	2	1	2	2	2	1	YES
M	64	1	1	1	1	2	2	2	2	2	2	2	1	2	YES
M	57	2	1	2	1	2	2	1	1	1	1	2	1	1	YES
F	66	2	2	2	1	2	2	2	2	2	2	2	1	1	YES
M	70	2	1	1	1	1	1	2	1	2	2	1	1	2	YES
F	53	1	2	2	2	2	2	2	1	1	2	2	1	1	YES
M	51	2	1	1	1	1	2	1	2	2	2	2	1	2	YES
M	58	2	2	2	2	2	1	1	1	2	1	1	2	2	YES
F	58	2	2	2	2	1	2	1	1	1	2	2	2	1	YES
F	63	1	1	1	1	2	2	1	1	1	1	2	1	1	NO
F	51	2	2	2	2	1	2	1	1	1	1	2	2	1	YES
F	61	1	2	2	2	1	1	2	2	1	2	1	2	1	YES
F	61	2	1	1	1	2	2	2	1	1	1	2	1	1	YES
M	76	2	1	1	1	1	2	2	2	2	2	2	1	2	YES
M	71	2	2	2	1	2	1	2	2	2	2	1	2	2	YES
M	69	1	1	2	1	1	2	1	2	2	2	2	2	1	YES
F	56	2	2	2	1	1	2	2	1	1	1	2	1	2	YES
M	67	1	1	1	2	1	2	1	2	1	2	2	1	2	YES
F	54	2	2	2	1	2	1	1	2	2	1	2	2	2	YES
M	63	1	2	1	1	1	2	1	2	2	2	2	1	1	YES
F	47	2	2	1	2	2	2	2	2	1	2	2	1	1	YES
M	62	2	1	2	1	1	2	1	2	2	2	2	1	2	YES
M	65	2	2	2	2	1	2	2	1	1	1	2	2	1	YES
F	63	2	2	2	2	2	2	2	2	1	2	2	2	2	YES
M	64	1	2	2	2	1	1	2	1	2	1	1	2	2	YES
F	65	2	2	2	2	1	2	1	2	1	2	2	2	1	YES
M	51	1	2	1	1	2	2	2	2	2	2	2	1	2	YES
F	56	1	1	1	2	2	2	1	1	2	2	2	2	1	YES
M	70	2	1	1	1	1	2	2	2	2	2	2	1	2	YES
M	58	2	1	1	1	1	1	2	2	2	2	1	1	2	YES
M	67	2	1	2	1	1	2	2	1	2	2	2	1	2	YES
M	62	1	1	1	2	1	2	2	2	2	1	1	2	1	YES
F	74	1	2	2	2	2	2	1	2	2	1	1	1	1	YES
M	69	2	1	1	2	1	1	1	1	1	1	1	1	2	NO
F	64	2	2	1	2	2	1	1	1	1	1	1	1	1	NO
M	75	2	2	2	2	2	1	1	1	1	1	1	1	2	YES
M	47	2	2	1	1	2	1	1	1	1	1	1	1	2	NO
F	57	2	2	1	2	1	1	1	1	1	1	1	1	2	NO
F	56	1	1	2	2	2	2	2	2	2	1	2	2	2	YES
M	68	1	1	2	2	2	1	1	1	2	1	1	1	1	NO
F	55	1	1	1	2	2	2	2	2	2	1	1	1	2	YES
M	62	2	2	2	1	2	2	2	2	1	1	2	1	1	YES
F	73	2	1	1	2	1	2	2	2	2	2	1	2	2	YES
M	68	2	1	1	2	2	2	2	2	2	2	2	2	2	YES
F	75	1	2	1	2	2	2	2	1	2	2	1	1	1	YES
M	63	1	2	2	1	2	1	2	2	2	2	1	2	1	YES
F	61	1	2	1	2	1	2	1	1	1	2	2	1	2	YES
M	62	1	1	1	1	2	1	2	1	2	2	2	2	2	YES
M	44	1	2	1	2	2	2	1	2	1	1	2	2	2	YES
M	56	2	2	2	2	1	2	2	1	2	2	2	1	2	YES
M	54	1	2	1	2	2	2	2	2	2	2	1	2	2	YES
F	57	1	2	2	1	1	1	1	1	1	2	1	1	1	NO
M	56	1	2	1	2	1	2	2	2	2	2	1	1	1	YES
F	69	1	1	2	1	2	1	2	2	2	1	1	2	1	YES
M	72	1	2	1	2	1	2	2	2	2	2	2	1	2	YES
F	59	2	2	2	2	2	2	1	2	1	2	1	2	2	YES
F	70	1	2	1	1	2	2	2	2	1	2	2	1	2	YES
M	64	2	1	1	1	1	2	1	2	2	2	2	1	1	YES
F	61	2	2	2	2	1	2	2	1	1	1	2	2	2	YES
F	72	2	2	2	2	1	2	1	2	1	2	2	2	1	YES
M	63	2	2	2	2	1	1	2	1	2	1	1	2	2	YES
F	74	2	2	2	2	1	2	1	2	1	2	2	2	1	YES
M	71	1	1	1	1	2	2	2	2	2	2	2	1	2	YES
F	71	2	1	1	1	2	2	1	1	1	1	2	1	1	NO
M	72	2	1	1	1	1	2	2	2	2	2	2	1	2	YES
M	77	2	1	1	1	1	1	2	2	2	2	1	1	1	YES
F	72	1	2	2	2	2	2	1	1	1	1	1	1	1	YES
M	55	2	1	1	1	1	2	1	1	1	1	1	1	1	YES
M	65	2	2	2	2	2	1	1	1	1	1	1	1	1	YES
F	67	2	2	2	2	1	2	1	1	1	1	1	1	1	YES
F	69	1	1	1	1	2	2	1	1	1	1	1	1	1	YES
F	55	2	2	2	2	2	2	1	1	1	1	1	1	1	YES
F	51	2	2	2	2	2	1	1	1	1	1	1	1	1	YES
F	64	1	1	1	2	2	1	1	1	1	1	1	1	1	YES
M	63	1	1	1	1	2	2	2	1	2	2	2	1	2	YES
M	69	1	2	2	1	1	1	1	2	2	2	2	2	1	YES
M	64	1	2	2	1	2	1	2	1	2	2	2	1	2	YES
M	59	1	2	2	1	1	2	1	2	1	1	1	2	2	YES
F	73	2	2	2	1	2	1	2	1	2	1	1	1	1	YES
F	55	2	1	1	2	2	2	2	2	2	1	1	2	2	YES
F	63	1	1	1	2	1	1	1	2	2	1	1	2	2	YES
F	60	1	1	1	1	2	2	2	1	1	2	2	1	2	YES
M	74	2	1	1	1	2	2	2	2	2	1	1	2	2	YES
F	65	1	2	2	2	2	1	2	2	2	2	2	2	1	YES
M	79	2	1	1	1	2	2	2	1	2	2	2	2	2	YES
M	62	1	2	2	2	1	2	1	1	1	1	1	2	2	YES
F	71	2	2	2	1	1	1	2	1	2	2	2	1	2	YES
M	63	2	1	1	2	1	1	1	1	1	2	2	1	1	NO
M	67	1	2	2	2	1	2	2	1	1	2	1	2	1	YES
M	55	2	1	1	1	1	2	2	2	2	2	2	1	2	YES
M	54	2	1	1	1	1	1	2	2	2	2	1	1	1	YES
F	77	1	2	2	2	2	2	2	2	1	2	2	2	2	YES
M	58	2	1	1	1	1	2	2	2	2	2	2	1	2	YES
M	64	2	2	2	2	2	1	1	1	2	1	1	2	2	YES
F	61	2	2	2	2	1	2	1	1	1	2	2	2	2	YES
F	62	1	1	1	1	2	2	1	1	1	1	2	1	1	NO
F	67	2	2	2	2	2	2	1	1	1	1	2	2	1	YES
F	56	2	2	2	2	2	1	2	2	2	1	1	2	2	YES
F	70	1	1	1	2	2	1	2	1	2	2	2	1	1	YES
M	70	1	1	1	1	2	2	2	1	2	2	2	1	2	YES
F	57	1	1	2	2	2	2	2	2	2	1	2	2	2	YES
M	61	1	1	2	2	2	1	1	1	2	1	1	1	1	NO
F	77	1	1	1	2	2	2	2	2	2	1	1	1	2	YES
M	63	2	2	2	1	2	2	2	2	1	1	2	1	1	YES
F	62	2	1	1	2	1	2	2	2	2	2	1	2	2	YES
M	59	2	1	1	2	2	2	2	2	2	2	2	2	2	YES
F	70	1	2	1	2	2	2	2	1	2	2	1	1	1	YES
M	71	1	2	2	1	2	1	2	2	2	2	1	2	1	YES
F	56	1	2	1	2	1	2	1	1	1	2	2	1	2	YES
M	57	1	1	1	1	2	1	2	1	2	2	2	2	2	YES
M	78	1	2	1	2	2	2	1	2	1	1	2	2	2	YES
M	64	2	2	2	2	1	2	2	1	2	2	2	1	2	YES
M	62	1	2	1	2	2	2	2	2	2	2	1	2	2	YES
F	49	1	2	2	1	1	1	1	1	1	2	1	1	1	YES
M	77	1	2	1	2	1	2	2	2	2	2	1	1	1	YES
F	64	1	1	2	1	2	1	2	2	2	1	1	2	1	YES
M	63	1	2	1	2	1	2	2	2	2	2	2	1	2	YES
F	54	2	2	2	2	2	2	1	2	1	2	1	2	2	YES
F	38	1	2	1	1	2	2	2	2	1	2	2	1	2	YES
F	75	1	2	2	2	1	1	2	2	1	2	1	2	1	YES
F	70	2	1	1	2	2	1	2	1	1	1	2	1	1	YES
M	59	2	1	1	1	1	2	2	2	2	2	2	1	2	YES
M	77	2	2	2	1	2	1	2	2	1	1	1	2	2	YES
M	61	1	1	2	1	2	2	1	2	2	2	2	2	1	YES
F	64	2	2	2	1	1	2	2	1	1	1	2	1	2	YES
M	59	1	1	1	2	1	2	1	2	1	1	2	1	2	NO
F	71	2	2	2	1	2	1	1	2	2	1	2	2	2	YES
M	67	1	2	1	1	1	2	1	2	2	2	2	1	1	YES
F	64	2	2	1	2	2	2	2	2	1	2	2	1	1	YES
M	68	2	1	2	1	1	2	1	1	1	1	1	1	1	NO
M	69	2	2	2	2	1	2	2	1	1	1	2	2	1	YES
F	64	2	2	2	2	2	2	2	2	1	2	2	2	2	YES
M	59	1	2	2	2	2	1	2	1	2	1	1	2	2	YES
F	67	2	2	2	2	1	2	1	2	1	2	2	2	1	YES
M	74	1	2	1	1	2	2	2	2	2	2	2	1	2	YES
F	77	1	1	1	2	2	2	1	1	2	2	2	2	1	YES
M	60	2	1	1	1	1	2	2	2	2	2	2	1	2	YES
M	64	2	1	1	1	1	1	2	2	2	2	1	1	2	YES
M	70	2	1	2	1	1	2	2	1	2	2	2	1	2	YES
M	58	1	1	1	2	1	2	2	2	2	1	1	2	1	YES
F	59	1	2	2	2	2	2	1	2	2	1	1	1	1	YES
M	39	2	1	1	2	1	2	2	2	2	1	2	1	2	YES
F	67	1	2	1	1	1	1	1	2	1	2	2	1	1	NO
F	71	1	2	1	1	2	2	2	2	1	2	2	1	1	YES
M	70	2	1	1	1	1	2	1	2	2	2	2	1	2	YES
F	60	2	2	2	2	1	2	2	1	1	1	2	2	1	YES
F	55	2	1	2	1	1	2	1	1	1	1	1	1	1	NO
M	60	2	2	2	2	2	1	2	1	2	1	1	2	2	YES
F	55	2	2	2	2	2	2	1	2	1	2	2	2	1	YES
M	55	1	1	1	1	2	2	2	2	2	2	2	1	2	YES
F	70	2	1	1	1	1	2	1	1	1	1	2	1	1	NO
M	63	2	1	1	1	1	2	2	2	2	2	2	1	2	YES
M	64	2	1	1	1	1	1	2	2	2	2	1	1	2	NO
F	59	1	2	2	2	2	2	2	2	1	2	2	2	1	YES
M	56	2	1	1	1	2	1	2	2	2	2	2	1	2	YES
M	64	2	2	2	2	2	1	1	1	2	1	1	2	2	YES
F	62	2	2	2	2	2	2	1	1	1	2	2	1	1	YES
F	87	1	1	1	1	2	2	1	1	1	1	2	1	1	NO
F	77	2	2	2	2	2	2	1	1	1	1	2	2	1	YES
F	59	1	2	2	2	1	1	2	2	1	2	1	2	1	YES
F	59	2	1	1	1	2	2	2	1	1	1	2	1	1	NO
M	55	2	1	1	1	1	2	2	1	1	1	2	1	2	NO
M	46	1	2	2	1	1	1	1	1	1	1	1	2	2	NO
M	60	1	2	2	1	1	2	1	2	2	2	2	2	2	YES
M	58	2	2	2	2	2	1	1	1	2	1	1	2	2	YES
F	58	2	2	2	2	1	2	1	1	1	2	2	2	1	YES
F	63	1	1	1	1	2	2	1	1	1	1	2	1	1	NO
F	51	2	2	2	2	1	2	1	1	1	1	2	2	1	YES
F	61	1	2	2	2	1	1	2	2	1	2	1	2	1	YES
F	61	2	1	1	1	2	2	2	1	1	1	2	1	1	YES
M	76	2	1	1	1	1	2	2	2	2	2	2	1	2	YES
M	71	2	2	2	1	2	1	2	2	2	2	1	2	2	YES
M	69	1	1	2	1	1	2	1	2	2	2	2	2	1	YES
F	56	2	2	2	1	1	2	2	1	1	1	2	1	2	YES
M	67	1	1	1	2	1	2	1	2	1	2	2	1	2	YES
F	54	2	2	2	1	2	1	1	2	2	1	2	2	2	YES
M	63	1	2	1	1	1	2	1	2	2	2	2	1	1	YES
F	47	2	2	1	2	2	2	2	2	1	2	2	1	1	YES
M	62	2	1	2	1	1	2	1	2	2	2	2	1	2	YES
M	65	2	2	2	2	1	2	2	1	1	1	2	2	1	YES
F	63	2	2	2	2	2	2	2	2	1	2	2	2	2	YES
M	64	1	2	2	2	1	1	2	1	2	1	1	2	2	YES
F	65	2	2	2	2	1	2	1	2	1	2	2	2	1	YES
M	51	1	2	1	1	2	2	2	2	2	2	2	1	2	YES
F	56	1	1	1	2	2	2	1	1	2	2	2	2	1	YES
M	70	2	1	1	1	1	2	2	2	2	2	2	1	2	YES
M	58	2	1	1	1	1	1	2	2	2	2	1	1	2	YES
M	67	2	1	2	1	1	2	2	1	2	2	2	1	2	YES
M	62	1	1	1	2	1	2	2	2	2	1	1	2	1	YES
