# Supplementary material for: Gene selection based on adaptive neighborhood-preserving multi-objective particle swarm optimization
Source: PeerJ Comput Sci. 2025 May 28;11:e2872. doi: 10.7717/peerj-cs.2872 (PMC12192825; doi:10.7717/peerj-cs.2872)
Supplement: Supplemental Information 1 [file peerj-cs-11-2872-s001.zip › datasets/Lymphoma.csv]

GENE1835X	GENE1836X	GENE1865X	GENE1380X	GENE1933X	GENE1932X	GENE1931X	GENE1930X	GENE3129X	GENE3126X	GENE0X	GENE3115X	GENE3116X	GENE3117X	GENE3118X	GENE3073X	GENE3072X	GENE3067X	GENE3068X	GENE3069X	GENE2584X	GENE3070X	GENE1843X	GENE3166X	GENE3165X	GENE1885X	GENE3385X	GENE3384X	GENE1110X	GENE1109X	GENE1108X	GENE1107X	GENE4005X	GENE4006X	GENE4007X	GENE4008X	GENE4009X	GENE4010X	GENE4011X	GENE4012X	GENE4013X	GENE4014X	GENE4015X	GENE4016X	GENE3884X	GENE3885X	GENE3886X	GENE3887X	GENE3888X	GENE3889X
0.46	0.7	0.67	-0.23	0.0	0.09	-0.02	-0.57	-0.17	-0.25	-0.47	0.04	0.13	0.44	1.57	1.69	0.26	0.93	0.26	0.94	-0.32	-0.81	0.1	0.03	-0.71	-1.16	-0.16	0.0	0.06	-1.08	-1.58	-0.53	0.86	1.96	0.88	1.06	-1.03	0.58	1.01	0.66	1.29	0.72	0.05	-0.79	0.24	0.98	1.22	0.7	0.74	0.57
0.02	0.59	0.45	0.55	-0.08	-0.15	-0.05	-0.38	-0.55	0.35	-0.19	0.09	0.14	-0.25	-0.5	-0.06	-0.19	-0.88	-1.78	-2.42	0.01	0.13	-0.35	0.08	0.11	-0.14	-2.09	-2.7	-0.16	0.29	-0.05	-0.15	0.69	1.86	1.64	1.41	0.17	0.6	0.72	0.96	1.27	1.37	0.82	1.32	0.44	1.75	1.67	0.94	0.94	1.24
-0.32	-0.63	-0.46	-0.28	-0.96	-1.17	-1.13	-0.89	-0.49	-0.23	-0.16	-0.31	0.16	-1.14	-0.69	-0.09		-2.06	-2.7	-2.27	-0.62	-0.63	0.63	0.03	-0.39	0.04	-0.83	-0.82	-1.77	-3.79	-2.08	-2.2	1.49	2.45	2.51	2.39	1.08	0.97	1.36	2.69	2.69	3.21	1.82	1.21	-0.67	-0.17	0.01	-0.41	-0.62	0.51
-0.51	-0.45	-0.16	-0.51	-0.58	-0.71	-0.65	-0.82	-0.3	-0.22	0.43	0.19	0.39	0.11	0.16	0.05	-0.04	0.41	0.04	0.18	-0.42	-0.23	-0.32	-0.09	0.37	0.79	-0.44	-0.47	-0.3	0.11	-0.06	-0.37	0.49	1.76	1.4	1.49	-0.32	-0.35	-0.24	-0.19	0.12	-0.03	-0.09	1.26	-0.29	0.61	0.86	0.28	0.54	0.15
0.2	0.13	0.2	0.09	-0.56	0.0	0.06	-0.15	-0.61	-0.65	0.36	-0.12	0.97	-0.52	-0.47	-0.03	0.0	0.45	0.62	0.62	0.21	0.07	-0.23	0.02	0.13	-0.11	-0.53	-0.62	0.54	-0.34	-0.28	-0.14	0.54	1.27	1.18	1.2	0.19	0.07	0.05	-0.76	-0.48	-0.29	-0.56	0.43	0.55	0.84	0.76	0.52	0.34	0.57
-0.36	-0.53	-0.36	0.48	-0.06	-0.3	0.16	-0.18	-0.4	-0.5	0.51		0.18	0.79	0.42	1.66	-0.14		1.04	1.14	0.28	-0.14	1.0	1.2			0.12	-0.09	-0.62	-0.16	-0.07	0.13		0.96	0.84	1.05	0.23	-0.14	-0.36	-0.57	-0.3	-0.27	-0.43	-1.03	-0.12	0.45	1.0	0.28	0.4	-0.15
-0.31	-0.4	-0.46	-0.45	-0.09	0.26	0.05	-0.16	0.25	-0.34	-0.05	-0.03	-0.24	-0.47	-0.36	0.55	-0.07	-0.32	0.59	0.94	-0.17	0.54	-0.21	-0.24	0.19	-0.69	0.37	0.35	0.2	-0.44	-0.17	0.17	0.25	0.9	0.97	0.81	0.17	1.47	1.7	2.33	2.58	2.83	2.41	0.55	0.92	1.01	0.61	0.39	0.34	0.35
-0.13	-0.31	-0.12		0.05	-0.26	-0.55	-0.46	0.15	0.17	-0.25	-0.53	0.07	0.26	0.38	0.7	0.35	-0.77	-1.2	-1.61	-0.27	-0.03	-0.34	-0.07	-0.06	0.61	0.42	0.67	-0.32	0.27	0.18	0.21	0.62	1.35	1.25	1.37	-0.51	1.43	1.92	2.66	2.71	3.15	2.33	0.4	1.18	1.06	1.15	0.92	0.41	0.43
-0.53	0.09	-0.12	-0.08	-0.39	0.14	-0.03	0.05	-0.16	-0.27	-0.09	0.25	-0.45	-0.27	0.18	0.74	0.67	-1.27	-1.37	-2.25	0.14	0.12	-0.08	-0.37	0.0	0.18	0.12	0.32	-0.51	0.03	0.11	0.15	-0.11	0.28	0.27	0.22	-0.14	1.16	1.36	2.07	2.38	2.35	1.76	0.0	1.5	1.67	1.37	0.79	1.14	0.53
-0.07	-1.49	-0.65		-0.15	0.61	0.52	0.14	-0.28	-0.64	0.09	0.09	0.1		-0.95	-1.44	-0.35	-1.13	-1.2			0.8	-0.25	0.55		-0.3	1.84	1.67	0.98	1.03	0.8	0.31		-4.42	-3.43	-2.35	-1.08	-1.31	-1.63	-2.4				-1.66	-1.62					0.16
0.14	0.17	-0.06	0.05		0.09	-0.14	-0.19	0.17	-0.34	0.43	-0.34	-0.21	-0.7	-0.65	-0.81	-0.47	-1.31	-0.9			0.22	0.29	-0.05	-0.01	-0.51	-0.05	-0.14	-0.36	0.69	0.29	0.05	-0.43	-0.41	-0.6	-0.61		0.63	1.12	1.25	1.62	2.01	1.44	-1.79	0.17	-0.06	0.08		-0.3	0.18
-0.18	0.02	0.12	-0.1	-0.55	0.16	-0.07	-0.3	0.8	0.6	0.7	0.12	-0.43	-0.41	-0.28	0.44	-0.18	0.0	-0.01	0.19	-0.34	-0.54	0.25	-0.37	0.02	-0.7	-1.28	-1.34	-0.25	-0.83	-0.71	-0.94	-1.01	-3.05	-2.4	-2.28	-1.06	-1.44	-1.14	-1.01	-1.17	-0.39	-0.83	-1.13	-0.62	-0.98	-0.39	-0.26	0.48	-0.57
0.42	-0.3	-0.09	0.0	0.04	-0.41	-0.56	-0.61	-1.15	0.38	-0.04	0.35	-0.19	-0.33	-0.35	0.71	0.07	-0.66	-1.56	-1.36	0.07	0.59	0.22	-0.19	-0.42	-0.79	-0.11	0.01	-0.46	-2.16	-1.35	-0.59	-1.45	-1.48	-1.64	-1.55	-1.4	-0.71	-0.86	-2.01	-1.82	-1.67	-1.09	0.82	-0.45	0.04	0.22	0.1	0.02	0.54
0.38	0.21	0.33	-0.02	-0.11	-0.05	-0.37	-0.54	-0.18	-0.72	-0.13	0.25	0.0	-0.34	0.35	-0.6	0.6	-0.08	-0.82	-1.93	-0.35	-0.36	-0.49	-0.39	-0.49	0.44	0.27	0.23	0.4	0.76	0.15	0.33	0.29	-1.83	-2.18	-2.12	-1.85	0.2	0.45	1.01	1.16	1.51	1.25	-0.22	-0.85	-1.37	-1.01	-1.26	-1.92	-0.44
-0.06	-0.63	-0.08	-0.06	-0.28	-0.37	-0.18	-0.1	-1.02	-0.35	-0.71	0.25	0.63	0.5	0.7	0.4	0.23	-0.32	-1.15	-1.34	0.0	0.17	-0.12	0.64	0.41	-0.37	0.1	0.25	-0.1	-0.31	0.0	0.45	-0.25	0.0	0.29	-0.11	-0.32	1.01	1.0	1.8	1.86	1.99	1.62	0.22	-0.09	-0.22	-0.37	-0.59	0.01	-0.01
0.22	0.04	0.19	0.11	-0.02	-0.1	0.11	-0.08	-1.09	-0.38	0.2	0.07	0.63	-0.55	-0.63	0.35	0.22	-0.54	-1.65	-1.91	-0.08	-0.12	-0.54	0.07	-0.24	-0.04	-0.37	-0.08	-0.42	-0.93	-0.58	0.03	-0.95	-0.81	-0.68	-0.77	-0.87	0.58	0.64	1.29	1.55	1.95	1.15	0.01	-0.05	-0.89	-0.77	-0.92	-1.05	-0.23
-0.27	-0.28	-0.39	-0.29	-0.64	-0.75	-0.93	-0.43	-0.38	0.0	-0.3	0.19	-0.03	0.11	0.35	-0.05	0.03	-0.49	-1.7		0.0	-0.52	-0.32	-0.17	-0.16	-0.83	0.81	0.66	0.36	-0.06	-0.19	0.08	0.06	0.19	0.12	0.66	-0.47	-0.14	-0.17	-0.01	0.35	0.32	-0.22	0.3	0.05	-0.32	-0.19	-0.35	-0.48	-0.36
-0.58	-0.84	-0.11	-0.53	-0.02	0.2	-0.06	0.14	0.22	0.37	0.29	-0.29	-0.55	0.37	0.28	-0.36	-0.06	-0.63	0.93	1.05	0.53	0.02	-0.34	0.25	0.5	-0.37	1.42	1.67	0.05	0.6	1.08	0.66	0.91	0.75	0.63	0.59	0.68	1.02	1.35	0.78	1.0		1.64	0.65	-0.17	-0.08	-0.24	-0.22	0.1	-0.18
	-0.13	0.06	-0.49	0.32	0.36	0.46	0.26	0.37	0.07	0.01	-0.19	0.28	-0.65	-0.19	0.12	-0.08		-1.86		-4.18	0.01	-0.32	-0.19	-0.21	-0.27	1.57	1.22	0.19	0.74	0.69	0.31		1.65	1.76	1.77	1.62	0.75	1.1	1.69	1.9	1.93	2.15	0.8	0.64	0.87	0.48	0.35	0.02	0.07
0.44		-0.04		-0.05	-0.68	-0.77	-0.45	0.11	-0.3			-0.02			-0.09	0.1		1.07	1.03		-0.28	0.09		0.55	0.01	0.31	0.53	0.47	1.21	0.88	0.84	-0.47	-0.18	-0.21	-0.09			-0.35	-0.74	-0.59	-0.34	-0.07	-0.47		-1.47	-1.11
0.05	0.16	-0.76	0.45	0.74	0.52	0.4	0.09	0.0	0.78	0.42	-0.11	-0.29	-1.48	-0.83	-0.29	-0.53	-1.78	-2.22	-3.3	-0.03	0.0	-0.09	-0.26	0.23	-0.25	0.33	-0.01	-0.32	-0.34	-0.32	0.14	-0.28	-0.06	-0.06	-0.07	-0.2	-0.86	-0.64	-1.08	-0.78	-0.52	-0.13	-0.34	1.07	0.16	-0.2	-0.19	-0.4	-0.23
0.0	0.12	0.7	0.91	-0.33	-0.84	0.41	0.09	0.75	-1.62	-0.49	-0.37	0.29	-1.0		0.73	0.15		-1.53	-2.02		0.53	0.59	-0.51	-0.48		0.57	-0.23	-0.36	-1.22	0.04	-0.21		-1.32	-0.38	-0.7	-0.4	-0.24	-0.37	-0.29	0.0	-0.09	-0.17	-0.27	0.07	-0.8	-0.97	-0.47	-2.26	-1.49
0.28	0.33	0.24	-0.37	-0.37	-0.3	-0.05	-0.64	-0.34	-0.65	-0.47	-0.11	-0.66	0.38	0.29	-0.88	-1.34	-1.5	-1.51	-1.32	-0.45	0.26	-0.56	-0.16	-0.27	0.38	-0.26	-0.4	-0.67	-0.62	-0.57	-0.4	-0.06	0.11	0.0	0.42	0.12	-0.25	-0.95	-1.83	-2.07	-1.51	-0.95	0.14	0.19	-1.32	-1.1	-0.55	-0.31	0.22
-0.13	0.43	0.87	1.07	1.12	0.67	0.43	0.57	0.28	1.29	0.17	0.14	-0.29	-0.31	-0.42	0.56	0.99	-0.47	-1.18	-1.7	-0.06	0.65	0.32	-0.4	0.44	0.28	0.35	0.07	0.43	-0.03	0.53	0.05	-0.15	-0.14	-0.45	-0.27	0.16	-0.7	-0.83	-1.66	-1.26	-1.43	-0.62	-0.41	0.47	-0.31	0.05	0.29	0.02	0.79
0.05	0.31	-0.17	0.57	0.3	0.06	0.11	0.08	0.41	-0.44	-0.33	0.31	-0.34		0.5	-0.74	0.14	-0.3	-1.77	-1.03	0.23	0.02	0.8	0.09	-0.18	0.0	0.63	0.34	0.36	-0.79	-0.03	0.22	-0.91	-1.67	-1.47	-1.19	0.13	-0.7	-0.92	-1.45	-1.23	-1.48	-0.51	0.31	1.64	1.41	1.1	1.56	1.53	0.0
-0.13	0.33	-0.13	-0.22	-0.1	-0.09	0.29	-0.2	0.39	-0.37	0.5	-0.04	-0.12	-0.21	-0.21	-0.07	0.02	-0.09	0.3	0.21	0.53	0.17	0.19	0.17	-0.62	0.52	0.26	0.27	-0.13	-0.47	0.27	0.47	-0.13	0.41	0.6	0.54	1.14	-0.4	-0.51	-1.75	-1.59	-0.99	-0.15	0.11	0.18	-0.19	-0.09	-0.3	-0.32	-0.18
-0.43	-0.26	0.47	0.29	0.33	-0.34	-0.17	-0.08	-0.11	-0.31	0.27	-0.2	0.22	-0.05	0.29	0.36	-0.27	-0.09	-0.73	-1.83	0.46	-0.54	-0.18	0.07	-0.08	0.2	-0.49	-0.48	-0.75	0.02	0.24	0.21	-1.09	-1.14	-1.36	-1.44	-0.42	0.23	-0.58	-1.14	-0.85	-1.18	-0.6	-0.46	0.01	-0.39	-0.16	-0.2		-0.42
0.17	-0.02	0.04	0.63		0.4	0.24	0.28	-0.03	0.72	0.11	-0.27	-0.04	0.21	-0.04	-0.42	-0.15	-0.06	-0.43		0.78	-0.14	0.16	0.35	0.33	-0.51	-0.38	-0.28	-0.06	-0.32	0.11	-0.16	-0.17	0.21	0.23	0.33	-0.15	0.44	0.95	1.09	0.87	1.32	1.01	-0.44	0.07	-0.4	-0.47		0.14	1.45
0.15	-0.35	0.09	0.28	-0.01	0.35	0.45	0.34	0.23	0.59	0.13	-0.13	-0.17	0.13	0.1	0.4	-0.21	-0.36	-0.83	-1.63	0.38	-0.47	0.33	0.0	-0.06	-0.5	0.33	0.24	-0.46	-0.95	-0.09	0.14	-0.52	-0.34	-0.4	-0.25	-0.03	-0.03	-0.71	-1.02	-0.85	-0.73	-0.23	-0.61	1.42	0.46	0.6	0.6	0.5	-0.19
	0.16	0.52					-0.21	-0.45	1.25			0.73			0.64	0.35	-0.28	0.81	0.57		-0.2					0.43	0.43	0.06	-0.38	-0.21		0.87	0.8	0.68	0.89			-0.88					0.13	0.74	-0.08	0.32			-0.02
0.81	-0.64	-0.75	-0.65	-0.2	-0.39	-0.36	-0.24	-0.25	-0.62	-0.08	0.16	0.34	0.16	0.04	0.72	0.66	-0.21	0.9	0.67	0.01	-0.36	0.15	0.37	-0.06	-0.92	2.03	1.88	1.57	0.68	1.11	1.33	0.72	0.77	1.11	1.18	0.53	0.47	-0.5	-0.94	-0.53	-0.19	-0.61	0.25	-0.09	-0.32	-0.54	-0.25	-0.4	-0.45
0.16	-0.91	0.15	-0.19	-0.34	-0.61	-0.85	-0.42	-0.52	0.1	-0.06	-0.06	0.67	-0.25	-0.38	-0.38	0.16	-1.08	-2.14	-2.78	0.05	-0.67	-0.46		-0.21	-1.13	0.45	0.54	0.33	0.26	-0.02	-0.03	0.03	0.22	0.11	0.27	0.24	-0.63	-0.5	-1.57	-1.49	-1.22	-0.44	0.14	-0.18	-0.59	0.0	-0.47	-0.39	-0.16
-0.16	-0.39	-0.55	-0.19	-0.26	0.02	-0.22	-0.26	-0.07	-0.05	-0.26	-0.21	0.3	-0.36	-0.29	0.03	-0.16	-1.01	-1.57		-0.38	-0.04	-0.29	0.11	0.0	0.16	0.81	0.85	0.16	0.67	0.42	0.59	0.33	0.69	0.53	0.72	0.15	1.94	2.38	2.9	3.08	3.35	2.98	0.24	-0.51	-0.59	-0.36	-0.67	-0.61	-0.13
0.42	0.03	-0.76	0.31	0.14	-0.1	-0.35	-0.36	0.1	0.6	0.28	0.03	-0.07	-0.08	-0.42	0.8	-0.04	-1.16	-1.7	-0.97	0.16	-0.49	-0.66	0.21	-0.23	-0.46	-0.41	-0.28	-0.53	-0.28	0.12	0.14	-1.19	-0.34	-0.49	-0.28	-0.55	-0.44	-0.62	-0.94	-1.21	-0.72	-0.14	0.14	-0.52	-1.31	-1.46	-0.97	-0.76	-1.31
0.13	0.11	0.69	-0.2	0.33	0.15	-0.25	0.46	0.88	-0.41	-0.13	0.27	0.91	0.17	0.34	0.94	0.25	0.08	-1.03			0.05	0.35	-0.13	0.18		0.27	0.29		0.15	0.09	0.1	-0.1	-0.78	-1.25	-0.91	-0.44	0.44	0.24			-0.89	-1.06	-0.21	2.34	1.63	1.88	1.79	1.29	0.73
-0.72	-0.17	-1.12	-0.1	-0.18	0.37	0.06	0.45	0.1	0.03	-0.15	-0.45	-0.25	0.56	0.35	0.27	-0.09	-0.35	0.31	0.15	0.78	-0.17	-0.2	-0.38	-0.89	-0.5	-0.43	-0.6	0.57	0.0	0.15	0.46	-0.7	-0.77	-0.81	-1.3	-0.44	-0.88		-1.18	-1.04		-1.38	0.06	-0.28	-0.35	-0.17	-0.33	0.3	-0.08
0.25	0.04	0.3	-0.05	-0.15	-0.53	-0.65	-0.17	-1.11	-0.85	-0.28	-0.19	0.52	-0.15	-0.29	0.21	-0.32	-0.62	-1.33	-2.42	-0.1	0.12	-0.17	0.16	-0.4	-0.44	0.69	0.72	-0.41	-2.24	-1.31	-0.83	-1.7	-0.54	-0.88	-0.84	-1.34	-0.02	-0.54	-1.45	-1.43	-1.13	-0.6	-0.24	0.91	1.69	1.23	0.97	0.43	-0.19
0.06	0.46	0.14	-0.35	0.32	-0.28	-0.04	0.17	0.46	-0.29		-0.3	0.1	0.0	-0.12	-0.05	-0.15	1.17	-0.95	-0.97	0.26	0.01	0.18	-0.05	-0.32	-0.33	0.51	0.34	-0.57	-0.34	-0.16	-0.1	0.82	0.85	0.87	0.96	-0.06	0.0	-0.04	-0.57	-0.33	-0.09	0.34	0.27	0.19	0.22	0.37	0.25	0.09	0.72
0.22	-0.02	0.16	-0.8	-0.03	0.29	0.42	0.6	0.38	0.16	0.12	1.84	4.38	4.55	4.26	0.35	-0.01	0.03	-0.23		0.38	-0.01	-0.06	-0.41	0.23		0.49	0.38	0.69	0.46	0.75	-0.08		0.66	0.73	0.75	0.26	0.42	0.29	0.16	0.68	0.78	0.56	1.07	0.43	0.74	0.44	0.6	0.44	0.1
0.28	-0.01	0.06	0.47	-0.66	0.16	0.04	0.24	0.35	0.16		-0.49	-1.63	-0.92	-0.51	-0.74	-0.63	-0.24	0.27	0.47	-0.57	-1.02	-0.28	1.05	0.5		-1.01	-1.12	0.28	0.37	1.13	0.97		0.95	1.31	1.46	1.75	0.61	0.65	0.45	0.87	0.61	0.9	1.45	0.08	-0.76	-0.36	0.91	-0.04	-1.2
0.07	0.26	0.53	0.22	-0.26	0.09	0.49	0.49	-0.66	-1.07	-0.09	-0.67	0.11	0.12	0.46	-0.77	-0.95	-0.55	-1.84	-1.88	-0.32	-0.18	-0.22	-0.65	-0.25	0.05	-0.23	-0.51	-0.85	-0.28	-0.2	0.27	0.7	0.69	0.55	0.82	-0.08	-0.32	-0.04	0.32	0.9	0.42	1.17	0.59	-0.07	-0.38	0.13	0.06	-0.46	-0.18
0.02	0.0	-0.24	0.03	0.0	0.32	0.12	0.17	0.07	0.27	0.69	-0.29	-0.14	1.42		0.5		-1.02	-1.12		0.08	-0.5	0.23		-0.08	-0.26	0.58	0.44	-0.71	-0.65	-0.66	-0.22	-1.12	-1.44	-1.79	-1.67	-0.91	-0.77	-0.76	-1.23	-1.24	-0.71	-0.4	-0.52	0.88	-0.47	-0.29	-0.46	-0.94	0.24
0.28		0.71			-0.48	-0.67	-0.29	-0.69	0.47	-0.09		-0.38	1.54		-0.52	-0.03			-2.39	-0.08	-0.47				0.24	-1.77			-1.71			0.55	0.48	0.27	0.57	-0.04		1.28					0.6	0.3	-0.77	-0.35
-0.8	0.08	-0.33	0.43	1.07	1.57	1.19	1.07	0.0	-0.39	0.68	0.92	0.25	-0.63	-0.76	0.09	0.21	1.98	1.83	2.12	-0.31	0.58	0.22	0.68	1.7	0.56	-0.75	-0.83	-1.24	-0.17	-0.08	-0.02		-2.31	-2.83	-1.68	-1.97	-2.27	-1.8					-1.39	-0.02		-1.12	-1.98	-0.92	-1.66
-0.36	0.48	0.22	-0.23	0.56	-0.03	0.03	0.06	0.22	0.78	-0.61	0.07	-0.06	-0.61	-0.35	-0.33	-0.5		-1.28		-0.24	0.48	0.52	0.07			-1.07	-1.44	-0.23	-2.06	-0.79	-0.07		-1.11	-0.8	-0.67	-0.12	-1.05	-1.58	-1.27	-0.78	-1.49	-0.66	-0.13	0.63	0.44	0.48	0.52	0.11	0.12
0.06	-0.07	-0.49	-0.52	0.12	0.07	0.23	-0.14	0.3	-1.21	-0.08	0.5	-0.38	0.13	0.74	0.13	0.15	-0.34	-1.65	-0.66	0.34	0.06	-0.18	0.53	-0.12	0.09	1.07	0.92	0.17	-0.02	-0.06	0.03	0.63	1.21	1.37	0.98	0.43	2.64	3.24	4.13	4.11	4.69	3.49	0.89	0.1	0.09	-0.07	-0.04	-0.05	0.13
-0.28					-0.09		0.01	-0.13	-0.01		0.27		0.48		-0.65	-0.54		-1.03			-0.14	0.24	0.19	0.1		0.72	0.66	0.05	-0.48	-0.27		0.3	1.18	1.21	1.15	0.97	3.15	3.64	4.87	5.08	5.08	4.11	0.67		-0.49	-0.33		0.15
-1.27		-0.42	0.07		0.27	-0.01	-0.09	0.07	1.15	-0.22	-0.75	0.16	-0.28	-0.13	-0.25	-0.04	0.42	1.5	1.39	1.01	0.23	0.05	0.25	0.13		0.41	0.32	0.09	-0.38	-0.28	-0.38	1.36	2.46	2.71	2.69	0.54	2.02	2.44	3.52	3.62	3.8	2.87	0.81		0.57	0.53	0.16	0.17	0.09
-1.18	-1.08	-0.7	-0.3	0.05	-0.22	-0.16	-0.13	-0.58	0.26	-0.39	0.0	-0.34	-0.41	-0.49	0.06	0.22	1.08	1.73	2.38		0.4	-0.1	-0.05	0.02	0.14	0.47	0.37	0.25	0.16	0.31	-0.38	1.11	1.76	1.65	0.6	0.47	1.35	1.43	2.54	2.47	2.68	1.22	0.95		0.35	0.8		0.32	0.3
-0.86	-0.49	-0.24	-0.56	0.07	-0.1	-0.22	-0.27	-0.85	-0.15	-0.25	0.0	-0.41	-0.4	-0.02	0.34	0.03	1.24	1.6	1.96	-0.05	0.66	-0.22	-0.02	0.35	-0.28	0.23	0.61	0.17	-0.28	-0.28	-0.22	0.49	1.5	1.32	0.9	0.46	0.93	1.18	1.93	2.09	2.39	1.43	0.83	0.85	0.86	0.88	0.25	0.67	0.46
-0.78	-0.18	-0.07	-0.55	0.1	0.12		-0.28	0.11	-0.08	-0.07	0.11	-0.22	0.16		0.1	0.58	0.63	1.19	1.48	0.08	0.45	0.0	0.55	0.64	-0.12	0.26	0.63	0.07	-0.25	-0.43	-0.27	1.36	1.91	1.95	1.49	0.63		2.52	2.61	2.44	3.33	2.51	0.58	-0.03	0.33	0.6	0.16	0.56	0.81
-0.18	-0.32	-0.22	-0.78	0.33	-0.12	-0.07	0.04	-0.17	0.0	0.05	-0.07	-0.32	-0.38	0.0	-0.16	0.04	0.73	1.59	1.72	0.17	-0.26	0.2	0.52	0.19	0.58	0.25	0.09	-0.43	-0.74	-0.66	-0.36	1.16	2.06	2.21	2.24	0.76	1.92	1.98	3.31	3.2	3.6	2.89	0.61	0.11	0.81	0.91	0.87	0.18	0.17
-0.19		0.42	0.01	-0.17	0.29	0.22	-0.01	-0.33	-0.01	-0.29	0.0	-0.45	-0.4	-0.08	-0.01		0.77	1.33	1.33	0.14	0.54	0.7	0.37	0.88	0.96	-0.62	-0.54	1.25	-0.29	-0.05	-0.68	-0.1	-0.07	-0.03	0.25	0.06	0.27	0.01	0.57	0.76	0.89	0.78	-0.12	0.86	0.56	0.64	0.21	0.17	0.0
0.02		-0.09	0.32	0.31	0.15	-0.15	-0.12	0.27	0.19	0.28	0.22	-0.68	-0.45	-0.5	0.11		-1.73	-1.55	-2.63	-0.04	-0.05	0.24		1.33	0.45	0.44	0.92	0.4	-0.96	-0.42	-0.91	-0.09	-0.2	-0.1	0.15	-0.13	-1.26	-0.9	-0.51	-0.26	-0.74	-1.0	-0.21	0.94	-0.6	-0.65	-0.61	-1.08	0.33
-1.05	0.3	0.67	-0.03	0.17	0.75	0.64	0.85	0.59	1.41	-0.16	-0.07	0.26	0.55	0.68	-0.18	0.0		0.99		0.47	0.02	-0.18	-0.22			-0.05	0.04	-0.6	1.24	0.54	-0.1		0.99	0.98	1.13	0.61	1.38	1.79	4.15	3.88	4.78	2.97	2.57	-0.07	1.51	1.55	0.47	0.79	0.33
0.04	0.25	0.83		0.28	0.0		0.72	0.24	0.08		0.01	0.29	0.76	2.13	-0.21	-0.87		-1.75		0.84	0.59	0.27	-0.33	0.14		-1.37	-1.84		0.17	0.24	0.12		-1.25	-1.15	-1.16	-0.45		-1.61		-1.86			-0.44	-1.04	0.64	0.37	0.43	-0.45	0.13
-1.09	-0.43	-0.27	-0.14	0.17	0.73	0.42	0.83	-0.23	-0.39	0.17	0.38	0.36	0.58	0.1	1.13	0.5	1.63	0.72	0.74	0.23	0.54	0.36	0.14	-0.02	0.21	-0.14	-0.59		0.55	0.53	-0.08	0.0	-0.11	-0.19	-0.21	0.57					-1.06	-0.86	0.39	-0.23	0.73	0.46	0.09	0.04
-0.01			0.3	0.0	-0.04	-0.5	-0.48	0.23	-0.14	-0.5	-0.15	0.69	0.45	0.73	-0.12	0.53		-1.42	-1.77	0.33	-0.46	0.08	0.31	0.73	-0.13	-1.0	-0.93	-0.25	0.16	0.23	-0.41	0.05	-0.23	0.09	-0.1	0.47					-0.97	-1.28	-0.82	0.0	0.57	0.21	0.61	0.14	-0.28
-0.84	-0.4	-0.31	-0.3	-0.24	-0.91	-0.86	-0.37	-0.24	-0.19	0.17	0.36	0.46	0.56		0.25	0.69	1.12	0.92	1.25	0.32	0.41	-0.11	0.39	0.45	-0.39	-1.69	-1.43	-1.13	0.42	0.14	-0.1	0.37	0.17	0.15	-0.05	0.67	-0.65	-0.97	-2.32	-2.01	-1.3	-1.26	-0.34	-0.21	0.26	0.27	0.41	-0.12	0.33
0.1	0.12	-0.06	0.22	0.15	-0.3	-0.27	0.12	0.28	-0.11	0.09	0.24	-0.99	0.74	0.75	0.29	0.24	-0.16	-0.28	-0.78	0.45	0.15	0.02	0.28	0.04	0.31	-0.96	-1.26	-0.51	0.42	-0.1	-0.19	0.2	-0.02	0.16	0.27	0.63	-1.07	-0.66	0.02	-0.62	-0.81	-0.46	0.83	0.65	1.08	1.04	0.75	0.51	0.33
-0.41	-0.41	0.38	-0.07		0.28	0.11	0.62	0.33	0.15	0.02	0.09	0.59	1.23	1.5	0.35	0.39	1.88	0.96	1.21	0.86	0.67	0.61	0.28	-0.43	0.12	-1.18	-1.1	-1.06	0.28	0.51	0.0	-0.28	-0.95	-0.69	-0.71	0.32	-1.68	-2.03	-2.37	-1.54	-1.89	-1.38	-0.69	-0.23	0.48	-0.79	0.05	-0.41	-0.51
0.77		0.8	-0.13	0.52	-0.58	-0.44	0.25	0.15		1.32	-0.01	0.1	1.75	1.16	0.58	0.38	1.55	0.58	0.91	0.62	0.33	0.51	0.44	0.15	-0.75	-2.13	-1.09		0.12	-0.24			-0.94	-1.09	-0.71	0.41				-2.55			-1.22	-0.34	0.34	0.18	-0.62
-0.03	-0.38	0.01	0.29	-0.11	-0.13	-0.36	0.46	0.19	-0.05	-0.18	0.14	-0.56			0.0	-0.22	-0.89		-2.08	0.71	0.18	0.75	0.0		-0.97	-1.25	-1.13	-1.53	1.15	0.45	-0.72	-0.42	-1.01	-0.74	-0.96	0.12			-1.24	-0.49	-0.98	-0.73	-0.83	-0.35	0.58	0.5	0.38	0.5	-0.22
0.09		0.85	0.55	0.3	0.3	0.16	0.34	0.9	0.85	-0.17	-0.03		0.34		-1.01	-0.22	0.47	0.4	-0.14	0.48	0.22	-0.1	0.37		-0.84	-0.73	-0.32	-0.73	-0.16	-0.52	-0.34	-0.07	-0.6	-0.58	-0.07	0.61		-1.16		-0.59	-1.45	-0.43	-0.33		0.0	0.39	0.12		0.57
0.34		0.36	0.11	0.15	0.19	-0.11	0.27	0.59	0.55	-0.11	0.31	-0.25	1.04	0.9	0.15	0.68	0.13	0.9	0.86		0.2	0.04	0.58			-0.78	-0.48	0.61	0.19	0.6		0.11	-0.08	-0.06	0.0	0.67							-1.35	0.14	0.04	0.06
0.37	0.38	0.3	-0.08	-0.45	-0.22	0.34	-0.53	-0.26	-0.87	-0.49	-0.08	0.61	0.86	0.67	0.16	0.27	0.55	0.82	0.81	-0.08	-0.12	-0.17	-0.55	-0.15	0.64	0.12	0.33	-0.15	0.11	0.22	0.37	-0.09	0.93	0.45	1.28	-0.65	-0.45	-0.36	-0.59	-0.12	0.0	-0.43	0.17	0.66	0.31	0.43	-0.27	-0.02	-0.33
[truncated: 3,977 more columns]
